# Supplementary material for: A Partially Phase-Separated Genome Sequence Assembly of the Vitis Rootstock ‘Börner’ (Vitis riparia × Vitis cinerea) and Its Exploitation for Marker Development and Targeted Mapping
Source: Front Plant Sci. 2020 Mar 4;11:156. doi: 10.3389/fpls.2020.00156 (PMC7064618; doi:10.3389/fpls.2020.00156)
Supplement: Supplementary file 3 [file Table_2.xlsx]

## Sheet: data and assembly statistics
Supplementary table 2: read data resources and assembly statistics of the BoeWGS assemblies
Platform	Type	Average read length	Total bases (raw)
454	SE	367 bp	4.36 Gbp
PGM	SE	223 bp	1.07 Gbp
Illumina	SE	109 bp	4.61 Gbp
454	PE (3 + 8 kb)	2 x 317 bp	2.35 Gbp
Illumina	PE (0.5 kb)	2 x 109 bp	70.43 Gbp
Illumina	MP (3 kb)	2 x 36 bp	0.36 Gbp
Total		115 bp	83.14 Gbp
SE = single end reads
PE = paired end reads
MP = mate pairs
Assembly Statistic of Raw Assembly BoeWGS0.8.1
Raw data resources (Gbp)	83.14
Trimmed raw data (Gbp)	76.52
Coverage	≈ 76 x
Assembly length	652,167,159
Number of N's (%)	10,757,937 (1.7%)
Alignment depth (AD)	105.87
Contigs	338.484
N50	45.096
N50 contig length	3.25
Max. contig length	55.606
Avg. contig length	1.926
Assembly Statistic of BoeWGS1.0
Trimmed raw data (Gbp)	76.52
Coverage	≈ 76 x
Assembly length	618,346,426
Number of N's (%)	10,600,263 (1.7%)
Alignment depth (AD)	90.77
Contigs	238.193
N50	41.139
N50 contig length	4.255
Max. contig length	55.606
Avg. contig length	2.595
