# Supplementary material for: A Partially Phase-Separated Genome Sequence Assembly of the Vitis Rootstock ‘Börner’ (Vitis riparia × Vitis cinerea) and Its Exploitation for Marker Development and Targeted Mapping
Source: Front Plant Sci. 2020 Mar 4;11:156. doi: 10.3389/fpls.2020.00156 (PMC7064618; doi:10.3389/fpls.2020.00156)
Supplement: Supplementary file 5 [file Table_4.xlsx]

## Sheet: Sheet1
Supplementary table 4: GenomeScope results for the calulation of heterozygosity within´cultivars
Cultivar	Run data ID	SampleName	kmer_length	hap_size_max	hap_size_min	hetero_max	hetero_min	k	model_max	model_min	read_err_max	read_err_min	repeat_max	repeat_min
Börner	ERR2729742	ERR2729742_19	19	417729495	416947014	3.13015	3.10815	19	94.5311	89.7799	0.323354	0.323354	204109977	203727643
Börner	ERR2729742	ERR2729742_21	21	426451094	425560260	3.16518	3.13878	21	93.5830	89.5406	0.334441	0.334441	200658130	200238966
Börner	ERR2729742	ERR2729742_23	23	427907122	427100672	3.12116	3.09611	23	93.7416	89.9509	0.343149	0.343149	195314110	194946013
Börner	ERR2729742	ERR2729742_25	25	432964843	432112037	3.10886	3.08017	25	93.2818	89.8090	0.333518	0.333518	194579393	194196132
Pinot Noir	ERR3834961, ERR3834962	PN_051_11_19	19	494808325	494496079	1.49158	1.48739	19	98.5405	93.2693	0.599695	0.599695	234699405	234551299
Pinot Noir	ERR3834961, ERR3834962	PN_051_11_21	21	495042789	494786036	1.50969	1.50635	21	98.7847	94.4693	0.607235	0.607235	211051123	210941661
Pinot Noir	ERR3834961, ERR3834962	PN_051_11_23	23	495981208	495744368	1.50635	1.50339	23	98.9264	95.1538	0.598637	0.598637	197806562	197712106
Pinot Noir	ERR3834961, ERR3834962	PN_051_11_25	25	496512921	496288250	1.49080	1.48834	25	99.3051	95.7403	0.584669	0.584669	188625227	188539874
