# Supplementary material for: A Partially Phase-Separated Genome Sequence Assembly of the Vitis Rootstock ‘Börner’ (Vitis riparia × Vitis cinerea) and Its Exploitation for Marker Development and Targeted Mapping
Source: Front Plant Sci. 2020 Mar 4;11:156. doi: 10.3389/fpls.2020.00156 (PMC7064618; doi:10.3389/fpls.2020.00156)
Supplement: Supplementary file 8 [file Table_7.xlsx]

## Sheet: ssr.tri-allelic
Supplementary table 7a: names, characteristics, and locations of tri-allelic SSRs
Name (PN40024 chr and number)	SSR characteristic PN40024	coordinate start SSR	coordinate stop SSR	BoeWGS1.0 contig 1	SSR characteristic contig 1	coordinate start SSR (BoeWGS1.0 contig)	coordinate stop SSR (BoeWGS1.0 contig)	BoeWGS1.0 contig 2	SSR characteristic contig 2	coordinate start SSR (BoeWGS1.0 contig)	coordinate stop SSR (BoeWGS1.0 contig)
chr1.35	(AT)6	287952	287963	BoeWGS1.0_c210899.2	(AT)11	1134	1155	BoeWGS1.0_c139708.2	(AT)8	3994	4009
chr1.52	(AT)7	380046	380059	BoeWGS1.0_c221320.2	(AT)6	722	733	BoeWGS1.0_c221321.4	(AT)15	3739	3768
chr1.60	(AAT)12	422425	422460	BoeWGS1.0_c8519.1	(ATT)8	6036	6059	BoeWGS1.0_c63699.1	(AAT)11	3783	3815
chr1.74	(AT)11	517913	517934	BoeWGS1.0_c73477.3	(AT)17	9640	9673	BoeWGS1.0_c277158.1	(AT)19	26	63
chr1.84	(TA)9	584760	584777	BoeWGS1.0_c223686.2	(TA)11	1712	1733	BoeWGS1.0_c223687.2	(TA)8	1465	1480
chr1.93	(AG)9	632327	632344	BoeWGS1.0_c153001.1	(TC)13	623	648	BoeWGS1.0_c149023.1	(TC)7	624	637
chr1.96	(TA)12	641361	641384	BoeWGS1.0_c61703.2	(TA)11	3430	3451	BoeWGS1.0_c61702.3	(TA)10	3184	3203
chr1.133	(AG)18	806946	806981	BoeWGS1.0_c106156.1	(AG)14	4550	4577	BoeWGS1.0_c234013.1	(AG)13	4437	4462
chr1.134	(AT)11	815113	815134	BoeWGS1.0_c268368.1	(TA)9	750	767	BoeWGS1.0_c299770.1	(AT)7	847	860
chr1.151	(TA)15	904393	904422	BoeWGS1.0_c211374.1	(TA)6	332	343	BoeWGS1.0_c211375.1	(TA)7	706	719
chr1.171	(AAT)7	1027221	1027241	BoeWGS1.0_c91891.1	(AAT)8	473	496	BoeWGS1.0_c97219.3	(TTA)6	3039	3056
chr1.183	(AAT)12	1090852	1090887	BoeWGS1.0_c123427.1	(AAT)6	2119	2136	BoeWGS1.0_c123428.1	(AAT)9	2147	2173
chr1.187	(AT)7	1105395	1105408	BoeWGS1.0_c224174.1	(AT)6	1000	1011	BoeWGS1.0_c127829.4	(AT)9	9873	9890
chr1.202	(AG)7	1164150	1164163	BoeWGS1.0_c197241.1	(TC)10	375	394	BoeWGS1.0_c63565.2	(AG)9	1622	1639
chr1.239	(GA)17	1336766	1336799	BoeWGS1.0_c22291.1	(GA)8	2741	2756	BoeWGS1.0_c28138.1	(GA)14	2908	2935
chr1.250	(TTTC)6	1409943	1409966	BoeWGS1.0_c38352.1	(TTTC)5	3146	3165	BoeWGS1.0_c933.1	(AAAG)7	751	778
chr1.255	(TA)9	1447723	1447740	BoeWGS1.0_c29193.1	(TA)7	3128	3141	BoeWGS1.0_c146887.1	(TA)12	3136	3159
chr1.294	(AT)19	1677256	1677293	BoeWGS1.0_c118519.1	(TA)8	151	166	BoeWGS1.0_c266422.1	(TA)6	147	158
chr1.306	(GCC)6	1732760	1732777	BoeWGS1.0_c21122.1	(AT)10	306	325	BoeWGS1.0_c21122.2	(CGG)5	472	486
chr1.332	(AT)10	1837495	1837514	BoeWGS1.0_c110331.1	(TA)9	1020	1037	BoeWGS1.0_c186923.1	(AT)20	16	55
chr1.353	(ATA)5	1962433	1962447	BoeWGS1.0_c23992.4	(ATT)7	4275	4295	BoeWGS1.0_c37163.1	(AAT)8	1365	1388
chr1.354	(AT)8	1963002	1963017	BoeWGS1.0_c37163.2	(AT)7	1946	1959	BoeWGS1.0_c23992.3	(TA)16	3690	3721
chr1.356	(AT)8	1966715	1966730	BoeWGS1.0_c23992.1	(AT)17	53	86	BoeWGS1.0_c237172.1	(AT)14	813	840
chr1.418	(TC)9	2293197	2293214	BoeWGS1.0_c128955.2	(TC)7	3584	3597	BoeWGS1.0_c128954.1	(TC)8	1257	1272
chr1.430	(TA)14	2341101	2341128	BoeWGS1.0_c120294.3	(TA)9	7752	7769	BoeWGS1.0_c120294.2	(TA)8	7483	7498
chr1.459	(AG)11	2456233	2456254	BoeWGS1.0_c54107.1	(AG)18	3514	3549	BoeWGS1.0_c146727.1	(AG)13	3506	3531
chr1.462	(CT)8	2466732	2466747	BoeWGS1.0_c85812.1	(CT)10	1161	1180	BoeWGS1.0_c111671.1	(AG)6	2472	2483
chr1.467	(TA)16	2519304	2519335	BoeWGS1.0_c194300.1	(TA)6	4882	4893	BoeWGS1.0_c235686.1	(TA)8	5074	5089
chr1.476	(AAG)12	2571747	2571782	BoeWGS1.0_c83730.2	(CTT)8	2840	2863	BoeWGS1.0_c228836.1	(CTT)11	522	554
chr1.491	(TA)12	2615453	2615476	BoeWGS1.0_c210590.2	(AT)14	1759	1786	BoeWGS1.0_c38447.1	(TA)24	458	505
chr1.514	(CA)9	2759532	2759549	BoeWGS1.0_c208200.1	(AC)7	3014	3027	BoeWGS1.0_c87752.2	(AC)8	6255	6270
chr1.531	(ATT)8	2869275	2869298	BoeWGS1.0_c102637.1	(ATT)14	509	550	BoeWGS1.0_c32315.2	(AAT)6	6563	6580
chr1.544	(TA)6	2949907	2949918	BoeWGS1.0_c166748.1	(TA)7	6758	6771	BoeWGS1.0_c166747.1	(TA)8	6295	6310
chr1.551	(AT)10	3006603	3006622	BoeWGS1.0_c230932.1	(TA)17	1821	1854	BoeWGS1.0_c239641.1	(AT)14	1795	1822
chr1.561	(TA)18	3074943	3074978	BoeWGS1.0_c41518.1	(TA)6	41	52	BoeWGS1.0_c11527.1	(TA)19	181	218
chr1.565	(AT)8	3104141	3104156	BoeWGS1.0_c116764.2	(AT)7	6375	6388	BoeWGS1.0_c51460.3	(AT)13	15015	15040
chr1.574	(TC)14	3175654	3175681	BoeWGS1.0_c89190.2	(AG)9	6752	6769	BoeWGS1.0_c183989.1	(AG)24	2655	2702
chr1.578	(AG)8	3188304	3188319	BoeWGS1.0_c228995.1	(GA)9	83	100	BoeWGS1.0_c27950.1	(TC)7	1459	1472
chr1.584	(AAT)9	3204261	3204287	BoeWGS1.0_c60999.2	(AAT)6	7658	7675	BoeWGS1.0_c138031.2	(AAT)5	7884	7898
chr1.594	(ATT)6	3243964	3243981	BoeWGS1.0_c78495.2	(ATT)5	10549	10563	BoeWGS1.0_c54471.1	(ATA)7	1788	1808
chr1.620	(ATA)6	3413985	3414002	BoeWGS1.0_c236596.1	(ATA)11	2004	2036	BoeWGS1.0_c15869.1	(ATA)9	2555	2581
chr1.638	(GA)12	3525620	3525643	BoeWGS1.0_c252310.1	(AG)13	3586	3611	BoeWGS1.0_c205260.1	(CT)14	1400	1427
chr1.657	(CT)14	3663723	3663750	BoeWGS1.0_c8743.3	(AG)6	5694	5705	BoeWGS1.0_c139701.1	(CT)17	3176	3209
chr1.659	(AT)8	3669264	3669279	BoeWGS1.0_c8743.1	(AT)6	649	660	BoeWGS1.0_c276192.1	(AT)9	432	449
chr1.660	(TA)11	3670850	3670871	BoeWGS1.0_c9012.1	(TA)9	2390	2407	BoeWGS1.0_c191789.1	(TA)6	2185	2196
chr1.664	(AAT)8	3693381	3693404	BoeWGS1.0_c293931.1	(AAT)6	945	962	BoeWGS1.0_c228753.1	(ATT)5	1000	1014
chr1.678	(AT)10	3821980	3821999	BoeWGS1.0_c34809.2	(AT)6	2367	2378	BoeWGS1.0_c34809.3	(AT)7	2502	2515
chr1.685	(TA)6	3857664	3857675	BoeWGS1.0_c61114.1	(TA)7	2208	2221	BoeWGS1.0_c61116.2	(TA)8	11475	11490
chr1.689	(AT)7	3871014	3871027	BoeWGS1.0_c30944.1	(AT)28	41	96	BoeWGS1.0_c170916.1	(AT)13	5125	5150
chr1.692	(TA)6	3891839	3891850	BoeWGS1.0_c124996.1	(GAT)7	4152	4172	BoeWGS1.0_c59745.1	(TA)9	16	33
chr1.715	(TC)17	4016562	4016595	BoeWGS1.0_c98941.1	(GA)20	2474	2513	BoeWGS1.0_c98940.1	(AG)12	263	286
chr1.741	(TA)10	4228872	4228891	BoeWGS1.0_c196996.2	(TA)12	879	902	BoeWGS1.0_c285324.1	(TA)6	129	140
chr1.742	(AT)6	4229199	4229210	BoeWGS1.0_c196996.1	(AT)8	558	573	BoeWGS1.0_c196957.1	(TA)9	499	516
chr1.769	(AG)7	4386728	4386741	BoeWGS1.0_c63615.2	(AG)6	1774	1785	BoeWGS1.0_c63614.1	(AG)9	1310	1327
chr1.783	(TC)20	4462183	4462222	BoeWGS1.0_c14184.2	(CT)6	6780	6791	BoeWGS1.0_c223601.1	(AG)9	21	38
chr1.796	(TC)7	4539599	4539612	BoeWGS1.0_c72941.1	(GA)23	507	552	BoeWGS1.0_c11904.1	(CT)9	2703	2720
chr1.833	(TA)6	4811634	4811645	BoeWGS1.0_c75497.1	(TA)14	2780	2807	BoeWGS1.0_c22300.1	(TA)15	58	87
chr1.856	(TTA)12	4949035	4949070	BoeWGS1.0_c170644.1	(TTA)5	1348	1362	BoeWGS1.0_c57635.1	(TTA)7	1430	1450
chr1.890	(TA)11	5145441	5145462	BoeWGS1.0_c29501.1	(AT)8	10231	10246	BoeWGS1.0_c29501.2	(TA)9	10377	10394
chr1.912	(TG)8	5312989	5313004	BoeWGS1.0_c47182.2	(TAT)7	10973	10993	BoeWGS1.0_c76461.1	(TAT)12	9272	9307
chr1.940	(GA)6	5389815	5389826	BoeWGS1.0_c133498.1	(GA)10	5857	5876	BoeWGS1.0_c146789.1	(GA)9	5415	5432
chr1.962	(TA)11	5541674	5541695	BoeWGS1.0_c251930.1	(AT)10	631	650	BoeWGS1.0_c255255.1	(AT)7	2414	2427
chr1.974	(TTA)6	5615677	5615694	BoeWGS1.0_c107736.1	(TTA)10	9410	9439	BoeWGS1.0_c152315.2	(AAT)7	7786	7806
chr1.977	(AT)30	5648901	5648960	BoeWGS1.0_c226538.1	(TA)9	1105	1122	BoeWGS1.0_c304165.1	(TA)6	191	202
chr1.991	(CT)17	5718328	5718361	BoeWGS1.0_c23892.4	(AG)15	6691	6720	BoeWGS1.0_c160214.2	(AG)13	3329	3354
chr1.992	(AT)16	5720041	5720072	BoeWGS1.0_c160214.1	(TA)8	1656	1671	BoeWGS1.0_c23892.3	(AT)7	4960	4973
chr1.1031	(AG)14	5935831	5935858	BoeWGS1.0_c88800.2	(TC)20	2011	2050	BoeWGS1.0_c11708.1	(AG)6	3515	3526
chr1.1048	(TTTA)6	6038641	6038664	BoeWGS1.0_c8207.2	(TTTA)5	6669	6688	BoeWGS1.0_c127945.1	(TTTA)16	56	119
chr1.1049	(AG)11	6046901	6046922	BoeWGS1.0_c127944.1	(AG)13	989	1014	BoeWGS1.0_c217389.1	(CT)7	2783	2796
chr1.1054	(TG)6	6081767	6081778	BoeWGS1.0_c67508.1	(TG)11	5735	5756	BoeWGS1.0_c116227.1	(AC)9	5258	5275
chr1.1058	(ATT)10	6105868	6105897	BoeWGS1.0_c51616.1	(TAA)9	5868	5894	BoeWGS1.0_c72318.3	(TTA)6	9016	9033
chr1.1067	(AT)11	6148548	6148569	BoeWGS1.0_c233827.1	(TA)8	753	768	BoeWGS1.0_c244246.1	(TA)7	195	208
chr1.1082	(AT)8	6226004	6226019	BoeWGS1.0_c62318.1	(AT)15	1	30	BoeWGS1.0_c138185.1	(AT)16	1234	1265
chr1.1092	(TA)12	6267155	6267178	BoeWGS1.0_c196469.1	(TA)6	464	475	BoeWGS1.0_c159311.1	(TA)9	16	33
chr1.1108	(AT)11	6422304	6422325	BoeWGS1.0_c300487.1	(AT)6	281	292	BoeWGS1.0_c1866.1	(TA)9	3187	3204
chr1.1131	(AT)9	6561704	6561721	BoeWGS1.0_c10745.1	(AT)10	10948	10967	BoeWGS1.0_c145565.2	(AT)8	9753	9768
chr1.1132	(ATA)13	6564040	6564078	BoeWGS1.0_c92806.1	(ATA)7	2172	2192	BoeWGS1.0_c457.1	(ATA)19	1554	1610
chr1.1153	(TTA)7	6687815	6687835	BoeWGS1.0_c53871.1	(TAA)9	900	926	BoeWGS1.0_c53870.2	(TAA)6	6255	6272
chr1.1168	(CT)7	6810412	6810425	BoeWGS1.0_c257598.1	(CT)14	430	457	BoeWGS1.0_c53868.1	(AG)8	5097	5112
chr1.1203	(CT)11	6993283	6993304	BoeWGS1.0_c3414.1	(AG)10	480	499	BoeWGS1.0_c257498.1	(CT)8	1262	1277
chr1.1218	(TA)13	7088336	7088361	BoeWGS1.0_c77524.1	(TA)10	1342	1361	BoeWGS1.0_c167222.1	(TA)6	17	28
chr1.1240	(AT)13	7220631	7220656	BoeWGS1.0_c268126.1	(AT)19	25	62	BoeWGS1.0_c42522.1	(AT)22	3287	3330
chr1.1253	(TA)7	7287462	7287475	BoeWGS1.0_c13306.1	(AT)18	5926	5961	BoeWGS1.0_c314076.1	(TA)6	1341	1352
chr1.1260	(TA)7	7352394	7352407	BoeWGS1.0_c315278.1	(TA)12	225	248	BoeWGS1.0_c318465.1	(AT)8	568	583
chr1.1270	(AT)7	7406470	7406483	BoeWGS1.0_c72826.2	(TTAT)5	2665	2684	BoeWGS1.0_c287040.1	(AT)6	822	833
chr1.1298	(TA)8	7531087	7531102	BoeWGS1.0_c98894.1	(AT)7	92	105	BoeWGS1.0_c79521.4	(TA)6	12486	12497
chr1.1302	(CT)8	7586689	7586704	BoeWGS1.0_c280288.1	(GA)13	767	792	BoeWGS1.0_c288702.1	(GA)9	743	760
chr1.1342	(TA)20	7857510	7857549	BoeWGS1.0_c60480.1	(TA)9	3131	3148	BoeWGS1.0_c126823.1	(TA)17	2226	2259
chr1.1352	(TA)14	7913148	7913175	BoeWGS1.0_c68902.1	(AT)9	2554	2571	BoeWGS1.0_c160205.2	(AT)6	3295	3306
chr1.1366	(TA)7	7988101	7988114	BoeWGS1.0_c113261.2	(TA)10	2915	2934	BoeWGS1.0_c4534.2	(AT)11	1177	1198
chr1.1393	(ATA)7	8095451	8095471	BoeWGS1.0_c100852.3	(ATA)8	7996	8019	BoeWGS1.0_c52980.1	(ATT)6	423	440
chr1.1409	(AC)11	8179413	8179434	BoeWGS1.0_c280254.1	(AC)12	1536	1559	BoeWGS1.0_c256024.3	(TG)14	4621	4648
chr1.1415	(CT)8	8209288	8209303	BoeWGS1.0_c169368.1	(CT)16	662	693	BoeWGS1.0_c6363.1	(CT)9	1140	1157
chr1.1426	(TTA)10	8294373	8294402	BoeWGS1.0_c34595.1	(TAT)9	5716	5742	BoeWGS1.0_c34593.1	(TTA)11	5392	5424
chr1.1450	(TA)8	8431491	8431506	BoeWGS1.0_c263203.1	(TA)6	1444	1455	BoeWGS1.0_c108200.2	(AT)11	1800	1821
chr1.1457	(TA)19	8472021	8472058	BoeWGS1.0_c87205.1	(AT)13	4484	4509	BoeWGS1.0_c87204.3	(AT)6	5342	5353
chr1.1467	(ATT)10	8517134	8517163	BoeWGS1.0_c156804.1	(ATT)6	3880	3897	BoeWGS1.0_c195902.1	(AAT)18	1707	1760
chr1.1485	(TA)8	8586368	8586383	BoeWGS1.0_c104505.1	(AT)12	225	248	BoeWGS1.0_c16198.2	(TA)9	5173	5190
chr1.1536	(AT)12	8806508	8806531	BoeWGS1.0_c45046.1	(TA)13	672	697	BoeWGS1.0_c113118.1	(AT)20	28	67
chr1.1542	(AT)30	8825864	8825923	BoeWGS1.0_c179850.1	(AT)10	583	602	BoeWGS1.0_c196090.1	(TA)13	1491	1516
chr1.1547	(ATT)8	8850251	8850274	BoeWGS1.0_c231985.2	(ATA)7	981	1001	BoeWGS1.0_c310997.1	(ATT)12	445	480
chr1.1608	(CT)14	9097020	9097047	BoeWGS1.0_c276342.1	(GA)10	1	20	BoeWGS1.0_c153972.1	(GA)11	354	375
chr1.1609	(TA)12	9097612	9097635	BoeWGS1.0_c153974.1	(TA)11	1682	1703	BoeWGS1.0_c223867.1	(TA)7	1685	1698
chr1.1614	(AT)15	9160501	9160530	BoeWGS1.0_c123445.1	(AT)6	14	25	BoeWGS1.0_c317691.1	(AT)9	14	31
chr1.1642	(AT)8	9314345	9314360	BoeWGS1.0_c249591.2	(AT)9	2997	3014	BoeWGS1.0_c176306.1	(AT)6	184	195
chr1.1644	(TA)12	9328728	9328751	BoeWGS1.0_c73245.1	(AT)20	345	384	BoeWGS1.0_c45087.2	(TA)6	7669	7680
chr1.1649	(TC)7	9344565	9344578	BoeWGS1.0_c186656.1	(AG)10	1842	1861	BoeWGS1.0_c153345.1	(CT)11	1769	1790
chr1.1660	(TCA)5	9364177	9364191	BoeWGS1.0_c302213.3	(CAT)6	1213	1230	BoeWGS1.0_c296925.3	(ATG)8	2089	2112
chr1.1666	(TG)8	9400772	9400787	BoeWGS1.0_c58710.1	(AC)15	195	224	BoeWGS1.0_c58904.1	(AC)7	627	640
chr1.1696	(AT)14	9583418	9583445	BoeWGS1.0_c188039.1	(AT)7	532	545	BoeWGS1.0_c137143.1	(AT)8	906	921
chr1.1713	(AAT)7	9644127	9644147	BoeWGS1.0_c86157.1	(TAT)5	4987	5001	BoeWGS1.0_c10098.1	(TAT)10	4782	4811
chr1.1721	(GA)9	9688418	9688435	BoeWGS1.0_c27627.2	(GA)14	3903	3930	BoeWGS1.0_c241703.2	(GA)8	2471	2486
chr1.1763	(AT)6	9923846	9923857	BoeWGS1.0_c75436.2	(AT)7	8291	8304	BoeWGS1.0_c192437.1	(AT)8	1264	1279
chr1.1765	(AT)20	9935173	9935212	BoeWGS1.0_c75438.1	(AT)14	847	874	BoeWGS1.0_c75436.1	(AT)7	876	889
chr1.1770	(TC)7	9975327	9975340	BoeWGS1.0_c116967.1	(TC)8	1435	1450	BoeWGS1.0_c116966.1	(TC)10	1265	1284
chr1.1774	(AT)15	9978279	9978308	BoeWGS1.0_c116967.3	(AT)11	4341	4362	BoeWGS1.0_c296942.1	(AT)9	807	824
chr1.1782	(TTC)6	10024183	10024200	BoeWGS1.0_c115586.2	(AAG)7	478	498	BoeWGS1.0_c229496.1	(AAG)5	481	495
chr1.1787	(CT)6	10062954	10062965	BoeWGS1.0_c92474.2	(GA)7	9123	9136	BoeWGS1.0_c163526.1	(CT)9	2304	2321
chr1.1788	(AG)9	10064277	10064294	BoeWGS1.0_c163526.2	(AG)10	3670	3689	BoeWGS1.0_c92474.1	(CT)8	7746	7761
chr1.1792	(TTA)14	10107233	10107274	BoeWGS1.0_c134131.1	(TTA)13	3792	3830	BoeWGS1.0_c17734.1	(TTA)11	3922	3954
chr1.1804	(TAT)14	10184495	10184536	BoeWGS1.0_c168030.3	(TAT)17	3901	3951	BoeWGS1.0_c168030.2	(AAAT)6	3678	3701
chr1.1812	(TA)30	10268888	10268947	BoeWGS1.0_c67005.4	(TA)10	2766	2785	BoeWGS1.0_c127276.3	(AT)21	3050	3091
chr1.1825	(TTC)12	10329674	10329709	BoeWGS1.0_c77458.1	(TTC)5	4092	4106	BoeWGS1.0_c69854.1	(AAG)10	260	289
chr1.1827	(TA)11	10337243	10337264	BoeWGS1.0_c75126.1	(AT)8	4668	4683	BoeWGS1.0_c69855.1	(AT)7	4691	4704
chr1.1837	(GA)13	10394897	10394922	BoeWGS1.0_c140576.1	(GA)9	479	496	BoeWGS1.0_c270255.1	(TC)14	2504	2531
chr1.1839	(ACC)9	10402064	10402090	BoeWGS1.0_c123686.1	(TGG)12	1143	1178	BoeWGS1.0_c28679.2	(ACC)7	1372	1392
chr1.1843	(TC)16	10421789	10421820	BoeWGS1.0_c91749.1	(AG)15	66	95	BoeWGS1.0_c123263.1	(TC)9	6057	6074
chr1.1852	(TG)8	10465677	10465692	BoeWGS1.0_c189168.3	(AC)12	10631	10654	BoeWGS1.0_c115010.1	(TG)7	2806	2819
chr1.1854	(AT)10	10469573	10469592	BoeWGS1.0_c87415.1	(AT)6	1088	1099	BoeWGS1.0_c148848.1	(AT)9	2063	2080
chr1.1860	(TG)10	10508624	10508643	BoeWGS1.0_c12124.2	(AC)7	1942	1955	BoeWGS1.0_c76732.1	(TG)9	862	879
chr1.1864	(AT)19	10531893	10531930	BoeWGS1.0_c254429.1	(AT)16	174	205	BoeWGS1.0_c50394.1	(AT)6	1266	1277
chr1.1917	(AG)10	10837666	10837685	BoeWGS1.0_c31181.1	(AG)11	285	306	BoeWGS1.0_c267661.1	(AG)15	285	314
chr1.1926	(TAT)12	10887002	10887037	BoeWGS1.0_c176065.1	(TAT)5	1800	1814	BoeWGS1.0_c1873.1	(TAT)14	1087	1128
chr1.1966	(AT)7	11142499	11142512	BoeWGS1.0_c8702.2	(TA)6	693	704	BoeWGS1.0_c8702.1	(AAAT)8	398	429
chr1.1980	(AT)19	11193183	11193220	BoeWGS1.0_c116098.2	(ATT)6	1485	1502	BoeWGS1.0_c116098.3	(AT)15	1793	1822
chr1.1990	(AG)17	11263982	11264015	BoeWGS1.0_c79760.1	(TC)11	1706	1727	BoeWGS1.0_c161959.1	(TC)18	1233	1268
chr1.2059	(AT)20	11641161	11641200	BoeWGS1.0_c205555.2	(AT)8	4982	4997	BoeWGS1.0_c205554.1	(AT)13	3976	4001
chr1.2066	(TC)6	11697703	11697714	BoeWGS1.0_c264571.1	(AG)9	241	258	BoeWGS1.0_c18649.1	(TC)13	2137	2162
chr1.2128	(ATA)14	12067084	12067125	BoeWGS1.0_c172868.1	(AAT)11	1838	1870	BoeWGS1.0_c99160.5	(AAT)10	18730	18759
chr1.2130	(AT)12	12067944	12067967	BoeWGS1.0_c172868.3	(AT)6	2672	2683	BoeWGS1.0_c99160.6	(TAT)5	19469	19483
chr1.2137	(AT)33	12080911	12080976	BoeWGS1.0_c170022.1	(AT)10	139	158	BoeWGS1.0_c152716.2	(TA)14	1102	1129
chr1.2138	(AT)6	12081866	12081877	BoeWGS1.0_c152716.1	(TA)14	162	189	BoeWGS1.0_c170022.2	(AT)8	1085	1100
chr1.2140	(GA)10	12104960	12104979	BoeWGS1.0_c228106.2	(GA)18	3606	3641	BoeWGS1.0_c87199.1	(TC)8	2138	2153
chr1.2142	(TA)10	12123623	12123642	BoeWGS1.0_c198493.1	(TA)6	2915	2926	BoeWGS1.0_c48079.2	(TA)7	2912	2925
chr1.2148	(AT)8	12129405	12129420	BoeWGS1.0_c10538.1	(AT)7	4161	4174	BoeWGS1.0_c161814.1	(TA)10	218	237
chr1.2152	(TA)6	12177919	12177930	BoeWGS1.0_c57009.3	(TTC)8	1552	1575	BoeWGS1.0_c249635.1	(AT)15	285	314
chr1.2203	(TA)8	12559297	12559312	BoeWGS1.0_c130800.3	(AT)6	15056	15067	BoeWGS1.0_c54823.3	(TA)14	9634	9661
chr1.2215	(AT)24	12601764	12601811	BoeWGS1.0_c307353.2	(TA)8	1354	1369	BoeWGS1.0_c192039.3	(AT)7	6472	6485
chr1.2247	(ATA)6	12780748	12780765	BoeWGS1.0_c216428.1	(ATA)9	979	1005	BoeWGS1.0_c75560.1	(ATA)5	34	48
chr1.2249	(CT)6	12790010	12790021	BoeWGS1.0_c75559.2	(CT)7	6925	6938	BoeWGS1.0_c48713.2	(GA)8	6468	6483
chr1.2316	(AT)9	13267390	13267407	BoeWGS1.0_c225515.1	(TA)6	3029	3040	BoeWGS1.0_c9163.1	(AT)13	3705	3730
chr1.2332	(AT)38	13388971	13389046	BoeWGS1.0_c71167.1	(AT)7	1972	1985	BoeWGS1.0_c56777.1	(AT)14	1946	1973
chr1.2333	(GA)16	13390465	13390496	BoeWGS1.0_c193983.1	(AG)6	1367	1378	BoeWGS1.0_c71167.2	(AG)11	3414	3435
chr1.2366	(TA)6	13518210	13518221	BoeWGS1.0_c10553.1	(TA)13	4949	4974	BoeWGS1.0_c10552.3	(TA)11	12115	12136
chr1.2429	(AT)8	14823349	14823364	BoeWGS1.0_c95640.1	(AT)14	1269	1296	BoeWGS1.0_c32232.1	(AT)7	2014	2027
chr1.2465	(AT)43	15245726	15245811	BoeWGS1.0_c186364.1	(TA)6	1	12	BoeWGS1.0_c99812.1	(AT)13	2102	2127
chr1.2477	(AT)14	15431379	15431406	BoeWGS1.0_c50359.1	(CAG)5	955	969	BoeWGS1.0_c50359.2	(AT)6	1178	1189
chr1.2504	(AG)9	15560336	15560353	BoeWGS1.0_c18629.7	(AG)6	12438	12449	BoeWGS1.0_c18628.2	(TTAA)5	4352	4371
chr1.2526	(TC)7	15855275	15855288	BoeWGS1.0_c21001.1	(TC)6	381	392	BoeWGS1.0_c22952.1	(GA)16	569	600
chr1.2599	(ATT)9	16426542	16426568	BoeWGS1.0_c35278.1	(ATT)7	896	916	BoeWGS1.0_c111823.1	(AAT)13	1308	1346
chr1.2613	(AT)9	16523757	16523774	BoeWGS1.0_c90064.2	(AT)6	3799	3810	BoeWGS1.0_c13646.2	(AT)10	7156	7175
chr1.2614	(TA)35	16536582	16536651	BoeWGS1.0_c58063.1	(TA)8	1086	1101	BoeWGS1.0_c10808.1	(TA)6	1373	1384
chr1.2639	(AAAT)7	16693105	16693132	BoeWGS1.0_c208468.1	(TTA)6	273	290	BoeWGS1.0_c40680.1	(TTA)5	262	276
chr1.2641	(TC)7	16693936	16693949	BoeWGS1.0_c91742.1	(TC)10	25	44	BoeWGS1.0_c91743.1	(TC)8	27	42
chr1.2649	(AGA)11	16782849	16782881	BoeWGS1.0_c155562.1	(AGA)7	923	943	BoeWGS1.0_c45253.1	(TTC)8	1397	1420
chr1.2666	(ATT)6	16848392	16848409	BoeWGS1.0_c231205.1	(TTA)10	1534	1563	BoeWGS1.0_c147244.2	(AAT)13	2976	3014
chr1.2692	(ATA)7	16942403	16942423	BoeWGS1.0_c63248.1	(ATA)5	1332	1346	BoeWGS1.0_c63249.1	(ATA)9	1100	1126
chr1.2700	(CT)9	17030765	17030782	BoeWGS1.0_c103956.1	(CT)8	148	163	BoeWGS1.0_c103856.1	(CT)10	148	167
chr1.2708	(TA)9	17068730	17068747	BoeWGS1.0_c74644.1	(TA)12	1175	1198	BoeWGS1.0_c74644.2	(ATA)7	1367	1387
chr1.2789	(AT)9	17572994	17573011	BoeWGS1.0_c65229.1	(AT)7	6731	6744	BoeWGS1.0_c30802.2	(AT)6	6672	6683
chr1.2823	(AT)6	17786410	17786421	BoeWGS1.0_c74242.2	(AT)8	14279	14294	BoeWGS1.0_c142675.1	(AT)17	728	761
chr1.2824	(AT)25	17788174	17788223	BoeWGS1.0_c142675.2	(TA)7	1525	1538	BoeWGS1.0_c25725.1	(TA)15	1776	1805
chr1.2848	(TAA)7	17905873	17905893	BoeWGS1.0_c17421.2	(TAA)5	7201	7215	BoeWGS1.0_c17361.2	(TAA)12	8290	8325
chr1.2851	(AAT)6	17911638	17911655	BoeWGS1.0_c142378.1	(ATA)5	2522	2536	BoeWGS1.0_c248179.1	(AAT)7	905	925
chr1.2855	(GAT)7	17933022	17933042	BoeWGS1.0_c289024.1	(TCA)6	318	335	BoeWGS1.0_c62032.1	(TCA)10	945	974
chr1.2856	(TA)14	17943625	17943652	BoeWGS1.0_c309682.3	(AT)13	1249	1274	BoeWGS1.0_c107965.2	(AT)6	768	779
chr1.2867	(AT)14	17980008	17980035	BoeWGS1.0_c160184.1	(ATTT)6	53	76	BoeWGS1.0_c160184.2	(AT)9	194	211
chr1.2909	(CTA)5	18230863	18230877	BoeWGS1.0_c51921.1	(TAG)7	579	599	BoeWGS1.0_c38064.1	(TAG)6	579	596
chr1.2912	(AT)13	18243737	18243762	BoeWGS1.0_c33896.2	(AT)16	873	904	BoeWGS1.0_c187292.1	(TA)15	543	572
chr1.2933	(TA)18	18442339	18442374	BoeWGS1.0_c10737.1	(TA)19	1	38	BoeWGS1.0_c82984.1	(TA)9	1215	1232
chr1.2956	(AT)9	18649125	18649142	BoeWGS1.0_c177508.1	(AT)10	91	110	BoeWGS1.0_c256091.1	(AT)6	92	103
chr1.2961	(CT)8	18708934	18708949	BoeWGS1.0_c54579.1	(GA)16	1752	1783	BoeWGS1.0_c21525.1	(GA)6	576	587
chr1.2987	(TTA)6	18901430	18901447	BoeWGS1.0_c116466.1	(TA)18	2	37	BoeWGS1.0_c196224.1	(TA)13	402	427
chr1.2988	(AAT)6	18913404	18913421	BoeWGS1.0_c116466.1	(TA)18	2	37	BoeWGS1.0_c196224.1	(TA)13	402	427
chr1.3005	(TA)23	19041936	19041981	BoeWGS1.0_c67922.2	(CA)6	3686	3697	BoeWGS1.0_c32426.2	(AT)9	3442	3459
chr1.3013	(AAT)11	19106270	19106302	BoeWGS1.0_c117313.1	(TAT)8	1008	1031	BoeWGS1.0_c14087.1	(AAT)7	1271	1291
chr1.3018	(AT)18	19123485	19123520	BoeWGS1.0_c9279.1	(TA)6	2827	2838	BoeWGS1.0_c101027.1	(AT)11	777	798
chr1.3027	(TAT)10	19179142	19179171	BoeWGS1.0_c231734.1	(TAT)14	6247	6288	BoeWGS1.0_c168523.1	(AAT)15	2376	2420
chr1.3078	(TA)14	19579258	19579285	BoeWGS1.0_c58063.1	(TA)8	1086	1101	BoeWGS1.0_c10808.1	(TA)6	1373	1384
chr1.3080	(CT)7	19583529	19583542	BoeWGS1.0_c54781.2	(TC)17	3415	3448	BoeWGS1.0_c54782.2	(CT)22	5904	5947
chr1.3106	(AG)12	19801219	19801242	BoeWGS1.0_c105614.1	(AG)8	4284	4299	BoeWGS1.0_c73517.1	(GA)26	824	875
chr1.3127	(AT)34	19943029	19943096	BoeWGS1.0_c76864.1	(AT)12	316	339	BoeWGS1.0_c15636.1	(AT)6	6435	6446
chr1.3145	(AT)6	20149548	20149559	BoeWGS1.0_c41451.1	(TA)12	2138	2161	BoeWGS1.0_c50623.2	(AT)9	15926	15943
chr1.3152	(ATT)6	20185472	20185489	BoeWGS1.0_c306849.1	(AAT)5	328	342	BoeWGS1.0_c309004.1	(ATT)11	205	237
chr1.3158	(GA)10	20216667	20216686	BoeWGS1.0_c97818.3	(GA)14	4672	4699	BoeWGS1.0_c97818.2	(AC)6	4402	4413
chr1.3171	(CT)8	20313496	20313511	BoeWGS1.0_c97869.2	(AG)10	2100	2119	BoeWGS1.0_c97868.2	(AG)9	1971	1988
chr1.3180	(TA)7	20349547	20349560	BoeWGS1.0_c129086.1	(TA)8	1544	1559	BoeWGS1.0_c40599.1	(TA)11	289	310
chr1.3195	(AT)10	20433604	20433623	BoeWGS1.0_c246263.1	(TA)12	1003	1026	BoeWGS1.0_c108383.1	(AT)6	949	960
chr1.3217	(AAT)8	20606198	20606221	BoeWGS1.0_c88171.2	(ATT)10	6318	6347	BoeWGS1.0_c43987.1	(AAT)7	8670	8690
chr1.3233	(TA)6	20710679	20710690	BoeWGS1.0_c166503.2	(AT)11	1104	1125	BoeWGS1.0_c114959.1	(AT)14	924	951
chr1.3245	(AT)6	20794260	20794271	BoeWGS1.0_c292849.1	(AT)7	1625	1638	BoeWGS1.0_c28423.2	(AT)10	12620	12639
chr1.3256	(TG)6	20842297	20842308	BoeWGS1.0_c150678.1	(CA)16	226	257	BoeWGS1.0_c224700.3	(GT)7	2147	2160
chr1.3261	(AT)24	20856751	20856798	BoeWGS1.0_c135099.1	(AT)12	899	922	BoeWGS1.0_c135098.1	(AT)19	881	918
chr1.3265	(CT)20	20871290	20871329	BoeWGS1.0_c132735.2	(CT)13	1746	1771	BoeWGS1.0_c45646.4	(CT)16	8268	8299
chr1.3273	(CT)11	20933243	20933264	BoeWGS1.0_c34136.1	(GA)10	246	265	BoeWGS1.0_c64412.1	(GA)9	1569	1586
chr1.3278	(TA)7	20974789	20974802	BoeWGS1.0_c68540.1	(TA)11	48	69	BoeWGS1.0_c68543.1	(TA)6	333	344
chr1.3288	(AG)8	21041537	21041552	BoeWGS1.0_c69353.3	(CT)7	13126	13139	BoeWGS1.0_c36035.1	(AG)15	102	131
chr1.3305	(TA)7	21141955	21141968	BoeWGS1.0_c9045.4	(AT)13	11535	11560	BoeWGS1.0_c16132.2	(AT)10	5539	5558
chr1.3306	(CT)15	21145180	21145209	BoeWGS1.0_c9045.3	(GA)11	8309	8330	BoeWGS1.0_c16132.1	(GA)8	2001	2016
chr1.3321	(TAT)8	21225620	21225643	BoeWGS1.0_c16036.2	(ATA)6	4474	4491	BoeWGS1.0_c132618.1	(ATA)9	813	839
chr1.3380	(TA)10	21482798	21482817	BoeWGS1.0_c238493.1	(TA)12	492	515	BoeWGS1.0_c15685.2	(AT)6	3709	3720
chr1.3470	(ATT)20	22033073	22033132	BoeWGS1.0_c265111.1	(AAT)8	627	650	BoeWGS1.0_c291139.1	(AAT)7	628	648
chr1.3502	(TTA)7	22121871	22121891	BoeWGS1.0_c96281.1	(AAT)6	3002	3019	BoeWGS1.0_c113862.1	(AAT)9	573	599
chr1.3509	(AC)8	22187421	22187436	BoeWGS1.0_c139847.1	(GT)6	301	312	BoeWGS1.0_c179643.1	(AC)7	1610	1623
chr1.3516	(TC)12	22205671	22205694	BoeWGS1.0_c13262.1	(CT)11	4232	4253	BoeWGS1.0_c112116.2	(TC)24	3862	3909
chr1.3521	(CTT)5	22225831	22225845	BoeWGS1.0_c301359.1	(CTT)8	328	351	BoeWGS1.0_c292733.1	(GAA)6	377	394
chr1.3536	(AT)10	22272621	22272640	BoeWGS1.0_c17638.1	(AT)11	4810	4831	BoeWGS1.0_c17639.3	(AT)6	4764	4775
chr1.3537	(TA)17	22275919	22275952	BoeWGS1.0_c70693.3	(TA)8	14787	14802	BoeWGS1.0_c70693.4	(TA)6	15054	15065
chr1.3538	(AT)7	22276267	22276280	BoeWGS1.0_c70693.3	(TA)8	14787	14802	BoeWGS1.0_c17080.1	(TA)10	1977	1996
chr1.3542	(AAT)9	22307724	22307750	BoeWGS1.0_c221625.2	(ATT)6	1457	1474	BoeWGS1.0_c281366.1	(AAT)7	3774	3794
chr1.3595	(CT)14	22613819	22613846	BoeWGS1.0_c261023.1	(CT)9	702	719	BoeWGS1.0_c150391.1	(CT)6	557	568
chr1.3602	(AAT)5	22630809	22630823	BoeWGS1.0_c29904.1	(TTA)8	1611	1634	BoeWGS1.0_c29903.1	(TTA)6	1625	1642
chr1.3606	(AT)8	22649338	22649353	BoeWGS1.0_c70442.1	(AT)6	2110	2121	BoeWGS1.0_c308460.1	(AT)12	451	474
chr1.3646	(AG)7	22789529	22789542	BoeWGS1.0_c241833.1	(CT)8	2676	2691	BoeWGS1.0_c59936.3	(CT)10	9172	9191
chr1.3650	(AAT)7	22800551	22800571	BoeWGS1.0_c59936.1	(TTA)6	56	73	BoeWGS1.0_c1227.2	(TTA)5	9685	9699
chr1.3654	(TA)8	22823888	22823903	BoeWGS1.0_c212601.2	(TA)7	968	981	BoeWGS1.0_c323181.1	(TA)18	502	537
chr1.3685	(TC)7	22966017	22966030	BoeWGS1.0_c201509.1	(TC)8	775	790	BoeWGS1.0_c200926.1	(TC)6	766	777
chr1.3708	(AT)7	23082871	23082884	BoeWGS1.0_c70465.2	(AT)9	3325	3342	BoeWGS1.0_c70464.1	(TA)16	2792	2823
chr1.3728	(AAT)6	23153754	23153771	BoeWGS1.0_c58802.3	(ATT)5	2888	2902	BoeWGS1.0_c58679.2	(TTA)10	3175	3204
chr1.3736	(AT)6	23183285	23183296	BoeWGS1.0_c110292.1	(AT)11	2996	3017	BoeWGS1.0_c198937.1	(TA)12	1	24
chr1.3740	(AT)9	23220340	23220357	BoeWGS1.0_c49241.1	(AT)6	2340	2351	BoeWGS1.0_c152583.2	(AT)11	1804	1825
chr1.3751	(TA)17	23240492	23240525	BoeWGS1.0_c308769.1	(AT)9	565	582	BoeWGS1.0_c290244.3	(AT)7	3026	3039
chr1.3757	(AT)10	23279450	23279469	BoeWGS1.0_c151865.1	(AT)7	1626	1639	BoeWGS1.0_c58723.1	(AT)8	560	575
chr1.3791	(AT)10	23367283	23367302	BoeWGS1.0_c120772.1	(AT)6	321	332	BoeWGS1.0_c5079.1	(AT)8	3057	3072
chr1.3800	(ATT)9	23389936	23389962	BoeWGS1.0_c116466.1	(TA)18	2	37	BoeWGS1.0_c196224.1	(TA)13	402	427
chr1.3801	(AAT)5	23399159	23399173	BoeWGS1.0_c116466.1	(TA)18	2	37	BoeWGS1.0_c196224.1	(TA)13	402	427
chr1.3803	(TA)29	23400927	23400984	BoeWGS1.0_c43926.4	(TAT)6	11505	11522	BoeWGS1.0_c261574.2	(TA)20	1592	1631
chr1.3825	(CT)14	23513231	23513258	BoeWGS1.0_c12266.1	(AG)11	13501	13522	BoeWGS1.0_c166904.1	(CT)10	1120	1139
chr1.3835	(TA)11	23591512	23591533	BoeWGS1.0_c29077.3	(AATA)5	2237	2256	BoeWGS1.0_c69854.2	(TA)8	4494	4509
chr1.3846	(AG)8	23632569	23632584	BoeWGS1.0_c294370.1	(TC)11	671	692	BoeWGS1.0_c193730.1	(TC)14	5118	5145
chr1.3864	(AT)8	23741832	23741847	BoeWGS1.0_c87424.1	(TA)11	6692	6713	BoeWGS1.0_c87422.2	(TA)7	5777	5790
chr1.3873	(AT)8	23774572	23774587	BoeWGS1.0_c61879.1	(TA)7	8430	8443	BoeWGS1.0_c118612.1	(TA)9	8346	8363
chr1.3892	(TA)7	23871788	23871801	BoeWGS1.0_c208877.1	(TA)8	1204	1219	BoeWGS1.0_c151572.1	(AT)6	1233	1244
chr1.3916	(GA)10	24025991	24026010	BoeWGS1.0_c264632.1	(CT)11	1135	1156	BoeWGS1.0_c245080.1	(CT)6	738	749
chr1.3934	(AT)12	24156911	24156934	BoeWGS1.0_c239556.2	(AT)7	539	552	BoeWGS1.0_c8526.1	(AT)9	3055	3072
chr1.3938	(AG)11	24170792	24170813	BoeWGS1.0_c192092.1	(AG)8	791	806	BoeWGS1.0_c65173.1	(AG)6	178	189
chr2.14	(TG)11	97772	97793	BoeWGS1.0_c198994.1	(CA)9	605	622	BoeWGS1.0_c198993.1	(CA)12	628	651
chr2.23	(GA)9	142253	142270	BoeWGS1.0_c174916.2	(GA)11	5369	5390	BoeWGS1.0_c106464.3	(GA)12	5737	5760
chr2.32	(GTG)8	175593	175616	BoeWGS1.0_c141405.1	(GTG)7	343	363	BoeWGS1.0_c141407.1	(GTG)6	343	360
chr2.39	(AG)8	197032	197047	BoeWGS1.0_c69324.1	(CT)9	1836	1853	BoeWGS1.0_c69325.1	(CT)15	2884	2913
chr2.52	(AT)9	252168	252185	BoeWGS1.0_c6913.3	(AT)10	5137	5156	BoeWGS1.0_c6912.6	(TA)6	7310	7321
chr2.55	(AT)14	255533	255560	BoeWGS1.0_c6912.1	(TA)11	3758	3779	BoeWGS1.0_c6913.2	(TA)6	3050	3061
chr2.89	(CT)10	434022	434041	BoeWGS1.0_c24908.1	(GA)6	1871	1882	BoeWGS1.0_c59490.1	(AG)7	363	376
chr2.93	(TTA)9	445488	445514	BoeWGS1.0_c185299.1	(TTA)5	2957	2971	BoeWGS1.0_c16961.3	(TTA)6	9861	9878
chr2.95	(TA)11	450492	450513	BoeWGS1.0_c129031.1	(AT)7	443	456	BoeWGS1.0_c129030.1	(TA)16	469	500
chr2.109	(AT)6	502630	502641	BoeWGS1.0_c168890.1	(TA)19	2446	2483	BoeWGS1.0_c47430.1	(TA)9	1077	1094
chr2.116	(AAT)7	555014	555034	BoeWGS1.0_c313453.1	(TTA)5	897	911	BoeWGS1.0_c312986.1	(AAT)13	306	344
chr2.122	(AAT)6	575569	575586	BoeWGS1.0_c306359.1	(AAT)7	948	968	BoeWGS1.0_c87458.1	(AAT)11	5557	5589
chr2.138	(TA)15	657331	657360	BoeWGS1.0_c306320.2	(TA)10	2354	2373	BoeWGS1.0_c205962.1	(AT)13	522	547
chr2.139	(CT)9	659459	659476	BoeWGS1.0_c306320.1	(GA)18	185	220	BoeWGS1.0_c205962.2	(TC)7	2613	2626
chr2.151	(ATT)11	725648	725680	BoeWGS1.0_c123339.1	(TAT)7	1838	1858	BoeWGS1.0_c59382.2	(ATT)8	2371	2394
chr2.192	(CT)9	996629	996646	BoeWGS1.0_c242429.2	(AG)11	3913	3934	BoeWGS1.0_c130832.2	(GA)10	3473	3492
chr2.214	(AT)10	1131573	1131592	BoeWGS1.0_c144919.1	(AT)8	2503	2518	BoeWGS1.0_c57884.2	(AT)6	7261	7272
chr2.222	(AT)23	1173958	1174003	BoeWGS1.0_c185768.1	(AT)7	4436	4449	BoeWGS1.0_c30425.1	(AT)8	367	382
chr2.231	(AT)7	1214988	1215001	BoeWGS1.0_c68235.8	(AT)8	14636	14651	BoeWGS1.0_c152092.3	(AT)15	3550	3579
chr2.261	(TA)6	1390237	1390248	BoeWGS1.0_c75681.1	(AT)9	4044	4061	BoeWGS1.0_c15592.1	(TA)7	1352	1365
chr2.314	(TA)9	1696564	1696581	BoeWGS1.0_c54590.1	(TA)6	789	800	BoeWGS1.0_c158121.2	(AT)8	1321	1336
chr2.315	(CAT)8	1696885	1696908	BoeWGS1.0_c54590.2	(CAT)10	1112	1141	BoeWGS1.0_c158121.1	(ATG)9	970	996
chr2.319	(TA)33	1728362	1728427	BoeWGS1.0_c135315.2	(TA)6	4662	4673	BoeWGS1.0_c238876.2	(TA)14	2499	2526
chr2.345	(TA)9	1824473	1824490	BoeWGS1.0_c34123.3	(AT)8	5413	5428	BoeWGS1.0_c179615.1	(AT)6	414	425
chr2.351	(AAT)6	1835990	1836007	BoeWGS1.0_c251469.2	(TTA)7	2232	2252	BoeWGS1.0_c31362.1	(AAT)11	1875	1907
chr2.362	(GGAAG)6	1907056	1907085	BoeWGS1.0_c176797.1	(GGAAG)5	1030	1054	BoeWGS1.0_c176798.1	(GGAAG)7	1029	1063
chr2.365	(AT)29	1929184	1929241	BoeWGS1.0_c194655.1	(AT)20	1201	1240	BoeWGS1.0_c173908.1	(AT)7	1200	1213
chr2.370	(AAT)6	1959707	1959724	BoeWGS1.0_c12680.1	(AAT)7	4940	4960	BoeWGS1.0_c108080.1	(AAT)5	3425	3439
chr2.373	(AT)6	1977116	1977127	BoeWGS1.0_c11423.1	(TA)9	1920	1937	BoeWGS1.0_c11422.2	(TA)7	7702	7715
chr2.416	(AT)6	2233694	2233705	BoeWGS1.0_c6914.2	(AT)7	6592	6605	BoeWGS1.0_c41123.1	(TA)9	10430	10447
chr2.418	(TA)30	2255940	2255999	BoeWGS1.0_c96650.1	(AT)10	497	516	BoeWGS1.0_c49651.1	(AT)16	11583	11614
chr2.438	(TA)7	2372237	2372250	BoeWGS1.0_c4997.1	(TA)9	4857	4874	BoeWGS1.0_c148115.1	(TA)6	375	386
chr2.458	(AG)11	2497712	2497733	BoeWGS1.0_c76745.2	(CT)16	3184	3215	BoeWGS1.0_c86042.1	(AG)17	655	688
chr2.459	(AAT)11	2505979	2506011	BoeWGS1.0_c76745.1	(TTA)6	1585	1602	BoeWGS1.0_c53064.1	(AAT)12	1859	1894
chr2.477	(AAG)7	2565647	2565667	BoeWGS1.0_c268834.1	(GAA)6	1360	1377	BoeWGS1.0_c259257.1	(CTT)8	1166	1189
chr2.480	(TC)9	2587114	2587131	BoeWGS1.0_c25781.1	(AG)10	905	924	BoeWGS1.0_c25782.2	(AG)11	901	922
chr2.509	(GA)7	2714137	2714150	BoeWGS1.0_c57938.1	(TC)12	7391	7414	BoeWGS1.0_c57939.1	(TC)14	7064	7091
chr2.551	(TAA)13	3004651	3004689	BoeWGS1.0_c37723.1	(TTA)5	1620	1634	BoeWGS1.0_c37724.1	(TAT)9	1575	1601
chr2.675	(AG)8	3646991	3647006	BoeWGS1.0_c72549.1	(TC)7	1847	1860	BoeWGS1.0_c76919.1	(GA)11	5779	5800
chr2.696	(AT)15	3762528	3762557	BoeWGS1.0_c187491.1	(AT)10	2767	2786	BoeWGS1.0_c172498.1	(AT)14	63	90
chr2.706	(AT)6	3841514	3841525	BoeWGS1.0_c290330.1	(AT)21	22	63	BoeWGS1.0_c86567.1	(AT)9	11829	11846
chr2.721	(GGT)5	3951670	3951684	BoeWGS1.0_c1937.1	(GGT)7	3662	3682	BoeWGS1.0_c1936.1	(GGT)6	2423	2440
chr2.722	(AT)20	3957082	3957121	BoeWGS1.0_c99308.1	(AT)14	5149	5176	BoeWGS1.0_c99308.2	(TA)6	5295	5306
chr2.729	(AT)13	3994319	3994344	BoeWGS1.0_c139859.1	(AT)7	22	35	BoeWGS1.0_c164231.1	(TA)8	3391	3406
chr2.730	(TCT)8	3997020	3997043	BoeWGS1.0_c139290.1	(TCT)7	1558	1578	BoeWGS1.0_c139228.1	(TCT)6	1560	1577
chr2.733	(TA)8	4005261	4005276	BoeWGS1.0_c27761.2	(TA)7	1099	1112	BoeWGS1.0_c18200.2	(TA)10	5719	5738
chr2.750	(AAT)6	4074025	4074042	BoeWGS1.0_c13832.2	(AAT)7	2495	2515	BoeWGS1.0_c210625.1	(ATA)8	748	771
chr2.760	(TA)13	4099537	4099562	BoeWGS1.0_c175499.1	(TA)10	896	915	BoeWGS1.0_c84708.2	(TA)7	12069	12082
chr2.783	(AT)7	4292225	4292238	BoeWGS1.0_c10204.1	(AT)11	1924	1945	BoeWGS1.0_c142424.1	(AT)6	1926	1937
chr2.858	(TA)7	4730999	4731012	BoeWGS1.0_c99201.1	(AT)8	1870	1885	BoeWGS1.0_c142752.1	(TA)6	1413	1424
chr2.874	(TA)27	4808655	4808708	BoeWGS1.0_c286363.1	(AT)7	799	812	BoeWGS1.0_c53264.4	(TA)16	2532	2563
chr2.919	(TC)16	5005100	5005131	BoeWGS1.0_c59427.2	(TC)12	2615	2638	BoeWGS1.0_c59428.1	(AG)13	578	603
chr2.940	(AT)32	5100623	5100686	BoeWGS1.0_c76464.1	(TA)10	2533	2552	BoeWGS1.0_c165692.1	(TA)6	356	367
chr2.943	(AT)6	5137422	5137433	BoeWGS1.0_c137633.1	(AT)10	6368	6387	BoeWGS1.0_c137633.2	(AT)7	6561	6574
chr2.951	(AT)11	5163854	5163875	BoeWGS1.0_c78415.1	(AT)10	580	599	BoeWGS1.0_c154203.1	(AT)6	588	599
chr2.966	(AT)13	5240980	5241005	BoeWGS1.0_c23270.1	(AT)7	1983	1996	BoeWGS1.0_c58914.1	(TA)9	744	761
chr2.968	(AT)7	5250010	5250023	BoeWGS1.0_c80768.1	(AT)6	294	305	BoeWGS1.0_c23270.4	(AT)10	10729	10748
chr2.1025	(AG)9	5632485	5632502	BoeWGS1.0_c313017.1	(TGG)5	114	128	BoeWGS1.0_c313017.2	(CT)13	386	411
chr2.1079	(AT)9	5895119	5895136	BoeWGS1.0_c140106.3	(AT)7	1926	1939	BoeWGS1.0_c140106.4	(AT)8	2073	2088
chr2.1105	(AG)7	6109145	6109158	BoeWGS1.0_c127539.1	(AG)6	3095	3106	BoeWGS1.0_c73361.1	(TC)9	4310	4327
chr2.1107	(TTA)8	6120296	6120319	BoeWGS1.0_c206352.1	(AAT)6	2911	2928	BoeWGS1.0_c291840.2	(AAT)5	2925	2939
chr2.1113	(TC)11	6145830	6145851	BoeWGS1.0_c52866.2	(TC)8	2272	2287	BoeWGS1.0_c52865.2	(TC)7	2286	2299
chr2.1114	(TC)8	6146540	6146555	BoeWGS1.0_c52866.3	(CT)9	2998	3015	BoeWGS1.0_c52865.3	(CT)7	2987	3000
chr2.1161	(TG)15	6381173	6381202	BoeWGS1.0_c269855.1	(TG)11	345	366	BoeWGS1.0_c288766.1	(AC)8	127	142
chr2.1179	(AT)12	6463128	6463151	BoeWGS1.0_c192273.1	(AT)6	1975	1986	BoeWGS1.0_c133841.1	(AT)7	2626	2639
chr2.1199	(AG)12	6559650	6559673	BoeWGS1.0_c169217.1	(CT)7	1203	1216	BoeWGS1.0_c126995.1	(AG)13	1054	1079
chr2.1210	(TG)7	6587929	6587942	BoeWGS1.0_c145645.2	(TG)14	3573	3600	BoeWGS1.0_c145646.1	(TG)6	1075	1086
chr2.1248	(TA)17	6775103	6775136	BoeWGS1.0_c14716.1	(TA)6	1600	1611	BoeWGS1.0_c14540.2	(TA)8	1507	1522
chr2.1295	(TC)9	7042247	7042264	BoeWGS1.0_c69840.1	(CT)17	7897	7930	BoeWGS1.0_c44189.5	(AG)10	9457	9476
chr2.1296	(GAAA)6	7042592	7042615	BoeWGS1.0_c69840.2	(GAAA)5	8256	8275	BoeWGS1.0_c44189.4	(TTTC)8	9100	9131
chr2.1326	(AG)12	7269375	7269398	BoeWGS1.0_c210444.2	(TC)19	2227	2264	BoeWGS1.0_c80615.2	(AG)14	5962	5989
chr2.1333	(AG)8	7311701	7311716	BoeWGS1.0_c85052.1	(CT)9	373	390	BoeWGS1.0_c86884.1	(AG)7	2567	2580
chr2.1376	(TA)11	7565307	7565328	BoeWGS1.0_c269258.2	(TA)8	1425	1440	BoeWGS1.0_c298612.1	(TA)9	863	880
chr2.1393	(AG)12	7654046	7654069	BoeWGS1.0_c63668.2	(AG)13	1556	1581	BoeWGS1.0_c63668.1	(AT)7	1374	1387
chr2.1398	(ATA)6	7673379	7673396	BoeWGS1.0_c89949.1	(TAT)7	2053	2073	BoeWGS1.0_c30379.1	(ATA)5	708	722
chr2.1417	(ATT)7	7862192	7862212	BoeWGS1.0_c70941.1	(AAT)9	3024	3050	BoeWGS1.0_c276485.1	(ATT)8	1175	1198
chr2.1444	(CT)15	7971042	7971071	BoeWGS1.0_c132757.1	(GA)17	1142	1175	BoeWGS1.0_c194065.1	(GA)9	1903	1920
chr2.1452	(ATT)5	8007053	8007067	BoeWGS1.0_c85304.5	(AAT)6	7584	7601	BoeWGS1.0_c85305.3	(AAT)8	7445	7468
chr2.1467	(AT)35	8085857	8085926	BoeWGS1.0_c116351.1	(AT)14	190	217	BoeWGS1.0_c82396.1	(TA)7	1637	1650
chr2.1492	(TA)27	8186219	8186272	BoeWGS1.0_c29493.1	(TA)6	4302	4313	BoeWGS1.0_c29494.1	(TA)8	5295	5310
chr2.1512	(AT)8	8324843	8324858	BoeWGS1.0_c75135.1	(AT)7	563	576	BoeWGS1.0_c75134.1	(AT)6	2454	2465
chr2.1543	(TG)6	8494984	8494995	BoeWGS1.0_c200735.1	(TG)7	4033	4046	BoeWGS1.0_c280938.1	(TG)13	363	388
chr2.1551	(AT)9	8572990	8573007	BoeWGS1.0_c133993.1	(AT)14	4364	4391	BoeWGS1.0_c189697.1	(AT)7	1	14
chr2.1559	(GA)11	8607718	8607739	BoeWGS1.0_c35897.1	(TC)9	443	460	BoeWGS1.0_c35896.1	(TC)8	4569	4584
chr2.1560	(CA)25	8618749	8618798	BoeWGS1.0_c34789.1	(CA)11	5937	5958	BoeWGS1.0_c19018.1	(AC)12	5697	5720
chr2.1604	(AG)7	8838527	8838540	BoeWGS1.0_c187127.2	(TC)16	1269	1300	BoeWGS1.0_c157156.1	(AG)10	320	339
chr2.1695	(TA)33	9354288	9354353	BoeWGS1.0_c192225.1	(TA)10	788	807	BoeWGS1.0_c136516.1	(TA)12	764	787
chr2.1700	(AT)25	9435320	9435369	BoeWGS1.0_c147180.2	(AT)6	1601	1612	BoeWGS1.0_c147180.3	(TAT)8	1722	1745
chr2.1719	(TA)10	9501560	9501579	BoeWGS1.0_c156708.2	(TTA)5	1055	1069	BoeWGS1.0_c311736.1	(TAA)6	1	18
chr2.1738	(AAT)7	9643668	9643688	BoeWGS1.0_c271857.1	(AAT)5	851	865	BoeWGS1.0_c171078.1	(AAT)6	203	220
chr2.1787	(AT)39	10094926	10095003	BoeWGS1.0_c50121.2	(AT)18	1090	1125	BoeWGS1.0_c50121.1	(AT)9	780	797
chr2.1854	(GA)9	10391248	10391265	BoeWGS1.0_c7548.1	(TC)11	2600	2621	BoeWGS1.0_c7547.2	(TC)7	2613	2626
chr2.1871	(CT)17	10454688	10454721	BoeWGS1.0_c20396.1	(TC)7	3048	3061	BoeWGS1.0_c20395.1	(TC)14	3876	3903
chr2.1877	(GA)7	10482809	10482822	BoeWGS1.0_c54503.1	(GA)10	941	960	BoeWGS1.0_c178473.3	(TC)8	3865	3880
chr2.1878	(AT)27	10486519	10486572	BoeWGS1.0_c54503.2	(AT)9	4554	4571	BoeWGS1.0_c178473.1	(AT)7	21	34
chr2.1880	(AT)20	10497739	10497778	BoeWGS1.0_c109279.1	(TA)8	3648	3663	BoeWGS1.0_c114310.1	(TA)27	26	79
chr2.1883	(TC)10	10528984	10529003	BoeWGS1.0_c207298.1	(TC)12	204	227	BoeWGS1.0_c22821.2	(TC)7	3495	3508
chr2.1908	(AG)18	10791974	10792009	BoeWGS1.0_c149820.1	(TC)13	876	901	BoeWGS1.0_c15536.1	(AG)8	11790	11805
chr2.1941	(TTA)6	11029552	11029569	BoeWGS1.0_c70964.1	(TTA)14	2874	2915	BoeWGS1.0_c70963.1	(ATT)9	3013	3039
chr2.1962	(AT)10	11663159	11663178	BoeWGS1.0_c231740.1	(AT)9	35	52	BoeWGS1.0_c180808.1	(TA)8	120	135
chr2.1970	(CT)14	11771270	11771297	BoeWGS1.0_c7602.2	(CT)9	3545	3562	BoeWGS1.0_c8063.1	(AG)7	439	452
chr2.1980	(GA)14	11893052	11893079	BoeWGS1.0_c7602.2	(CT)9	3545	3562	BoeWGS1.0_c8063.1	(AG)7	439	452
chr2.2061	(CAA)6	13010672	13010689	BoeWGS1.0_c48587.2	(TTG)9	8263	8289	BoeWGS1.0_c48588.3	(TTG)5	5952	5966
chr2.2073	(AG)19	13081904	13081941	BoeWGS1.0_c19327.1	(TC)7	4667	4680	BoeWGS1.0_c19326.1	(TC)8	5370	5385
chr2.2109	(TA)9	13279146	13279163	BoeWGS1.0_c58063.1	(TA)8	1086	1101	BoeWGS1.0_c10808.1	(TA)6	1373	1384
chr2.2117	(AT)9	13356242	13356259	BoeWGS1.0_c231137.1	(TA)10	56	75	BoeWGS1.0_c51283.1	(TA)7	7069	7082
chr2.2179	(CT)18	13928933	13928968	BoeWGS1.0_c47990.1	(CT)16	5481	5512	BoeWGS1.0_c26859.1	(AG)12	640	663
chr2.2204	(AAT)11	14078310	14078342	BoeWGS1.0_c143886.1	(TTTA)5	798	817	BoeWGS1.0_c103267.1	(ATT)12	1302	1337
chr2.2245	(TTA)9	14304089	14304115	BoeWGS1.0_c210645.1	(ATA)7	875	895	BoeWGS1.0_c208747.1	(TTA)20	24	83
chr2.2268	(ATT)5	14444038	14444052	BoeWGS1.0_c146949.1	(AC)8	1500	1515	BoeWGS1.0_c170697.1	(TG)10	975	994
chr2.2291	(AAT)8	14743808	14743831	BoeWGS1.0_c199144.1	(ATT)7	180	200	BoeWGS1.0_c199065.1	(AAT)9	6749	6775
chr2.2299	(TAA)8	14824974	14824997	BoeWGS1.0_c100333.1	(TAA)13	829	867	BoeWGS1.0_c84627.1	(TAA)7	868	888
chr2.2309	(AT)13	14896618	14896643	BoeWGS1.0_c54429.4	(AT)19	10222	10259	BoeWGS1.0_c114475.1	(AT)9	249	266
chr2.2310	(TTA)9	14907294	14907320	BoeWGS1.0_c158869.1	(TTA)7	1629	1649	BoeWGS1.0_c41347.1	(AAT)6	1632	1649
chr2.2318	(AT)6	14943271	14943282	BoeWGS1.0_c132163.2	(TA)15	2698	2727	BoeWGS1.0_c1549.1	(TA)7	1498	1511
chr2.2336	(TA)8	15176849	15176864	BoeWGS1.0_c211030.1	(TA)12	779	802	BoeWGS1.0_c167093.2	(TA)6	2134	2145
chr2.2369	(TC)11	15336546	15336567	BoeWGS1.0_c133067.1	(GA)7	295	308	BoeWGS1.0_c200722.1	(AG)9	1303	1320
chr2.2380	(TA)10	15438745	15438764	BoeWGS1.0_c184596.1	(TA)11	7	28	BoeWGS1.0_c125791.1	(TA)8	982	997
chr2.2488	(AT)13	16123707	16123732	BoeWGS1.0_c19289.2	(AT)8	4907	4922	BoeWGS1.0_c22608.1	(AAAATA)7	4937	4978
chr2.2534	(AT)8	16500108	16500123	BoeWGS1.0_c36211.3	(TA)15	2598	2627	BoeWGS1.0_c264714.1	(AT)12	1019	1042
chr2.2535	(TA)8	16500474	16500489	BoeWGS1.0_c36211.2	(AT)6	2246	2257	BoeWGS1.0_c36212.1	(AT)19	1575	1612
chr2.2544	(AC)6	16561080	16561091	BoeWGS1.0_c33480.1	(AC)10	621	640	BoeWGS1.0_c33481.1	(AC)12	430	453
chr2.2547	(AAT)6	16598822	16598839	BoeWGS1.0_c267838.1	(AAT)5	2122	2136	BoeWGS1.0_c277150.1	(AAT)8	1385	1408
chr2.2554	(TA)10	16649230	16649249	BoeWGS1.0_c187699.2	(AT)6	1983	1994	BoeWGS1.0_c187699.1	(TA)8	1744	1759
chr2.2557	(GA)8	16655922	16655937	BoeWGS1.0_c215607.2	(GA)12	417	440	BoeWGS1.0_c286339.1	(TC)18	2833	2868
chr2.2564	(AG)9	16688610	16688627	BoeWGS1.0_c248367.1	(AG)16	2329	2360	BoeWGS1.0_c72273.1	(AG)15	2365	2394
chr2.2571	(ATA)30	16744516	16744605	BoeWGS1.0_c136628.2	(ATA)6	2830	2847	BoeWGS1.0_c121890.1	(TTA)12	4548	4583
chr2.2585	(AAT)6	16854296	16854313	BoeWGS1.0_c109384.1	(AAT)13	39	77	BoeWGS1.0_c88698.1	(AAT)5	1841	1855
chr2.2598	(TA)17	16912419	16912452	BoeWGS1.0_c191233.1	(AAT)5	2007	2021	BoeWGS1.0_c308213.1	(AT)6	1240	1251
chr2.2620	(AT)12	17025716	17025739	BoeWGS1.0_c80414.2	(AT)7	2252	2265	BoeWGS1.0_c13581.2	(AT)6	1654	1665
chr2.2669	(TA)11	17435826	17435847	BoeWGS1.0_c71065.2	(TA)7	1170	1183	BoeWGS1.0_c126461.2	(TA)9	1146	1163
chr2.2691	(TTA)7	17552911	17552931	BoeWGS1.0_c188990.1	(TTA)6	158	175	BoeWGS1.0_c127322.1	(TTA)14	3366	3407
chr2.2710	(TA)6	17624944	17624955	BoeWGS1.0_c262692.1	(AT)16	51	82	BoeWGS1.0_c262692.2	(CT)8	234	249
chr2.2741	(AG)23	17726271	17726316	BoeWGS1.0_c10664.2	(AG)22	2818	2861	BoeWGS1.0_c10663.1	(AG)12	464	487
chr2.2758	(TA)12	17739339	17739362	BoeWGS1.0_c19817.2	(TA)6	3026	3037	BoeWGS1.0_c19817.3	(AT)8	3217	3232
chr2.2759	(AT)21	17741064	17741105	BoeWGS1.0_c19816.3	(TA)8	5001	5016	BoeWGS1.0_c19817.1	(AT)12	1158	1181
chr2.2771	(TA)9	17806529	17806546	BoeWGS1.0_c58404.1	(TA)8	1300	1315	BoeWGS1.0_c310760.1	(TA)10	145	164
chr2.2781	(TTA)7	17845150	17845170	BoeWGS1.0_c52448.1	(AAT)6	2233	2250	BoeWGS1.0_c52449.1	(ATA)8	2166	2189
chr2.2783	(TC)12	17854465	17854488	BoeWGS1.0_c177022.1	(AG)6	786	797	BoeWGS1.0_c219046.1	(TC)15	308	337
chr2.2823	(TA)7	18013624	18013637	BoeWGS1.0_c36603.1	(TA)9	5589	5606	BoeWGS1.0_c36604.1	(TA)6	3234	3245
chr2.2847	(CTT)6	18318086	18318103	BoeWGS1.0_c46900.2	(AAG)8	3752	3775	BoeWGS1.0_c15256.2	(CTT)7	10506	10526
chr2.2864	(AAT)15	18381180	18381224	BoeWGS1.0_c132497.2	(TTA)14	1668	1709	BoeWGS1.0_c89722.1	(AAT)8	6642	6665
chr2.2885	(CT)6	18512027	18512038	BoeWGS1.0_c104251.2	(CT)12	6237	6260	BoeWGS1.0_c104384.2	(CT)8	6255	6270
chr2.2899	(TG)8	18602225	18602240	BoeWGS1.0_c150086.2	(AC)20	4354	4393	BoeWGS1.0_c21666.1	(TG)12	2282	2305
chr2.2904	(TTC)8	18627605	18627628	BoeWGS1.0_c232175.1	(AAG)7	652	672	BoeWGS1.0_c100739.1	(TTC)10	2362	2391
chr3.60	(AG)12	354333	354356	BoeWGS1.0_c191618.1	(TC)9	2168	2185	BoeWGS1.0_c266477.2	(CT)8	4359	4374
chr3.107	(TG)7	610086	610099	BoeWGS1.0_c187954.1	(AC)12	1406	1429	BoeWGS1.0_c63891.1	(AC)9	1402	1419
chr3.228	(AG)11	1475443	1475464	BoeWGS1.0_c291936.1	(CT)9	279	296	BoeWGS1.0_c68347.3	(CT)7	8794	8807
chr3.231	(AT)9	1485292	1485309	BoeWGS1.0_c204148.1	(TA)8	1773	1788	BoeWGS1.0_c204149.1	(TA)18	165	200
chr3.243	(GTG)5	1529227	1529241	BoeWGS1.0_c277534.1	(GTG)8	81	104	BoeWGS1.0_c94504.2	(CAC)7	2129	2149
chr3.246	(TC)16	1565206	1565237	BoeWGS1.0_c45454.1	(TC)14	4008	4035	BoeWGS1.0_c56177.1	(GA)20	349	388
chr3.267	(AT)14	1655868	1655895	BoeWGS1.0_c145606.1	(AT)11	2492	2513	BoeWGS1.0_c214160.1	(AT)6	3350	3361
chr3.269	(AT)19	1668995	1669032	BoeWGS1.0_c166039.1	(AT)10	151	170	BoeWGS1.0_c93185.2	(AT)9	2674	2691
chr3.285	(AT)24	1753602	1753649	BoeWGS1.0_c174161.2	(AT)9	1232	1249	BoeWGS1.0_c100970.1	(AT)14	1203	1230
chr3.311	(GAA)8	1886668	1886691	BoeWGS1.0_c143338.1	(TCT)9	7134	7160	BoeWGS1.0_c22922.1	(GAA)6	436	453
chr3.316	(CT)17	1954832	1954865	BoeWGS1.0_c16458.1	(GA)12	2017	2040	BoeWGS1.0_c192459.1	(CT)14	8415	8442
chr3.326	(GA)10	2019828	2019847	BoeWGS1.0_c148490.2	(TC)15	6707	6736	BoeWGS1.0_c94202.2	(TC)12	9377	9400
chr3.327	(TCT)8	2025321	2025344	BoeWGS1.0_c148490.1	(AGA)5	1192	1206	BoeWGS1.0_c255091.1	(TCT)6	144	161
chr3.338	(AC)8	2108328	2108343	BoeWGS1.0_c4423.2	(TG)9	9372	9389	BoeWGS1.0_c4357.3	(TG)6	16592	16603
chr3.352	(TC)9	2240776	2240793	BoeWGS1.0_c92289.1	(AG)8	670	685	BoeWGS1.0_c213075.1	(AG)6	665	676
chr3.364	(TA)19	2284190	2284227	BoeWGS1.0_c58063.1	(TA)8	1086	1101	BoeWGS1.0_c10808.1	(TA)6	1373	1384
chr3.369	(TA)6	2330114	2330125	BoeWGS1.0_c141215.1	(TA)7	975	988	BoeWGS1.0_c42866.1	(TA)9	1539	1556
chr3.378	(CT)7	2380807	2380820	BoeWGS1.0_c257507.1	(AG)13	102	127	BoeWGS1.0_c284657.2	(CT)8	4047	4062
chr3.394	(AG)9	2495186	2495203	BoeWGS1.0_c240532.1	(AG)12	141	164	BoeWGS1.0_c303896.1	(AG)14	150	177
chr3.402	(CT)6	2574738	2574749	BoeWGS1.0_c55342.2	(AAAT)5	1858	1877	BoeWGS1.0_c55342.1	(AG)9	1671	1688
chr3.412	(GA)7	2687190	2687203	BoeWGS1.0_c68691.2	(GA)8	1734	1749	BoeWGS1.0_c68691.1	(AT)9	1544	1561
chr3.430	(AT)10	2842452	2842471	BoeWGS1.0_c214823.1	(AT)8	629	644	BoeWGS1.0_c273092.1	(AT)9	1495	1512
chr3.438	(TTA)12	2875121	2875156	BoeWGS1.0_c19669.3	(TTA)8	1876	1899	BoeWGS1.0_c13560.3	(ATA)5	12434	12448
chr3.451	(CT)9	2934247	2934264	BoeWGS1.0_c55232.1	(AG)16	4565	4596	BoeWGS1.0_c55233.1	(AG)7	4278	4291
chr3.466	(TA)9	2983914	2983931	BoeWGS1.0_c219250.1	(TA)13	1417	1442	BoeWGS1.0_c219249.1	(AT)6	1400	1411
chr3.468	(AT)10	2991559	2991578	BoeWGS1.0_c56307.2	(AATAT)5	1611	1635	BoeWGS1.0_c56307.1	(AT)8	1303	1318
chr3.474	(AT)11	3013152	3013173	BoeWGS1.0_c68022.1	(TA)8	641	656	BoeWGS1.0_c31261.1	(AT)17	7242	7275
chr3.475	(AC)9	3034478	3034495	BoeWGS1.0_c170965.1	(AC)12	2882	2905	BoeWGS1.0_c105075.2	(AC)11	704	725
chr3.514	(GA)10	3245726	3245745	BoeWGS1.0_c64574.1	(GA)11	1634	1655	BoeWGS1.0_c212933.2	(TC)8	1542	1557
chr3.515	(AT)6	3246317	3246328	BoeWGS1.0_c64574.2	(AT)7	2226	2239	BoeWGS1.0_c212933.1	(AT)9	953	970
chr3.529	(TC)9	3324155	3324172	BoeWGS1.0_c100542.2	(AG)7	2819	2832	BoeWGS1.0_c68892.1	(TC)11	24	45
chr3.556	(TA)12	3468014	3468037	BoeWGS1.0_c164658.1	(TA)21	74	115	BoeWGS1.0_c29431.5	(TA)8	13625	13640
chr3.559	(TC)17	3484169	3484202	BoeWGS1.0_c88942.1	(TC)9	2877	2894	BoeWGS1.0_c88943.2	(TC)13	2842	2867
chr3.564	(ATA)5	3495854	3495868	BoeWGS1.0_c145974.1	(ATT)6	196	213	BoeWGS1.0_c145973.1	(ATT)11	197	229
chr3.576	(TA)9	3539287	3539304	BoeWGS1.0_c99665.2	(TA)6	1365	1376	BoeWGS1.0_c158687.1	(AT)7	1378	1391
chr3.590	(AT)9	3600983	3601000	BoeWGS1.0_c181333.2	(AT)6	1778	1789	BoeWGS1.0_c14379.3	(AT)7	6111	6124
chr3.595	(AT)6	3611800	3611811	BoeWGS1.0_c156740.2	(AT)15	1671	1700	BoeWGS1.0_c57419.1	(AT)14	2556	2583
chr3.596	(TA)6	3612721	3612732	BoeWGS1.0_c156740.1	(AT)7	760	773	BoeWGS1.0_c95182.3	(AT)24	2652	2699
chr3.610	(TA)13	3663874	3663899	BoeWGS1.0_c84545.1	(AT)6	6888	6899	BoeWGS1.0_c89988.1	(TA)17	1555	1588
chr3.623	(CAC)6	3733591	3733608	BoeWGS1.0_c222207.1	(GGT)5	634	648	BoeWGS1.0_c150817.1	(GGT)7	645	665
chr3.675	(AT)6	3974025	3974036	BoeWGS1.0_c147161.2	(AT)12	7641	7664	BoeWGS1.0_c95404.1	(AT)10	5008	5027
chr3.747	(AT)8	4392670	4392685	BoeWGS1.0_c112143.2	(AT)10	5089	5108	BoeWGS1.0_c28935.2	(AT)13	6025	6050
chr3.769	(AT)15	4578733	4578762	BoeWGS1.0_c88204.2	(TA)8	2230	2245	BoeWGS1.0_c88086.1	(AT)18	27	62
chr3.782	(AG)7	4683233	4683246	BoeWGS1.0_c75479.1	(CT)8	1289	1304	BoeWGS1.0_c204215.1	(CT)10	1178	1197
chr3.819	(AT)12	4932458	4932481	BoeWGS1.0_c126210.2	(AT)14	701	728	BoeWGS1.0_c126211.1	(TA)26	125	176
chr3.827	(TA)12	4953278	4953301	BoeWGS1.0_c208024.1	(TA)10	1148	1167	BoeWGS1.0_c208023.1	(TA)7	1144	1157
chr3.844	(TC)9	5068745	5068762	BoeWGS1.0_c290119.1	(TC)7	154	167	BoeWGS1.0_c306031.1	(GA)13	375	400
chr3.853	(TAT)5	5109230	5109244	BoeWGS1.0_c69453.2	(TAT)18	2437	2490	BoeWGS1.0_c69454.5	(TAT)7	9191	9211
chr3.860	(AT)7	5151018	5151031	BoeWGS1.0_c256190.1	(TA)10	943	962	BoeWGS1.0_c185152.1	(AT)6	1100	1111
chr3.861	(TA)8	5163395	5163410	BoeWGS1.0_c46767.2	(TA)10	9236	9255	BoeWGS1.0_c61888.1	(TA)7	353	366
chr3.862	(TC)9	5164655	5164672	BoeWGS1.0_c46767.1	(AG)7	7989	8002	BoeWGS1.0_c272619.1	(AG)11	1414	1435
chr3.901	(AC)6	5397472	5397483	BoeWGS1.0_c42414.2	(TG)8	1894	1909	BoeWGS1.0_c158604.1	(TG)10	1185	1204
chr3.904	(AT)21	5420570	5420611	BoeWGS1.0_c93211.4	(AT)6	3019	3030	BoeWGS1.0_c93211.3	(ATTT)5	2853	2872
chr3.915	(TAT)8	5497283	5497306	BoeWGS1.0_c8286.3	(TAT)7	3711	3731	BoeWGS1.0_c154253.1	(TAT)6	1253	1270
chr3.920	(TC)11	5511118	5511139	BoeWGS1.0_c157532.2	(TC)8	2883	2898	BoeWGS1.0_c150860.1	(GA)13	1028	1053
chr3.929	(TCT)8	5573507	5573530	BoeWGS1.0_c6743.1	(AAG)10	3067	3096	BoeWGS1.0_c71798.1	(AAG)7	3062	3082
chr3.941	(TA)7	5650387	5650400	BoeWGS1.0_c139375.1	(AT)10	4852	4871	BoeWGS1.0_c139374.2	(AT)13	4989	5014
chr3.944	(AT)6	5664958	5664969	BoeWGS1.0_c16016.2	(AT)14	8343	8370	BoeWGS1.0_c181834.1	(AT)7	2075	2088
chr3.968	(ATT)14	5831024	5831065	BoeWGS1.0_c319525.2	(AAT)12	756	791	BoeWGS1.0_c52627.1	(ATT)11	2700	2732
chr3.974	(TG)6	5861895	5861906	BoeWGS1.0_c3368.3	(AC)7	7739	7752	BoeWGS1.0_c9711.2	(TG)10	6766	6785
chr3.980	(ATA)13	5879810	5879848	BoeWGS1.0_c133913.2	(TAT)9	4892	4918	BoeWGS1.0_c133912.3	(TAT)6	10413	10430
chr3.986	(TA)6	5905756	5905767	BoeWGS1.0_c41976.1	(AT)13	3082	3107	BoeWGS1.0_c41976.3	(TA)9	5696	5713
chr3.1000	(AT)9	5982244	5982261	BoeWGS1.0_c59516.3	(AT)18	5369	5404	BoeWGS1.0_c161153.1	(AT)8	1001	1016
chr3.1019	(TAA)6	6124465	6124482	BoeWGS1.0_c136393.1	(ATT)7	873	893	BoeWGS1.0_c136394.1	(ATT)10	1879	1908
chr3.1039	(AAT)15	6254548	6254592	BoeWGS1.0_c141783.1	(AAT)6	152	169	BoeWGS1.0_c192310.1	(ATT)7	202	222
chr3.1084	(AG)19	6396417	6396454	BoeWGS1.0_c112920.1	(AG)6	5296	5307	BoeWGS1.0_c145915.1	(TA)8	234	249
chr3.1109	(TAA)8	6506394	6506417	BoeWGS1.0_c5919.1	(TTA)7	2443	2463	BoeWGS1.0_c137934.1	(TTTA)6	2414	2437
chr3.1111	(TA)8	6515292	6515307	BoeWGS1.0_c187663.1	(TA)21	1914	1955	BoeWGS1.0_c187664.1	(TA)16	1956	1987
chr3.1123	(ATA)7	6628228	6628248	BoeWGS1.0_c302886.1	(TTA)9	1041	1067	BoeWGS1.0_c70071.1	(TTA)5	2332	2346
chr3.1143	(AT)10	6788106	6788125	BoeWGS1.0_c192470.1	(ATTT)5	4247	4266	BoeWGS1.0_c104571.1	(AT)7	9369	9382
chr3.1206	(TA)16	7081434	7081465	BoeWGS1.0_c102614.1	(TA)8	9831	9846	BoeWGS1.0_c106465.1	(TA)11	2944	2965
chr3.1211	(AG)14	7116513	7116540	BoeWGS1.0_c95511.1	(TC)19	4125	4162	BoeWGS1.0_c30383.1	(TC)9	3849	3866
chr3.1227	(AC)13	7195817	7195842	BoeWGS1.0_c106263.2	(TG)11	1696	1717	BoeWGS1.0_c274372.2	(TG)7	1671	1684
chr3.1231	(TA)19	7203934	7203971	BoeWGS1.0_c242214.1	(AT)14	833	860	BoeWGS1.0_c132760.1	(TA)9	1541	1558
chr3.1234	(TA)18	7207094	7207129	BoeWGS1.0_c140858.1	(TA)6	1410	1421	BoeWGS1.0_c87829.4	(TA)10	13632	13651
chr3.1238	(AG)14	7224147	7224174	BoeWGS1.0_c102783.1	(AG)6	1523	1534	BoeWGS1.0_c102784.1	(GA)25	1516	1565
chr3.1245	(TA)23	7301602	7301647	BoeWGS1.0_c287272.1	(AT)11	1105	1126	BoeWGS1.0_c44366.1	(AT)7	8212	8225
chr3.1265	(TA)8	7378503	7378518	BoeWGS1.0_c191364.3	(AT)6	2466	2477	BoeWGS1.0_c191364.2	(AT)13	2318	2343
chr3.1269	(AT)7	7384207	7384220	BoeWGS1.0_c309521.1	(AT)6	754	765	BoeWGS1.0_c191365.1	(TA)12	268	291
chr3.1278	(AT)15	7396818	7396847	BoeWGS1.0_c236372.1	(TA)9	3294	3311	BoeWGS1.0_c91654.1	(AT)10	3834	3853
chr3.1293	(CT)11	7487714	7487735	BoeWGS1.0_c120398.1	(TC)6	609	620	BoeWGS1.0_c73166.1	(CT)14	612	639
chr3.1295	(TA)16	7530196	7530227	BoeWGS1.0_c66040.4	(TA)10	7901	7920	BoeWGS1.0_c66041.3	(TA)15	5199	5228
chr3.1297	(TAA)7	7534005	7534025	BoeWGS1.0_c66040.2	(TAT)9	3164	3190	BoeWGS1.0_c66041.1	(TAT)6	1139	1156
chr3.1313	(TTA)5	7597325	7597339	BoeWGS1.0_c155808.2	(TTA)12	7630	7665	BoeWGS1.0_c31828.2	(TTA)6	11233	11250
chr3.1316	(TA)14	7602288	7602315	BoeWGS1.0_c22190.1	(TA)10	71	90	BoeWGS1.0_c155808.3	(TA)7	12773	12786
chr3.1330	(AAAT)5	7652188	7652207	BoeWGS1.0_c135223.1	(CT)6	830	841	BoeWGS1.0_c135223.2	(AT)8	979	994
chr3.1356	(AAT)5	7764792	7764806	BoeWGS1.0_c268029.1	(TTA)6	351	368	BoeWGS1.0_c76050.1	(AAT)7	328	348
chr3.1362	(AT)10	7793375	7793394	BoeWGS1.0_c74826.1	(AT)7	1243	1256	BoeWGS1.0_c24962.1	(TA)8	2396	2411
chr3.1378	(TAT)7	7862854	7862874	BoeWGS1.0_c95307.1	(AAT)8	1174	1197	BoeWGS1.0_c172539.1	(TAT)6	631	648
chr3.1445	(AAG)6	8186271	8186288	BoeWGS1.0_c46364.1	(TTC)7	234	254	BoeWGS1.0_c163346.3	(TTC)10	2813	2842
chr3.1464	(ATA)5	8310404	8310418	BoeWGS1.0_c197132.3	(AAT)7	5971	5991	BoeWGS1.0_c197131.1	(AAT)15	3158	3202
chr3.1469	(AG)16	8330254	8330285	BoeWGS1.0_c54561.1	(AG)6	398	409	BoeWGS1.0_c54559.1	(AG)10	391	410
chr3.1525	(TAT)14	8698286	8698327	BoeWGS1.0_c92607.1	(TAT)6	4096	4113	BoeWGS1.0_c92606.2	(TAT)15	1535	1579
chr3.1529	(AT)7	8718171	8718184	BoeWGS1.0_c92606.5	(TA)10	7080	7099	BoeWGS1.0_c92606.4	(AT)11	6890	6911
chr3.1542	(AT)34	8779713	8779780	BoeWGS1.0_c41354.2	(TA)6	19938	19949	BoeWGS1.0_c10384.1	(TA)10	339	358
chr3.1544	(TA)13	8796134	8796159	BoeWGS1.0_c41354.1	(TA)20	5960	5999	BoeWGS1.0_c41355.4	(TA)8	8916	8931
chr3.1548	(AAG)17	8833511	8833561	BoeWGS1.0_c18636.1	(TTC)7	1597	1617	BoeWGS1.0_c188184.2	(TTC)5	4807	4821
chr3.1552	(AAT)16	8845029	8845076	BoeWGS1.0_c2331.1	(TAT)6	1565	1582	BoeWGS1.0_c6310.1	(TAT)7	904	924
chr3.1590	(TA)8	9116381	9116396	BoeWGS1.0_c99108.1	(TA)6	427	438	BoeWGS1.0_c31493.1	(AT)11	4645	4666
chr3.1618	(TAA)11	9270404	9270436	BoeWGS1.0_c202551.2	(TAA)6	849	866	BoeWGS1.0_c124478.1	(TTA)12	302	337
chr3.1641	(AAT)6	9421993	9422010	BoeWGS1.0_c281037.1	(ATT)7	744	764	BoeWGS1.0_c258161.1	(ATT)8	898	921
chr3.1725	(TA)30	9986593	9986652	BoeWGS1.0_c126954.1	(TA)6	204	215	BoeWGS1.0_c37894.3	(ATT)7	3773	3793
chr3.1740	(TC)9	10173068	10173085	BoeWGS1.0_c110235.1	(TC)8	1910	1925	BoeWGS1.0_c137215.1	(AG)6	461	472
chr3.1753	(AT)24	10328567	10328614	BoeWGS1.0_c82193.2	(AT)6	9298	9309	BoeWGS1.0_c118088.1	(TA)7	1735	1748
chr3.1774	(AT)13	10495690	10495715	BoeWGS1.0_c183529.1	(AT)6	1573	1584	BoeWGS1.0_c82203.1	(TA)14	724	751
chr3.1775	(TA)15	10498411	10498440	BoeWGS1.0_c60783.3	(TA)10	4415	4434	BoeWGS1.0_c111625.2	(AT)6	2548	2559
chr3.1781	(TG)15	10524117	10524146	BoeWGS1.0_c74690.1	(AC)31	1022	1083	BoeWGS1.0_c82224.1	(AC)17	203	236
chr3.1787	(TA)38	10565327	10565402	BoeWGS1.0_c58063.1	(TA)8	1086	1101	BoeWGS1.0_c10808.1	(TA)6	1373	1384
chr3.1792	(TA)9	10597958	10597975	BoeWGS1.0_c58063.1	(TA)8	1086	1101	BoeWGS1.0_c10808.1	(TA)6	1373	1384
chr3.1855	(CT)11	10965171	10965192	BoeWGS1.0_c103655.1	(AG)10	510	529	BoeWGS1.0_c103656.1	(AG)13	522	547
chr3.1858	(AT)9	10969947	10969964	BoeWGS1.0_c170181.1	(AT)38	59	134	BoeWGS1.0_c76708.3	(AT)6	2488	2499
chr3.1868	(TA)21	11021246	11021287	BoeWGS1.0_c321826.1	(AT)14	116	143	BoeWGS1.0_c30709.2	(TA)9	2001	2018
chr3.1883	(CT)12	11092922	11092945	BoeWGS1.0_c61578.4	(AG)8	4281	4296	BoeWGS1.0_c181334.1	(AG)10	313	332
chr3.1950	(AAT)9	11656538	11656564	BoeWGS1.0_c23220.1	(AAT)7	10703	10723	BoeWGS1.0_c20224.1	(ATT)14	3597	3638
chr3.1975	(TC)9	11921695	11921712	BoeWGS1.0_c93419.1	(CT)7	1	14	BoeWGS1.0_c19088.1	(GA)10	830	849
chr3.2092	(AG)9	12695515	12695532	BoeWGS1.0_c40255.2	(CT)16	4739	4770	BoeWGS1.0_c215827.1	(TC)10	1239	1258
chr3.2199	(TA)6	13645567	13645578	BoeWGS1.0_c309713.1	(AT)8	1179	1194	BoeWGS1.0_c237548.1	(AT)22	48	91
chr3.2259	(AG)15	14406168	14406197	BoeWGS1.0_c17637.3	(AG)6	5156	5167	BoeWGS1.0_c17636.3	(AG)7	5540	5553
chr3.2287	(TA)10	14555173	14555192	BoeWGS1.0_c126721.3	(TTTA)8	6218	6249	BoeWGS1.0_c126721.4	(AT)7	6690	6703
chr3.2292	(TA)6	14564015	14564026	BoeWGS1.0_c18991.1	(TTAT)5	257	276	BoeWGS1.0_c250769.1	(TA)8	641	656
chr3.2299	(TG)8	14601534	14601549	BoeWGS1.0_c124334.3	(CA)7	6243	6256	BoeWGS1.0_c66383.3	(AC)10	8720	8739
chr3.2306	(AT)10	14646373	14646392	BoeWGS1.0_c23547.1	(AT)13	2115	2140	BoeWGS1.0_c95240.1	(AT)6	995	1006
chr3.2311	(TA)14	14715746	14715773	BoeWGS1.0_c45026.2	(TA)6	370	381	BoeWGS1.0_c45026.1	(TA)7	87	100
chr3.2315	(TA)9	14724581	14724598	BoeWGS1.0_c74826.1	(AT)7	1243	1256	BoeWGS1.0_c105393.1	(AT)6	130	141
chr3.2324	(TA)8	14773037	14773052	BoeWGS1.0_c85071.1	(TA)7	3717	3730	BoeWGS1.0_c87657.1	(TA)17	2093	2126
chr3.2330	(AT)9	14867356	14867373	BoeWGS1.0_c109224.2	(AT)17	4416	4449	BoeWGS1.0_c14652.2	(TA)6	1871	1882
chr3.2337	(TA)7	14899818	14899831	BoeWGS1.0_c7771.1	(TA)12	173	196	BoeWGS1.0_c295500.1	(TA)8	169	184
chr3.2363	(AT)24	15032254	15032301	BoeWGS1.0_c181999.1	(AT)10	635	654	BoeWGS1.0_c149024.1	(TA)7	193	206
chr3.2380	(AT)13	15089493	15089518	BoeWGS1.0_c117698.3	(AT)11	4134	4155	BoeWGS1.0_c117697.1	(AT)6	4571	4582
chr3.2390	(ATA)21	15187439	15187501	BoeWGS1.0_c41942.1	(TAT)7	1469	1489	BoeWGS1.0_c41813.1	(TAT)14	827	868
chr3.2441	(AT)7	15542190	15542203	BoeWGS1.0_c153457.2	(AT)9	1993	2010	BoeWGS1.0_c74197.2	(AT)10	1745	1764
chr3.2462	(AAT)11	15619181	15619213	BoeWGS1.0_c247089.1	(ATT)9	416	442	BoeWGS1.0_c119475.1	(AT)29	2042	2099
chr3.2466	(TA)11	15635995	15636016	BoeWGS1.0_c159677.1	(TAT)5	28	42	BoeWGS1.0_c94632.1	(TA)7	1517	1530
chr3.2475	(AT)11	15714473	15714494	BoeWGS1.0_c176268.1	(AT)6	25	36	BoeWGS1.0_c299735.1	(AT)12	129	152
chr3.2550	(AGT)7	16351214	16351234	BoeWGS1.0_c171199.1	(ACT)5	108	122	BoeWGS1.0_c29104.1	(ACT)6	108	125
chr3.2590	(TCT)7	16616624	16616644	BoeWGS1.0_c40970.2	(AT)13	7603	7628	BoeWGS1.0_c40970.3	(TCT)8	7865	7888
chr3.2594	(AT)12	16665970	16665993	BoeWGS1.0_c256318.1	(AT)16	457	488	BoeWGS1.0_c212425.1	(AT)7	752	765
chr3.2609	(AT)9	16732023	16732040	BoeWGS1.0_c34869.2	(TA)8	1619	1634	BoeWGS1.0_c81752.2	(AT)7	3908	3921
chr3.2610	(AC)13	16732444	16732469	BoeWGS1.0_c34869.1	(GT)11	1188	1209	BoeWGS1.0_c81752.3	(AC)10	4325	4344
chr3.2657	(TA)10	16945312	16945331	BoeWGS1.0_c296742.1	(TA)6	486	497	BoeWGS1.0_c296741.1	(TA)11	496	517
chr3.2658	(AT)11	16973929	16973950	BoeWGS1.0_c151354.2	(AT)6	4950	4961	BoeWGS1.0_c151355.2	(TA)7	1780	1793
chr3.2690	(AAT)8	17247889	17247912	BoeWGS1.0_c117965.1	(TTA)6	1356	1373	BoeWGS1.0_c42005.1	(TTA)12	5462	5497
chr3.2693	(AT)16	17297242	17297273	BoeWGS1.0_c151354.2	(AT)6	4950	4961	BoeWGS1.0_c151355.2	(TA)7	1780	1793
chr3.2722	(GA)22	17564673	17564716	BoeWGS1.0_c52295.1	(TC)8	61	76	BoeWGS1.0_c98883.1	(TC)15	501	530
chr3.2751	(TA)8	17798258	17798273	BoeWGS1.0_c295829.1	(TA)11	907	928	BoeWGS1.0_c91103.1	(TA)7	903	916
chr3.2763	(AG)16	17865789	17865820	BoeWGS1.0_c233785.1	(AG)17	2470	2503	BoeWGS1.0_c56510.2	(TC)11	4330	4351
chr3.2776	(CT)10	17946498	17946517	BoeWGS1.0_c162622.1	(CT)9	1844	1861	BoeWGS1.0_c57917.2	(AG)7	2097	2110
chr3.2810	(AT)8	18186023	18186038	BoeWGS1.0_c176748.1	(TA)11	968	989	BoeWGS1.0_c93154.1	(AT)9	1964	1981
chr3.2816	(AT)12	18216372	18216395	BoeWGS1.0_c132685.1	(AT)15	2483	2512	BoeWGS1.0_c89057.3	(AT)6	4103	4114
chr3.2827	(AT)29	18294677	18294734	BoeWGS1.0_c158165.1	(AT)7	1450	1463	BoeWGS1.0_c220947.1	(TA)10	3466	3485
chr3.2855	(TAA)5	18390845	18390859	BoeWGS1.0_c209487.1	(TAT)15	25	69	BoeWGS1.0_c151782.1	(TAT)9	66	92
chr3.2862	(AT)36	18486158	18486229	BoeWGS1.0_c18991.1	(TTAT)5	257	276	BoeWGS1.0_c250769.1	(TA)8	641	656
chr3.2878	(AT)14	18597480	18597507	BoeWGS1.0_c64466.1	(TATT)5	266	285	BoeWGS1.0_c24942.1	(TA)8	451	466
chr3.2900	(AG)6	18699074	18699085	BoeWGS1.0_c28427.1	(AG)18	187	222	BoeWGS1.0_c167874.2	(CT)16	9015	9046
chr3.2991	(AT)7	19229399	19229412	BoeWGS1.0_c91242.1	(TA)17	79	112	BoeWGS1.0_c91241.2	(TA)8	2145	2160
chr3.3042	(ATG)7	19466893	19466913	BoeWGS1.0_c27182.1	(ATC)5	1910	1924	BoeWGS1.0_c27181.1	(ATC)8	259	282
chr3.3095	(AG)11	19752841	19752862	BoeWGS1.0_c190194.1	(AG)18	366	401	BoeWGS1.0_c174905.1	(TC)16	136	167
chr3.3097	(AT)8	19759209	19759224	BoeWGS1.0_c110084.1	(AT)6	1302	1313	BoeWGS1.0_c228087.1	(TA)7	521	534
chr3.3104	(TA)7	19805013	19805026	BoeWGS1.0_c73297.1	(TA)14	3686	3713	BoeWGS1.0_c61018.1	(TA)9	1015	1032
chr4.17	(AT)6	169028	169039	BoeWGS1.0_c164639.2	(AT)7	1360	1373	BoeWGS1.0_c164639.1	(AT)16	1135	1166
chr4.22	(AT)27	181208	181261	BoeWGS1.0_c59666.1	(TA)7	1642	1655	BoeWGS1.0_c269064.1	(AT)14	735	762
chr4.79	(TTC)6	542513	542530	BoeWGS1.0_c227586.1	(GAA)9	2896	2922	BoeWGS1.0_c28436.2	(GAA)7	8141	8161
chr4.81	(AAT)6	548859	548876	BoeWGS1.0_c28436.1	(TTA)8	1718	1741	BoeWGS1.0_c28437.1	(TTA)5	1776	1790
chr4.86	(AAT)9	567082	567108	BoeWGS1.0_c110021.1	(AAT)6	6193	6210	BoeWGS1.0_c14646.2	(TAA)11	5296	5328
chr4.88	(CT)9	578524	578541	BoeWGS1.0_c200133.2	(AG)10	2485	2504	BoeWGS1.0_c105836.1	(CT)12	609	632
chr4.95	(AT)6	628947	628958	BoeWGS1.0_c199342.1	(TA)10	1024	1043	BoeWGS1.0_c76364.1	(TA)11	4511	4532
chr4.101	(AT)6	674955	674966	BoeWGS1.0_c20183.1	(TA)30	6536	6595	BoeWGS1.0_c20182.2	(AT)8	7070	7085
chr4.111	(TTA)5	731495	731509	BoeWGS1.0_c90706.1	(TTA)6	1010	1027	BoeWGS1.0_c28664.1	(TTA)9	3619	3645
chr4.115	(GA)6	752853	752864	BoeWGS1.0_c285337.1	(CT)11	562	583	BoeWGS1.0_c170101.2	(GA)12	2725	2748
chr4.145	(TA)38	902040	902115	BoeWGS1.0_c6340.1	(AT)19	5102	5139	BoeWGS1.0_c6339.1	(TA)8	2320	2335
chr4.188	(GGA)6	1119055	1119072	BoeWGS1.0_c137820.1	(CTC)7	831	851	BoeWGS1.0_c128642.1	(CTC)9	3336	3362
chr4.192	(ATA)7	1146288	1146308	BoeWGS1.0_c6355.1	(AAT)17	1098	1148	BoeWGS1.0_c4414.7	(TTA)5	14924	14938
chr4.204	(GA)8	1200550	1200565	BoeWGS1.0_c225912.1	(GA)12	1448	1471	BoeWGS1.0_c39151.1	(CT)9	3315	3332
chr4.221	(AAT)7	1321714	1321734	BoeWGS1.0_c58681.3	(ATT)5	1975	1989	BoeWGS1.0_c78100.5	(ATT)8	2333	2356
chr4.234	(AT)15	1365104	1365133	BoeWGS1.0_c207185.2	(TA)7	3445	3458	BoeWGS1.0_c199060.1	(TA)9	2473	2490
chr4.244	(AAC)6	1400941	1400958	BoeWGS1.0_c28635.1	(AAC)5	3226	3240	BoeWGS1.0_c28634.1	(AAC)7	2885	2905
chr4.248	(TC)11	1420423	1420444	BoeWGS1.0_c45511.3	(AG)9	9918	9935	BoeWGS1.0_c45510.3	(AG)10	1882	1901
chr4.253	(TA)7	1441080	1441093	BoeWGS1.0_c141123.1	(TA)13	1091	1116	BoeWGS1.0_c141124.1	(TA)6	1091	1102
chr4.255	(ATT)5	1450705	1450719	BoeWGS1.0_c155092.1	(ATT)6	593	610	BoeWGS1.0_c155092.2	(AT)10	852	871
chr4.262	(TA)8	1468846	1468861	BoeWGS1.0_c71723.1	(AT)6	3177	3188	BoeWGS1.0_c71724.6	(AT)7	7673	7686
chr4.263	(TAT)8	1472718	1472741	BoeWGS1.0_c71724.5	(AAT)6	4386	4403	BoeWGS1.0_c71724.4	(AT)7	4208	4221
chr4.271	(TTTTC)5	1503732	1503756	BoeWGS1.0_c53739.1	(TTTTC)7	418	452	BoeWGS1.0_c45533.3	(TTTTC)6	1670	1699
chr4.275	(TA)7	1507494	1507507	BoeWGS1.0_c24060.1	(TA)13	1812	1837	BoeWGS1.0_c53739.4	(TA)19	4089	4126
chr4.276	(TA)11	1510394	1510415	BoeWGS1.0_c55341.1	(TA)12	1095	1118	BoeWGS1.0_c252635.1	(TA)6	2078	2089
chr4.277	(ATA)15	1514454	1514498	BoeWGS1.0_c318282.1	(ATA)8	213	236	BoeWGS1.0_c318283.1	(ATA)16	213	260
chr4.304	(ATT)11	1644352	1644384	BoeWGS1.0_c76325.4	(ATT)9	5199	5225	BoeWGS1.0_c175910.2	(ATT)5	1838	1852
chr4.325	(AT)7	1803683	1803696	BoeWGS1.0_c48856.1	(TA)11	5256	5277	BoeWGS1.0_c239988.1	(TA)8	3858	3873
chr4.340	(GA)12	1888017	1888040	BoeWGS1.0_c235612.1	(TC)7	864	877	BoeWGS1.0_c141103.1	(GA)9	371	388
chr4.362	(TA)7	1987003	1987016	BoeWGS1.0_c51991.1	(TA)16	3054	3085	BoeWGS1.0_c61213.2	(GT)6	1687	1698
chr4.375	(TA)8	2028292	2028307	BoeWGS1.0_c303722.1	(TA)18	1870	1905	BoeWGS1.0_c105525.1	(TA)17	1790	1823
chr4.380	(AT)10	2055147	2055166	BoeWGS1.0_c31997.1	(AT)7	353	366	BoeWGS1.0_c25031.1	(AT)6	2047	2058
chr4.395	(GA)7	2108411	2108424	BoeWGS1.0_c179429.1	(TC)6	3381	3392	BoeWGS1.0_c179428.1	(TC)8	552	567
chr4.412	(AAT)8	2169037	2169060	BoeWGS1.0_c88836.3	(AAT)7	4258	4278	BoeWGS1.0_c44613.1	(AAT)9	3856	3882
chr4.413	(ATT)6	2169419	2169436	BoeWGS1.0_c44613.2	(ATT)11	4239	4271	BoeWGS1.0_c88836.4	(ATT)7	4637	4657
chr4.420	(AT)8	2228792	2228807	BoeWGS1.0_c106409.1	(AT)6	4772	4783	BoeWGS1.0_c106410.2	(AT)11	4823	4844
chr4.426	(TTA)8	2271803	2271826	BoeWGS1.0_c69778.1	(TTA)9	5000	5026	BoeWGS1.0_c28944.2	(TAA)6	3212	3229
chr4.428	(AT)19	2280183	2280220	BoeWGS1.0_c91278.1	(AT)9	1183	1200	BoeWGS1.0_c91277.1	(AT)8	1182	1197
chr4.436	(TA)12	2338919	2338942	BoeWGS1.0_c73922.1	(AT)25	1	50	BoeWGS1.0_c38700.2	(TA)7	6113	6126
chr4.439	(AC)6	2359902	2359913	BoeWGS1.0_c26229.1	(TG)7	2237	2250	BoeWGS1.0_c26228.1	(TG)8	1397	1412
chr4.440	(AT)17	2371257	2371290	BoeWGS1.0_c46772.2	(AT)14	2628	2655	BoeWGS1.0_c36819.2	(AT)6	2626	2637
chr4.461	(TA)11	2480188	2480209	BoeWGS1.0_c149373.1	(TA)12	170	193	BoeWGS1.0_c149374.1	(TA)10	1613	1632
chr4.468	(GT)11	2516119	2516140	BoeWGS1.0_c244542.1	(GT)12	1478	1501	BoeWGS1.0_c129659.4	(AC)9	17116	17133
chr4.477	(TA)18	2617783	2617818	BoeWGS1.0_c104322.1	(TA)8	657	672	BoeWGS1.0_c104321.1	(TA)6	648	659
chr4.481	(TA)9	2638049	2638066	BoeWGS1.0_c230151.1	(TA)7	4987	5000	BoeWGS1.0_c242881.2	(TA)10	2249	2268
chr4.482	(TA)9	2640340	2640357	BoeWGS1.0_c230151.2	(TA)12	7269	7292	BoeWGS1.0_c242881.1	(TA)7	1	14
chr4.483	(AT)8	2643021	2643036	BoeWGS1.0_c99343.3	(AT)6	1445	1456	BoeWGS1.0_c99398.3	(AT)7	1521	1534
chr4.494	(TC)6	2668647	2668658	BoeWGS1.0_c173817.2	(TC)8	9403	9418	BoeWGS1.0_c22561.2	(CT)9	12439	12456
chr4.510	(TA)27	2715367	2715420	BoeWGS1.0_c257656.2	(TA)8	1315	1330	BoeWGS1.0_c257655.1	(AT)7	1296	1309
chr4.515	(AG)15	2735514	2735543	BoeWGS1.0_c68626.1	(TC)14	6248	6275	BoeWGS1.0_c48749.1	(TC)12	6227	6250
chr4.532	(GA)11	2818173	2818194	BoeWGS1.0_c68392.1	(CT)6	674	685	BoeWGS1.0_c50530.2	(CT)10	6079	6098
chr4.545	(TA)9	2866266	2866283	BoeWGS1.0_c252914.1	(TA)12	408	431	BoeWGS1.0_c252915.1	(TA)7	405	418
chr4.553	(TA)28	2900889	2900944	BoeWGS1.0_c114605.1	(TA)6	1131	1142	BoeWGS1.0_c95258.1	(TA)9	1338	1355
chr4.557	(CT)14	2920829	2920856	BoeWGS1.0_c214551.1	(CT)16	9342	9373	BoeWGS1.0_c123637.1	(CT)6	1619	1630
chr4.574	(ATT)6	3021097	3021114	BoeWGS1.0_c220789.1	(AAT)9	1547	1573	BoeWGS1.0_c236032.3	(AT)20	3801	3840
chr4.581	(TA)8	3062286	3062301	BoeWGS1.0_c8476.1	(TA)7	1927	1940	BoeWGS1.0_c251624.1	(TA)11	1396	1417
chr4.609	(AT)34	3242232	3242299	BoeWGS1.0_c40504.2	(TA)10	4690	4709	BoeWGS1.0_c40505.1	(AT)7	5902	5915
chr4.614	(TTTC)7	3264730	3264757	BoeWGS1.0_c8073.1	(TTTC)10	2225	2264	BoeWGS1.0_c179771.3	(GAAA)5	5744	5763
chr4.620	(AT)11	3316265	3316286	BoeWGS1.0_c247418.1	(AT)16	865	896	BoeWGS1.0_c258909.1	(AT)10	1312	1331
chr4.655	(TA)19	3537390	3537427	BoeWGS1.0_c226858.2	(AT)9	2925	2942	BoeWGS1.0_c72767.1	(TA)7	3066	3079
chr4.660	(AT)8	3593893	3593908	BoeWGS1.0_c173098.2	(AT)10	2008	2027	BoeWGS1.0_c173098.1	(AT)9	1887	1904
chr4.672	(AT)7	3647427	3647440	BoeWGS1.0_c326203.1	(AT)14	444	471	BoeWGS1.0_c200208.1	(AT)10	949	968
chr4.691	(AG)12	3779644	3779667	BoeWGS1.0_c316456.1	(AG)9	1	18	BoeWGS1.0_c261624.1	(AG)13	244	269
chr4.700	(AT)7	3847558	3847571	BoeWGS1.0_c21593.1	(AT)6	3724	3735	BoeWGS1.0_c46250.2	(AT)10	13550	13569
chr4.701	(TTC)13	3852853	3852891	BoeWGS1.0_c226877.1	(TTC)6	1677	1694	BoeWGS1.0_c254090.1	(AAG)15	2096	2140
chr4.702	(TA)10	3865296	3865315	BoeWGS1.0_c28102.1	(AT)11	1647	1668	BoeWGS1.0_c149531.1	(AT)13	324	349
chr4.708	(AG)17	3885781	3885814	BoeWGS1.0_c180656.1	(AG)9	899	916	BoeWGS1.0_c148753.1	(GA)8	908	923
chr4.715	(AAT)5	3970904	3970918	BoeWGS1.0_c200767.1	(AAT)7	836	856	BoeWGS1.0_c199843.1	(TTA)8	402	425
chr4.743	(GA)13	4132934	4132959	BoeWGS1.0_c263586.1	(GA)11	193	214	BoeWGS1.0_c55016.1	(TC)6	1462	1473
chr4.752	(TC)9	4200047	4200064	BoeWGS1.0_c44029.1	(TC)10	1607	1626	BoeWGS1.0_c76872.1	(TC)7	3910	3923
chr4.759	(TA)6	4214211	4214222	BoeWGS1.0_c260974.1	(TA)13	247	272	BoeWGS1.0_c37385.2	(TA)15	3585	3614
chr4.782	(CT)8	4336932	4336947	BoeWGS1.0_c100425.1	(GA)7	215	228	BoeWGS1.0_c314587.1	(AG)13	442	467
chr4.793	(TA)10	4365696	4365715	BoeWGS1.0_c131755.2	(AT)8	1322	1337	BoeWGS1.0_c153177.2	(AT)14	9472	9499
chr4.816	(AAT)6	4476237	4476254	BoeWGS1.0_c144844.1	(TAT)18	538	591	BoeWGS1.0_c144843.2	(TAT)10	5426	5455
chr4.821	(TCT)11	4513232	4513264	BoeWGS1.0_c22876.1	(AAG)5	640	654	BoeWGS1.0_c204169.1	(AAG)8	646	669
chr4.830	(GA)13	4550043	4550068	BoeWGS1.0_c13096.1	(TC)19	21	58	BoeWGS1.0_c55542.2	(GA)16	6937	6968
chr4.831	(ATA)13	4558348	4558386	BoeWGS1.0_c117985.1	(ATA)14	1042	1083	BoeWGS1.0_c252518.1	(TAT)7	210	230
chr4.870	(AT)12	4768933	4768956	BoeWGS1.0_c59823.1	(AT)6	1547	1558	BoeWGS1.0_c59820.1	(AT)8	1553	1568
chr4.899	(AAT)6	4942107	4942124	BoeWGS1.0_c275565.1	(AAT)11	71	103	BoeWGS1.0_c272978.1	(TTA)5	1063	1077
chr4.912	(AAT)5	4997902	4997916	BoeWGS1.0_c169736.1	(TTA)13	459	497	BoeWGS1.0_c177705.1	(AAT)7	7972	7992
chr4.925	(CA)7	5086264	5086277	BoeWGS1.0_c206261.2	(AC)9	3237	3254	BoeWGS1.0_c29440.2	(CA)8	3344	3359
chr4.955	(AAT)6	5253330	5253347	BoeWGS1.0_c148486.2	(ATT)5	635	649	BoeWGS1.0_c223632.1	(ATT)7	673	693
chr4.970	(ATA)8	5305100	5305123	BoeWGS1.0_c43903.1	(ATA)9	231	257	BoeWGS1.0_c43904.2	(ATA)5	1291	1305
chr4.978	(AT)7	5371038	5371051	BoeWGS1.0_c172563.1	(AT)8	668	683	BoeWGS1.0_c159969.1	(AT)12	772	795
chr4.980	(AC)7	5376458	5376471	BoeWGS1.0_c163503.2	(AC)6	3040	3051	BoeWGS1.0_c163502.2	(AC)8	2887	2902
chr4.981	(AT)25	5377759	5377808	BoeWGS1.0_c163503.3	(AT)14	4351	4378	BoeWGS1.0_c163502.3	(AT)6	4183	4194
chr4.986	(AT)11	5418989	5419010	BoeWGS1.0_c18494.2	(AT)7	10687	10700	BoeWGS1.0_c255271.1	(AT)10	77	96
chr4.987	(AG)13	5423965	5423990	BoeWGS1.0_c94804.1	(AG)10	2150	2169	BoeWGS1.0_c80125.1	(AG)9	282	299
chr4.992	(AG)6	5461515	5461526	BoeWGS1.0_c155481.3	(TC)7	4678	4691	BoeWGS1.0_c177603.2	(TC)8	3823	3838
chr4.994	(TA)10	5467626	5467645	BoeWGS1.0_c174218.1	(AT)6	1595	1606	BoeWGS1.0_c221368.1	(TA)8	1	16
chr4.1010	(AAT)9	5607340	5607366	BoeWGS1.0_c139216.1	(TTA)7	760	780	BoeWGS1.0_c218998.1	(AAT)5	764	778
chr4.1024	(AAT)9	5639221	5639247	BoeWGS1.0_c283804.1	(TTA)8	762	785	BoeWGS1.0_c277657.3	(AAT)7	1727	1747
chr4.1057	(AT)9	5771512	5771529	BoeWGS1.0_c183868.1	(TTA)5	975	989	BoeWGS1.0_c183868.2	(TA)7	1234	1247
chr4.1092	(TA)10	6009301	6009320	BoeWGS1.0_c40032.1	(TA)7	3443	3456	BoeWGS1.0_c133210.2	(TA)8	3018	3033
chr4.1098	(AAT)7	6053670	6053690	BoeWGS1.0_c79685.3	(TTA)5	5862	5876	BoeWGS1.0_c63195.2	(TTA)6	3463	3480
chr4.1132	(AG)21	6251528	6251569	BoeWGS1.0_c60100.2	(CT)8	1035	1050	BoeWGS1.0_c25236.2	(CT)12	1025	1048
chr4.1144	(TTA)5	6306729	6306743	BoeWGS1.0_c2958.3	(AAT)7	4508	4528	BoeWGS1.0_c2876.1	(TAA)6	901	918
chr4.1156	(AT)6	6351425	6351436	BoeWGS1.0_c78969.1	(TA)7	1	14	BoeWGS1.0_c78968.1	(AT)8	1217	1232
chr4.1158	(TA)10	6353401	6353420	BoeWGS1.0_c78969.2	(TA)6	2029	2040	BoeWGS1.0_c102947.1	(TA)9	449	466
chr4.1182	(TTA)6	6430676	6430693	BoeWGS1.0_c34969.3	(TTA)5	4633	4647	BoeWGS1.0_c110204.1	(TTA)14	862	903
chr4.1200	(AT)6	6564566	6564577	BoeWGS1.0_c248258.1	(AT)7	752	765	BoeWGS1.0_c248259.1	(AT)13	752	777
chr4.1224	(TC)7	6686324	6686337	BoeWGS1.0_c86192.1	(GA)6	4131	4142	BoeWGS1.0_c274420.1	(TC)8	463	478
chr4.1227	(AT)6	6709639	6709650	BoeWGS1.0_c29163.1	(AT)12	3846	3869	BoeWGS1.0_c29164.2	(AT)16	8791	8822
chr4.1232	(AC)19	6722267	6722304	BoeWGS1.0_c152409.1	(TG)14	1207	1234	BoeWGS1.0_c188858.1	(TG)13	1150	1175
chr4.1234	(AG)7	6729519	6729532	BoeWGS1.0_c88330.4	(TC)6	3235	3246	BoeWGS1.0_c65777.1	(AG)10	1835	1854
chr4.1260	(AT)13	6867538	6867563	BoeWGS1.0_c115024.2	(TA)11	1106	1127	BoeWGS1.0_c115023.2	(TA)7	1354	1367
chr4.1261	(AATA)5	6868228	6868247	BoeWGS1.0_c115023.1	(TA)10	498	517	BoeWGS1.0_c115024.1	(AT)7	251	264
chr4.1287	(AT)18	6971827	6971862	BoeWGS1.0_c99118.1	(AT)7	4116	4129	BoeWGS1.0_c259656.1	(AT)9	2184	2201
chr4.1302	(TA)9	7058080	7058097	BoeWGS1.0_c122995.3	(AT)13	5119	5144	BoeWGS1.0_c129484.4	(AG)6	7499	7510
chr4.1304	(TA)13	7081716	7081741	BoeWGS1.0_c121756.1	(TA)10	4815	4834	BoeWGS1.0_c170802.1	(AT)12	306	329
chr4.1374	(CT)17	7620427	7620460	BoeWGS1.0_c131686.2	(CT)9	6464	6481	BoeWGS1.0_c96690.1	(AG)8	2992	3007
chr4.1375	(AAG)13	7633598	7633636	BoeWGS1.0_c48454.2	(AAG)7	1349	1369	BoeWGS1.0_c48454.1	(AAG)5	791	805
chr4.1388	(TA)11	7679244	7679265	BoeWGS1.0_c157315.2	(AAT)6	6173	6190	BoeWGS1.0_c3698.1	(AT)25	3504	3553
chr4.1389	(AC)21	7683882	7683923	BoeWGS1.0_c157315.1	(GT)13	1401	1426	BoeWGS1.0_c167587.1	(GT)25	3646	3695
chr4.1414	(CA)22	7803827	7803870	BoeWGS1.0_c190796.1	(AC)6	2339	2350	BoeWGS1.0_c168926.2	(TG)9	3111	3128
chr4.1417	(CA)18	7817495	7817530	BoeWGS1.0_c3047.1	(AC)7	364	377	BoeWGS1.0_c152911.1	(CA)9	192	209
chr4.1425	(TC)6	7877870	7877881	BoeWGS1.0_c55861.1	(TC)7	7422	7435	BoeWGS1.0_c4611.1	(TC)11	3828	3849
chr4.1439	(AT)12	8020689	8020712	BoeWGS1.0_c55852.1	(AT)7	2931	2944	BoeWGS1.0_c179014.2	(AT)18	6822	6857
chr4.1523	(AT)25	8624509	8624558	BoeWGS1.0_c71940.1	(TA)7	644	657	BoeWGS1.0_c2960.1	(AT)8	2464	2479
chr4.1546	(TAA)5	8830663	8830677	BoeWGS1.0_c21558.1	(TAA)9	1640	1666	BoeWGS1.0_c21561.1	(TAA)10	1618	1647
chr4.1547	(AGG)5	8831775	8831789	BoeWGS1.0_c149079.1	(AGG)7	19	39	BoeWGS1.0_c269555.2	(CTC)6	2969	2986
chr4.1556	(TA)13	8875690	8875715	BoeWGS1.0_c60590.1	(TA)8	1134	1149	BoeWGS1.0_c87442.1	(TA)6	1330	1341
chr4.1574	(TTA)7	8967756	8967776	BoeWGS1.0_c93013.1	(TAA)5	1948	1962	BoeWGS1.0_c230001.1	(TAA)8	579	602
chr4.1578	(TTA)14	8979040	8979081	BoeWGS1.0_c4164.2	(ATT)5	7984	7998	BoeWGS1.0_c4165.1	(TTA)12	5107	5142
chr4.1601	(TA)19	9096513	9096550	BoeWGS1.0_c144801.2	(TA)14	2337	2364	BoeWGS1.0_c9454.3	(AG)9	21584	21601
chr4.1618	(GAA)9	9169606	9169632	BoeWGS1.0_c198519.1	(AAG)7	81	101	BoeWGS1.0_c198445.1	(AAG)5	111	125
chr4.1646	(GA)14	9396133	9396160	BoeWGS1.0_c186266.1	(TC)10	3879	3898	BoeWGS1.0_c195303.1	(AG)11	630	651
chr4.1650	(TA)9	9411531	9411548	BoeWGS1.0_c210309.1	(TA)6	1646	1657	BoeWGS1.0_c186226.1	(AT)12	265	288
chr4.1651	(TAT)5	9416716	9416730	BoeWGS1.0_c133004.1	(ATA)11	170	202	BoeWGS1.0_c187342.1	(TAT)6	1	18
chr4.1682	(GAA)13	9508758	9508796	BoeWGS1.0_c187109.2	(TCT)6	1546	1563	BoeWGS1.0_c234853.1	(GAA)5	103	117
chr4.1736	(ATA)20	9956946	9957005	BoeWGS1.0_c22955.1	(ATA)7	443	463	BoeWGS1.0_c205418.1	(TTA)8	2039	2062
chr4.1769	(AT)16	10141868	10141899	BoeWGS1.0_c193358.1	(AT)12	644	667	BoeWGS1.0_c193357.2	(AT)10	758	777
chr4.1775	(GA)7	10181578	10181591	BoeWGS1.0_c242731.2	(TC)10	1732	1751	BoeWGS1.0_c242731.3	(AT)8	1985	2000
chr4.1872	(CAT)7	10808808	10808828	BoeWGS1.0_c23604.1	(CAT)5	1301	1315	BoeWGS1.0_c213102.1	(GAT)6	10298	10315
chr4.1873	(TTA)7	10840881	10840901	BoeWGS1.0_c152271.1	(TTA)8	699	722	BoeWGS1.0_c152272.1	(ATT)10	672	701
chr4.1923	(AT)25	11176203	11176252	BoeWGS1.0_c16228.3	(AT)15	5459	5488	BoeWGS1.0_c92170.1	(AT)22	5361	5404
chr4.1970	(TTA)5	11505118	11505132	BoeWGS1.0_c54616.1	(CAA)7	41	61	BoeWGS1.0_c131270.1	(ATT)9	192	218
chr4.1986	(TA)7	11610164	11610177	BoeWGS1.0_c53433.1	(TA)8	7616	7631	BoeWGS1.0_c81386.1	(TA)6	2203	2214
chr4.2001	(AT)15	11652383	11652412	BoeWGS1.0_c212187.2	(TA)8	1786	1801	BoeWGS1.0_c212187.1	(TA)11	1617	1638
chr4.2006	(TA)16	11681577	11681608	BoeWGS1.0_c101720.1	(AT)6	3035	3046	BoeWGS1.0_c178383.2	(TA)17	8872	8905
chr4.2038	(TA)12	11865781	11865804	BoeWGS1.0_c28223.1	(TA)10	4946	4965	BoeWGS1.0_c28222.2	(TA)6	9497	9508
chr4.2063	(ATT)6	12040625	12040642	BoeWGS1.0_c90579.1	(ATT)7	2723	2743	BoeWGS1.0_c40159.1	(TAA)5	1743	1757
chr4.2101	(ATT)7	12365398	12365418	BoeWGS1.0_c182819.1	(ATT)5	968	982	BoeWGS1.0_c89521.1	(TTA)15	963	1007
chr4.2119	(TAT)7	12993140	12993160	BoeWGS1.0_c83154.1	(TAT)5	551	565	BoeWGS1.0_c83153.2	(CTA)6	6489	6506
chr4.2135	(AT)16	13136979	13137010	BoeWGS1.0_c196259.1	(AT)7	254	267	BoeWGS1.0_c112564.1	(AT)10	355	374
chr4.2159	(AAT)6	13322987	13323004	BoeWGS1.0_c21861.1	(ATT)17	629	679	BoeWGS1.0_c21860.2	(ATT)11	4054	4086
chr4.2186	(CT)11	13487215	13487236	BoeWGS1.0_c43162.2	(CT)10	680	699	BoeWGS1.0_c153788.2	(CT)9	652	669
chr4.2210	(AT)14	13588065	13588092	BoeWGS1.0_c96767.1	(TA)10	1690	1709	BoeWGS1.0_c96768.1	(TA)6	1689	1700
chr4.2219	(AAG)8	13659585	13659608	BoeWGS1.0_c219032.1	(AAG)7	1531	1551	BoeWGS1.0_c109797.3	(TCT)9	8038	8064
chr4.2224	(AG)10	13676996	13677015	BoeWGS1.0_c81162.1	(TC)7	4558	4571	BoeWGS1.0_c18046.1	(TC)9	4322	4339
chr4.2229	(AT)11	13694010	13694031	BoeWGS1.0_c170377.1	(TA)21	987	1028	BoeWGS1.0_c23001.1	(AT)6	180	191
chr4.2241	(ATT)7	13765653	13765673	BoeWGS1.0_c23146.2	(AAT)8	11898	11921	BoeWGS1.0_c68620.1	(ATT)5	495	509
chr4.2242	(AG)7	13765878	13765891	BoeWGS1.0_c68620.2	(AG)6	919	930	BoeWGS1.0_c23146.1	(GTTGG)5	11458	11482
chr4.2264	(AT)8	13894471	13894486	BoeWGS1.0_c108820.2	(AT)16	1938	1969	BoeWGS1.0_c108820.3	(TTAA)5	2204	2223
chr4.2286	(GAGG)6	14056701	14056724	BoeWGS1.0_c271558.1	(TCCC)7	131	158	BoeWGS1.0_c224426.1	(CCTC)5	4	23
chr4.2361	(TC)7	14410542	14410555	BoeWGS1.0_c73189.1	(AG)12	481	504	BoeWGS1.0_c310040.1	(AG)9	482	499
chr4.2362	(AG)9	14431699	14431716	BoeWGS1.0_c316000.1	(AG)14	271	298	BoeWGS1.0_c324220.1	(AG)11	271	292
chr4.2374	(AT)8	14453997	14454012	BoeWGS1.0_c257329.1	(AT)9	153	170	BoeWGS1.0_c282623.1	(AT)6	526	537
chr4.2380	(TAT)9	14534109	14534135	BoeWGS1.0_c31773.1	(AAT)18	492	545	BoeWGS1.0_c158323.1	(AAT)7	492	512
chr4.2381	(AT)10	14541165	14541184	BoeWGS1.0_c38949.1	(AT)8	4257	4272	BoeWGS1.0_c62768.1	(TA)9	10752	10769
chr4.2387	(TTA)13	14593156	14593194	BoeWGS1.0_c31173.2	(AAT)6	1633	1650	BoeWGS1.0_c31174.1	(AAT)5	1698	1712
chr4.2432	(AAT)6	14885657	14885674	BoeWGS1.0_c157903.1	(AAT)7	1155	1175	BoeWGS1.0_c122708.1	(TTA)10	822	851
chr4.2455	(TAA)7	15089418	15089438	BoeWGS1.0_c182306.1	(TAT)11	564	596	BoeWGS1.0_c182304.1	(TAT)9	889	915
chr4.2459	(TA)30	15143966	15144025	BoeWGS1.0_c138533.1	(TA)6	439	450	BoeWGS1.0_c138532.1	(TA)7	437	450
chr4.2467	(TA)7	15233418	15233431	BoeWGS1.0_c50771.1	(AT)15	1131	1160	BoeWGS1.0_c148291.1	(TA)26	3306	3357
chr4.2474	(TA)21	15267589	15267630	BoeWGS1.0_c215763.1	(TA)6	2485	2496	BoeWGS1.0_c129157.1	(TA)13	2399	2424
chr4.2477	(AAT)16	15274632	15274679	BoeWGS1.0_c89848.1	(TAT)5	2089	2103	BoeWGS1.0_c268673.1	(AAT)12	332	367
chr4.2479	(TA)6	15280909	15280920	BoeWGS1.0_c43098.2	(TA)10	4190	4209	BoeWGS1.0_c318091.1	(TA)7	248	261
chr4.2490	(TA)15	15302737	15302766	BoeWGS1.0_c92892.6	(TA)17	8631	8664	BoeWGS1.0_c131947.1	(AT)6	1729	1740
chr4.2566	(TA)7	15603203	15603216	BoeWGS1.0_c186483.1	(TA)6	1996	2007	BoeWGS1.0_c105011.1	(TA)8	1070	1085
chr4.2594	(TA)33	15789276	15789341	BoeWGS1.0_c307275.1	(TAAA)5	239	258	BoeWGS1.0_c131632.1	(AT)6	775	786
chr4.2633	(TTA)6	16042694	16042711	BoeWGS1.0_c22166.2	(AAT)5	5576	5590	BoeWGS1.0_c212248.2	(AAT)7	3616	3636
chr4.2645	(AG)7	16137146	16137159	BoeWGS1.0_c61229.2	(TC)11	1558	1579	BoeWGS1.0_c61228.2	(TC)16	1567	1598
chr4.2671	(TA)7	16276319	16276332	BoeWGS1.0_c55696.2	(AT)13	1777	1802	BoeWGS1.0_c55695.3	(AT)6	1818	1829
chr4.2677	(TA)6	16347811	16347822	BoeWGS1.0_c330112.1	(TA)27	328	381	BoeWGS1.0_c186510.1	(AT)14	2013	2040
chr4.2695	(AT)6	16514360	16514371	BoeWGS1.0_c72075.1	(TA)7	2684	2697	BoeWGS1.0_c32793.1	(AT)9	7934	7951
chr4.2708	(AG)9	16612392	16612409	BoeWGS1.0_c38430.1	(TC)7	500	513	BoeWGS1.0_c86441.3	(GA)8	5363	5378
chr4.2714	(AT)22	16669389	16669432	BoeWGS1.0_c261964.1	(TA)11	528	549	BoeWGS1.0_c24024.1	(AT)7	55	68
chr4.2730	(AAT)7	16790543	16790563	BoeWGS1.0_c70742.2	(AAT)16	2046	2093	BoeWGS1.0_c55422.1	(ATT)8	2218	2241
chr4.2764	(CT)6	16949059	16949070	BoeWGS1.0_c108896.2	(TC)8	2697	2712	BoeWGS1.0_c150131.1	(CT)13	2481	2506
chr4.2767	(CT)7	16954079	16954092	BoeWGS1.0_c270203.1	(CT)8	3781	3796	BoeWGS1.0_c270204.1	(CT)9	2061	2078
chr4.2768	(AT)18	16954837	16954872	BoeWGS1.0_c270203.2	(AT)7	4544	4557	BoeWGS1.0_c215964.2	(AT)12	701	724
chr4.2770	(TA)7	16956291	16956304	BoeWGS1.0_c28172.1	(AT)9	1	18	BoeWGS1.0_c19021.2	(AT)15	8539	8568
chr4.2816	(TAA)9	17277221	17277247	BoeWGS1.0_c240753.1	(TAT)6	292	309	BoeWGS1.0_c9961.1	(TTA)8	510	533
chr4.2861	(AT)9	17548185	17548202	BoeWGS1.0_c22905.3	(AT)11	13588	13609	BoeWGS1.0_c22906.1	(AT)7	1034	1047
chr4.2862	(TA)19	17568462	17568499	BoeWGS1.0_c98127.1	(AT)10	1791	1810	BoeWGS1.0_c141947.1	(TA)7	49	62
chr4.2869	(ATT)8	17644059	17644082	BoeWGS1.0_c37419.1	(TAT)7	3003	3023	BoeWGS1.0_c37418.1	(TAT)13	3020	3058
chr4.2874	(AAT)5	17712808	17712822	BoeWGS1.0_c253921.1	(TAT)8	825	848	BoeWGS1.0_c199341.1	(AAT)6	4162	4179
chr4.2877	(ATA)9	17716872	17716898	BoeWGS1.0_c211416.2	(TAT)15	1355	1399	BoeWGS1.0_c120647.2	(TAT)7	2057	2077
chr4.2889	(GA)10	17746128	17746147	BoeWGS1.0_c273580.1	(CT)8	734	749	BoeWGS1.0_c279956.1	(GA)9	159	176
chr4.2896	(AT)27	17773299	17773352	BoeWGS1.0_c207752.1	(AT)11	2526	2547	BoeWGS1.0_c101015.1	(AT)6	1385	1396
chr4.2901	(AG)13	17798587	17798612	BoeWGS1.0_c86858.1	(GA)9	1	18	BoeWGS1.0_c268676.1	(AG)10	957	976
chr4.2902	(CT)8	17799147	17799162	BoeWGS1.0_c268676.2	(CT)7	1511	1524	BoeWGS1.0_c86858.2	(CT)9	552	569
chr4.2915	(AC)15	17828188	17828217	BoeWGS1.0_c160314.1	(AC)12	742	765	BoeWGS1.0_c273433.1	(GT)7	568	581
chr4.2935	(CT)11	17934415	17934436	BoeWGS1.0_c77070.2	(GA)10	6068	6087	BoeWGS1.0_c198632.1	(GA)9	3193	3210
chr4.2936	(AG)8	17943834	17943849	BoeWGS1.0_c24609.1	(AG)13	3531	3556	BoeWGS1.0_c143781.1	(TC)14	3464	3491
chr4.2940	(AG)14	17982951	17982978	BoeWGS1.0_c102351.1	(CT)8	2099	2114	BoeWGS1.0_c102350.1	(CT)10	665	684
chr4.2960	(TA)12	18098311	18098334	BoeWGS1.0_c91635.1	(AT)6	1833	1844	BoeWGS1.0_c91659.1	(TA)7	1834	1847
chr4.2963	(AT)8	18103438	18103453	BoeWGS1.0_c114703.2	(AT)13	2574	2599	BoeWGS1.0_c114702.1	(AT)7	2303	2316
chr4.2968	(TC)11	18159479	18159500	BoeWGS1.0_c213890.1	(GA)9	1859	1876	BoeWGS1.0_c213891.3	(GA)15	3584	3613
chr4.2991	(GA)12	18306800	18306823	BoeWGS1.0_c277765.1	(AG)7	1	14	BoeWGS1.0_c43940.1	(GA)8	8	23
chr4.3008	(AAG)6	18426854	18426871	BoeWGS1.0_c114729.1	(AAG)8	1255	1278	BoeWGS1.0_c267847.1	(AAG)5	1	15
chr4.3012	(TTA)6	18432512	18432529	BoeWGS1.0_c283954.2	(AAT)5	2176	2190	BoeWGS1.0_c119196.1	(AAT)7	7543	7563
chr4.3017	(AT)28	18462014	18462069	BoeWGS1.0_c146503.2	(AT)15	1358	1387	BoeWGS1.0_c146502.2	(AT)6	1210	1221
chr4.3029	(AG)8	18522235	18522250	BoeWGS1.0_c269324.1	(AG)6	850	861	BoeWGS1.0_c277869.1	(AG)16	320	351
chr4.3044	(TA)10	18647303	18647322	BoeWGS1.0_c54784.1	(TA)7	422	435	BoeWGS1.0_c54785.3	(TA)8	4338	4353
chr4.3070	(AG)27	18784653	18784706	BoeWGS1.0_c65397.5	(TC)8	7737	7752	BoeWGS1.0_c65398.1	(TC)14	782	809
chr4.3076	(AG)7	18797875	18797888	BoeWGS1.0_c4830.2	(AG)8	2015	2030	BoeWGS1.0_c4831.1	(AG)10	1315	1334
chr4.3088	(AG)18	18868118	18868153	BoeWGS1.0_c147994.1	(TC)17	2785	2818	BoeWGS1.0_c147996.1	(TC)15	2791	2820
chr4.3092	(TAT)8	18924717	18924740	BoeWGS1.0_c228825.2	(ATA)9	2141	2167	BoeWGS1.0_c115117.1	(TAT)5	589	603
chr4.3152	(ATT)5	19137006	19137020	BoeWGS1.0_c90576.1	(ATT)12	2182	2217	BoeWGS1.0_c98543.1	(AAT)10	1162	1191
chr4.3161	(TAT)9	19190902	19190928	BoeWGS1.0_c186529.1	(ATA)12	146	181	BoeWGS1.0_c217026.1	(ATA)26	630	707
chr4.3172	(ATT)5	19263414	19263428	BoeWGS1.0_c15439.2	(GA)6	11131	11142	BoeWGS1.0_c15439.1	(ATT)9	10901	10927
chr4.3198	(TA)8	19382595	19382610	BoeWGS1.0_c35986.1	(TA)6	44	55	BoeWGS1.0_c35983.1	(TA)7	44	57
chr4.3215	(AG)14	19518764	19518791	BoeWGS1.0_c77987.1	(TC)16	3052	3083	BoeWGS1.0_c77988.1	(CT)19	3221	3258
chr4.3236	(CT)7	19592118	19592131	BoeWGS1.0_c197026.1	(GA)9	1063	1080	BoeWGS1.0_c4078.1	(CT)13	1407	1432
chr4.3240	(AAT)6	19608820	19608837	BoeWGS1.0_c11744.2	(TAT)8	1141	1164	BoeWGS1.0_c27470.1	(TAT)5	2998	3012
chr4.3245	(TA)16	19618045	19618076	BoeWGS1.0_c98416.1	(TA)6	380	391	BoeWGS1.0_c33321.1	(TA)14	228	255
chr4.3251	(TAT)7	19625530	19625550	BoeWGS1.0_c148082.4	(ATTT)5	3227	3246	BoeWGS1.0_c164690.1	(ATTT)6	2894	2917
chr4.3257	(CT)29	19684648	19684705	BoeWGS1.0_c44884.1	(CT)9	3824	3841	BoeWGS1.0_c99080.1	(AG)12	1394	1417
chr4.3259	(TAT)5	19696626	19696640	BoeWGS1.0_c185819.2	(AAT)6	682	699	BoeWGS1.0_c185819.1	(AT)12	545	568
chr4.3335	(AT)35	20065015	20065084	BoeWGS1.0_c265958.1	(TA)15	1	30	BoeWGS1.0_c265958.2	(AT)6	159	170
chr4.3355	(GAG)7	20195021	20195041	BoeWGS1.0_c148604.1	(GAG)10	629	658	BoeWGS1.0_c172308.1	(TCC)8	708	731
chr4.3403	(AT)23	20440269	20440314	BoeWGS1.0_c61164.2	(TA)6	7267	7278	BoeWGS1.0_c239928.1	(TA)10	2261	2280
chr4.3412	(AT)8	20487175	20487190	BoeWGS1.0_c227881.1	(TA)15	1773	1802	BoeWGS1.0_c32258.1	(AT)7	8458	8471
chr4.3422	(CA)11	20529413	20529434	BoeWGS1.0_c220431.1	(CA)8	1545	1560	BoeWGS1.0_c66856.1	(TG)9	3160	3177
chr4.3430	(CT)6	20584333	20584344	BoeWGS1.0_c172938.1	(AG)7	2205	2218	BoeWGS1.0_c162593.1	(AG)9	2178	2195
chr4.3437	(GA)8	20615501	20615516	BoeWGS1.0_c19595.1	(AG)9	1792	1809	BoeWGS1.0_c19596.2	(GA)6	6134	6145
chr4.3454	(TA)6	20681146	20681157	BoeWGS1.0_c218919.3	(TAT)5	6577	6591	BoeWGS1.0_c123962.4	(TA)8	7762	7777
chr4.3455	(TC)14	20682249	20682276	BoeWGS1.0_c218919.2	(AG)20	5467	5506	BoeWGS1.0_c8902.3	(TC)7	4229	4242
chr4.3527	(AT)33	21256437	21256502	BoeWGS1.0_c277319.1	(AT)17	41	74	BoeWGS1.0_c33393.1	(AT)9	4139	4156
chr4.3550	(TA)7	21366687	21366700	BoeWGS1.0_c279575.1	(AT)8	204	219	BoeWGS1.0_c161248.1	(AT)6	204	215
chr4.3560	(AT)11	21458331	21458352	BoeWGS1.0_c155594.2	(AT)7	1072	1085	BoeWGS1.0_c268927.2	(TA)35	1548	1617
chr4.3580	(AT)26	21594815	21594866	BoeWGS1.0_c210599.1	(AT)8	2711	2726	BoeWGS1.0_c16956.2	(TA)6	2826	2837
chr4.3593	(AC)9	21652069	21652086	BoeWGS1.0_c141637.3	(AC)6	3899	3910	BoeWGS1.0_c47100.2	(TG)8	2260	2275
chr4.3600	(AT)27	21698116	21698169	BoeWGS1.0_c59005.1	(AT)13	5819	5844	BoeWGS1.0_c71645.1	(AT)9	1	18
chr4.3621	(ATA)8	21791820	21791843	BoeWGS1.0_c182680.1	(ATA)12	74	109	BoeWGS1.0_c182683.2	(ATA)10	2233	2262
chr4.3623	(AT)11	21805994	21806015	BoeWGS1.0_c216055.1	(AT)12	37	60	BoeWGS1.0_c216054.2	(AT)6	1287	1298
chr4.3628	(TTA)5	21818996	21819010	BoeWGS1.0_c69277.1	(AAT)8	1153	1176	BoeWGS1.0_c111977.3	(TTA)7	6210	6230
chr4.3635	(AT)11	21854735	21854756	BoeWGS1.0_c22629.2	(AT)14	4286	4313	BoeWGS1.0_c100292.3	(AT)6	4255	4266
chr4.3663	(CT)6	22038620	22038631	BoeWGS1.0_c107989.1	(TC)9	2143	2160	BoeWGS1.0_c222415.1	(TC)8	2147	2162
chr4.3691	(ATT)9	22125182	22125208	BoeWGS1.0_c56700.1	(AAT)7	1637	1657	BoeWGS1.0_c56699.1	(AAT)5	1660	1674
chr4.3695	(TA)9	22150163	22150180	BoeWGS1.0_c59472.1	(TA)7	387	400	BoeWGS1.0_c145393.1	(TA)15	58	87
chr4.3696	(TCT)12	22160238	22160273	BoeWGS1.0_c24256.1	(TCT)15	166	210	BoeWGS1.0_c24306.1	(TCT)10	167	196
chr4.3701	(TA)8	22170268	22170283	BoeWGS1.0_c120896.1	(TA)13	1458	1483	BoeWGS1.0_c231332.1	(TA)6	628	639
chr4.3707	(AG)10	22232529	22232548	BoeWGS1.0_c100450.1	(AG)16	2127	2158	BoeWGS1.0_c57855.2	(AG)9	8146	8163
chr4.3715	(AT)7	22299239	22299252	BoeWGS1.0_c25842.1	(AT)8	1901	1916	BoeWGS1.0_c25843.1	(AT)20	1926	1965
chr4.3757	(AT)6	22654309	22654320	BoeWGS1.0_c180771.1	(AT)10	2815	2834	BoeWGS1.0_c277963.1	(AT)7	125	138
chr4.3802	(AT)8	22923737	22923752	BoeWGS1.0_c173575.2	(AT)24	1237	1284	BoeWGS1.0_c173576.1	(AT)13	549	574
chr4.3821	(TC)12	23024235	23024258	BoeWGS1.0_c131533.1	(AG)7	2657	2670	BoeWGS1.0_c131532.1	(AG)10	2650	2669
chr4.3841	(TA)19	23167343	23167380	BoeWGS1.0_c58063.1	(TA)8	1086	1101	BoeWGS1.0_c10808.1	(TA)6	1373	1384
chr4.3856	(TTA)9	23232915	23232941	BoeWGS1.0_c122344.3	(ATA)13	7817	7855	BoeWGS1.0_c55153.2	(ATA)8	2501	2524
chr4.3893	(GA)8	23425091	23425106	BoeWGS1.0_c121248.1	(AG)9	994	1011	BoeWGS1.0_c136928.1	(CT)13	3877	3902
chr4.3897	(AAG)5	23454261	23454275	BoeWGS1.0_c7932.2	(AGA)11	9598	9630	BoeWGS1.0_c27371.1	(TCT)6	197	214
chr4.3932	(GA)18	23639112	23639147	BoeWGS1.0_c21153.1	(GA)8	135	150	BoeWGS1.0_c21038.1	(GA)11	135	156
chr4.3936	(AAT)9	23653419	23653445	BoeWGS1.0_c126434.2	(ATT)6	1280	1297	BoeWGS1.0_c87893.1	(AAT)7	3098	3118
chr4.3946	(CA)9	23698639	23698656	BoeWGS1.0_c29286.1	(CA)10	3250	3269	BoeWGS1.0_c221631.1	(CA)7	566	579
chr4.3949	(AC)9	23725327	23725344	BoeWGS1.0_c156942.3	(AC)17	10608	10641	BoeWGS1.0_c162829.2	(GT)8	5588	5603
chr4.3982	(AT)11	23852973	23852994	BoeWGS1.0_c141807.1	(TA)18	6791	6826	BoeWGS1.0_c121838.1	(AT)8	975	990
chr4.3984	(TA)9	23883944	23883961	BoeWGS1.0_c109699.1	(AT)27	100	153	BoeWGS1.0_c93564.2	(TA)7	3341	3354
chr4.4002	(AG)55	23976919	23977028	BoeWGS1.0_c154753.1	(CT)7	1680	1693	BoeWGS1.0_c149181.2	(GA)15	8477	8506
chr4.4032	(TA)11	24276663	24276684	BoeWGS1.0_c18144.1	(TA)9	765	782	BoeWGS1.0_c18142.1	(TA)6	1	12
chr4.4034	(TTA)7	24293493	24293513	BoeWGS1.0_c66307.1	(ATA)14	4371	4412	BoeWGS1.0_c66308.1	(ATA)9	4751	4777
chr4.4081	(TG)6	24604289	24604300	BoeWGS1.0_c157447.1	(CTGAGC)5	821	850	BoeWGS1.0_c157447.2	(TG)7	1031	1044
chr4.4083	(AT)10	24612754	24612773	BoeWGS1.0_c40246.1	(AC)6	2445	2456	BoeWGS1.0_c40246.2	(AT)7	2663	2676
chr4.4090	(AT)24	24661617	24661664	BoeWGS1.0_c189063.1	(AT)8	3181	3196	BoeWGS1.0_c328746.1	(AT)16	146	177
chr5.4	(AT)7	37877	37890	BoeWGS1.0_c150325.1	(TA)17	2534	2567	BoeWGS1.0_c81374.1	(AT)18	2496	2531
chr5.16	(TA)11	116291	116312	BoeWGS1.0_c202342.1	(AT)6	1453	1464	BoeWGS1.0_c33594.2	(TA)14	5770	5797
chr5.45	(TC)20	326920	326959	BoeWGS1.0_c222772.1	(TC)18	675	710	BoeWGS1.0_c254078.1	(TC)24	578	625
chr5.64	(TA)16	418941	418972	BoeWGS1.0_c58063.1	(TA)8	1086	1101	BoeWGS1.0_c10808.1	(TA)6	1373	1384
chr5.66	(CT)6	457581	457592	BoeWGS1.0_c52925.1	(CT)7	1340	1353	BoeWGS1.0_c146933.1	(AG)8	5556	5571
chr5.110	(TC)17	743210	743243	BoeWGS1.0_c62967.1	(GA)16	80	111	BoeWGS1.0_c62966.1	(GA)9	1684	1701
chr5.113	(TA)8	751670	751685	BoeWGS1.0_c21383.1	(TA)9	791	808	BoeWGS1.0_c21289.1	(TA)13	809	834
chr5.115	(TC)11	755698	755719	BoeWGS1.0_c129339.4	(GA)12	9533	9556	BoeWGS1.0_c240432.2	(GA)13	1926	1951
chr5.116	(AG)7	756667	756680	BoeWGS1.0_c129339.3	(TC)6	8545	8556	BoeWGS1.0_c240432.1	(TC)8	990	1005
chr5.138	(CA)6	813655	813666	BoeWGS1.0_c177088.1	(AC)10	223	242	BoeWGS1.0_c177087.1	(AC)7	928	941
chr5.149	(AT)8	861873	861888	BoeWGS1.0_c10965.2	(AT)10	2432	2451	BoeWGS1.0_c10966.2	(AT)6	2471	2482
chr5.183	(TC)8	1058628	1058643	BoeWGS1.0_c3341.1	(AG)13	574	599	BoeWGS1.0_c6893.1	(TC)15	1638	1667
chr5.221	(TA)8	1321451	1321466	BoeWGS1.0_c123230.1	(TA)9	5146	5163	BoeWGS1.0_c207759.1	(AT)10	2580	2599
chr5.224	(TA)6	1332928	1332939	BoeWGS1.0_c129451.2	(AT)10	9032	9051	BoeWGS1.0_c59888.1	(TA)7	1464	1477
chr5.228	(TAT)14	1357738	1357779	BoeWGS1.0_c152304.1	(AAT)9	130	156	BoeWGS1.0_c22087.1	(AAT)15	143	187
chr5.234	(AT)11	1368656	1368677	BoeWGS1.0_c233767.1	(TA)13	1670	1695	BoeWGS1.0_c115726.2	(TA)7	5319	5332
chr5.238	(AG)14	1379666	1379693	BoeWGS1.0_c297523.1	(AG)7	162	175	BoeWGS1.0_c41402.1	(CT)13	808	833
chr5.242	(TA)9	1412938	1412955	BoeWGS1.0_c68460.1	(AT)6	76	87	BoeWGS1.0_c14564.1	(AT)8	7600	7615
chr5.260	(AT)6	1524568	1524579	BoeWGS1.0_c208590.1	(AT)9	3624	3641	BoeWGS1.0_c199963.1	(AT)11	2094	2115
chr5.269	(AG)8	1567157	1567172	BoeWGS1.0_c28383.1	(TC)19	340	377	BoeWGS1.0_c28382.1	(TC)9	338	355
chr5.290	(TA)6	1672780	1672791	BoeWGS1.0_c119179.2	(AT)9	1584	1601	BoeWGS1.0_c232060.1	(AT)8	214	229
chr5.301	(TA)9	1791777	1791794	BoeWGS1.0_c58063.1	(TA)8	1086	1101	BoeWGS1.0_c10808.1	(TA)6	1373	1384
chr5.342	(TG)6	2178976	2178987	BoeWGS1.0_c145876.2	(AC)10	1480	1499	BoeWGS1.0_c185420.1	(TG)8	4229	4244
chr5.343	(ATA)13	2182482	2182520	BoeWGS1.0_c155053.1	(ATA)14	422	463	BoeWGS1.0_c185420.2	(AAT)12	7207	7242
chr5.372	(AT)7	2399383	2399396	BoeWGS1.0_c107088.1	(AT)6	5309	5320	BoeWGS1.0_c126486.2	(AT)12	3928	3951
chr5.375	(GA)16	2414458	2414489	BoeWGS1.0_c217900.2	(AG)10	2840	2859	BoeWGS1.0_c209903.2	(TC)15	2227	2256
chr5.422	(AT)9	2766835	2766852	BoeWGS1.0_c293906.1	(TA)7	64	77	BoeWGS1.0_c298252.1	(TA)16	64	95
chr5.424	(AT)6	2772574	2772585	BoeWGS1.0_c113594.1	(TTA)5	2624	2638	BoeWGS1.0_c113594.2	(AT)13	2871	2896
chr5.468	(CA)8	2993623	2993638	BoeWGS1.0_c112825.1	(CA)12	2208	2231	BoeWGS1.0_c112826.2	(CA)9	7155	7172
chr5.490	(ATT)6	3139139	3139156	BoeWGS1.0_c86569.1	(AAT)12	507	542	BoeWGS1.0_c86568.1	(AAT)7	504	524
chr5.495	(TC)6	3160378	3160389	BoeWGS1.0_c67431.1	(TC)16	674	705	BoeWGS1.0_c67430.2	(TC)9	13196	13213
chr5.511	(AT)15	3297270	3297299	BoeWGS1.0_c170089.1	(AT)11	186	207	BoeWGS1.0_c31342.2	(AT)7	454	467
chr5.512	(TA)9	3302283	3302300	BoeWGS1.0_c140061.1	(TA)11	844	865	BoeWGS1.0_c140103.1	(TA)7	834	847
chr5.514	(AAT)9	3307340	3307366	BoeWGS1.0_c294242.1	(ATT)21	684	746	BoeWGS1.0_c140103.3	(AAT)8	5906	5929
chr5.517	(GA)9	3325321	3325338	BoeWGS1.0_c148498.1	(GA)8	4381	4396	BoeWGS1.0_c259748.1	(TC)7	334	347
chr5.522	(AC)8	3369458	3369473	BoeWGS1.0_c174498.1	(GT)9	1294	1311	BoeWGS1.0_c174499.1	(GT)10	1294	1313
chr5.546	(AT)12	3469935	3469958	BoeWGS1.0_c217781.1	(TA)14	2173	2200	BoeWGS1.0_c77569.1	(TA)8	867	882
chr5.551	(TA)6	3482832	3482843	BoeWGS1.0_c232931.3	(AT)10	1753	1772	BoeWGS1.0_c315368.1	(AT)9	1025	1042
chr5.573	(TA)6	3612342	3612353	BoeWGS1.0_c195218.1	(AT)9	1283	1300	BoeWGS1.0_c248512.1	(AATA)5	899	918
chr5.580	(AT)6	3635865	3635876	BoeWGS1.0_c267844.1	(AT)8	1	16	BoeWGS1.0_c267845.1	(AT)11	362	383
chr5.587	(AAT)5	3669495	3669509	BoeWGS1.0_c116466.1	(TA)18	2	37	BoeWGS1.0_c117973.2	(ATT)9	1784	1810
chr5.597	(AT)10	3767898	3767917	BoeWGS1.0_c229588.1	(AT)6	1007	1018	BoeWGS1.0_c135453.1	(AT)7	3571	3584
chr5.606	(TA)9	3839142	3839159	BoeWGS1.0_c36981.2	(TA)7	4135	4148	BoeWGS1.0_c73146.2	(TA)13	1553	1578
chr5.622	(TC)12	3955886	3955909	BoeWGS1.0_c102916.1	(GA)11	1274	1295	BoeWGS1.0_c102915.2	(GA)17	1277	1310
chr5.634	(TA)17	3990633	3990666	BoeWGS1.0_c308405.1	(AT)7	408	421	BoeWGS1.0_c288171.3	(TA)9	2538	2555
chr5.643	(TAT)6	4036749	4036766	BoeWGS1.0_c270144.1	(AAT)5	502	516	BoeWGS1.0_c156820.1	(AAT)8	1439	1462
chr5.657	(TA)17	4143663	4143696	BoeWGS1.0_c148668.2	(TA)11	1259	1280	BoeWGS1.0_c275992.1	(TA)9	1236	1253
chr5.659	(AT)10	4182765	4182784	BoeWGS1.0_c25978.1	(TA)7	2527	2540	BoeWGS1.0_c26013.1	(AT)6	2508	2519
chr5.699	(AT)9	4414814	4414831	BoeWGS1.0_c94898.1	(AT)6	7984	7995	BoeWGS1.0_c94899.1	(AT)12	7960	7983
chr5.709	(AT)6	4455317	4455328	BoeWGS1.0_c35203.1	(AT)16	9284	9315	BoeWGS1.0_c35203.2	(TA)11	9468	9489
chr5.742	(AT)7	4646216	4646229	BoeWGS1.0_c224448.1	(TA)11	1590	1611	BoeWGS1.0_c176517.1	(AT)10	1571	1590
chr5.760	(TAT)9	4743799	4743825	BoeWGS1.0_c168518.4	(TAT)6	5984	6001	BoeWGS1.0_c194444.1	(TAA)5	1658	1672
chr5.761	(AAT)8	4747121	4747144	BoeWGS1.0_c206754.1	(TAT)7	797	817	BoeWGS1.0_c7602.3	(ATT)6	5657	5674
chr5.787	(AT)15	4872072	4872101	BoeWGS1.0_c23354.12	(TA)7	35094	35107	BoeWGS1.0_c204867.1	(AT)10	4444	4463
chr5.792	(AT)9	4882983	4883000	BoeWGS1.0_c116796.1	(AT)6	1	12	BoeWGS1.0_c23354.9	(AT)8	25597	25612
chr5.817	(TTA)5	5005554	5005568	BoeWGS1.0_c217599.1	(AAT)7	1981	2001	BoeWGS1.0_c43464.1	(TTAT)6	2973	2996
chr5.832	(ATT)11	5089172	5089204	BoeWGS1.0_c119101.2	(AT)12	4405	4428	BoeWGS1.0_c119101.3	(TA)6	4533	4544
chr5.833	(AT)6	5089738	5089749	BoeWGS1.0_c214054.1	(AT)10	1787	1806	BoeWGS1.0_c119101.1	(AT)16	4019	4050
chr5.834	(TA)8	5112000	5112015	BoeWGS1.0_c260971.1	(TA)13	5205	5230	BoeWGS1.0_c260970.1	(AT)7	5177	5190
chr5.855	(AT)7	5292577	5292590	BoeWGS1.0_c67700.1	(AT)10	10288	10307	BoeWGS1.0_c67701.1	(AT)6	3569	3580
chr5.883	(AC)20	5488519	5488558	BoeWGS1.0_c297604.1	(TG)13	46	71	BoeWGS1.0_c211569.1	(GT)10	53	72
chr5.911	(TTA)7	5686605	5686625	BoeWGS1.0_c10694.2	(TTA)6	8782	8799	BoeWGS1.0_c10695.1	(TTA)5	8714	8728
chr5.913	(CT)17	5699917	5699950	BoeWGS1.0_c94628.1	(AG)7	1808	1821	BoeWGS1.0_c94627.2	(GA)15	1837	1866
chr5.926	(TTA)7	5740302	5740322	BoeWGS1.0_c610.1	(TTA)12	848	883	BoeWGS1.0_c294038.1	(AAT)5	1493	1507
chr5.930	(TG)8	5757983	5757998	BoeWGS1.0_c85335.2	(AC)18	1690	1725	BoeWGS1.0_c53060.1	(TG)13	5531	5556
chr5.931	(TC)16	5759493	5759524	BoeWGS1.0_c85335.1	(AG)11	173	194	BoeWGS1.0_c53060.2	(TC)9	7043	7060
chr5.932	(AT)10	5762418	5762437	BoeWGS1.0_c38138.1	(AT)6	2446	2457	BoeWGS1.0_c13819.1	(TA)14	1688	1715
chr5.938	(TA)30	5797447	5797506	BoeWGS1.0_c221478.1	(TA)14	519	546	BoeWGS1.0_c7321.2	(TA)8	9082	9097
chr5.982	(AT)15	5962716	5962745	BoeWGS1.0_c93561.2	(TA)6	1484	1495	BoeWGS1.0_c93560.2	(TA)8	1479	1494
chr5.983	(TAT)15	5963715	5963759	BoeWGS1.0_c93561.1	(AAT)10	482	511	BoeWGS1.0_c93560.1	(AAT)11	478	510
chr5.1039	(TA)21	6133748	6133789	BoeWGS1.0_c137651.1	(TA)7	71	84	BoeWGS1.0_c71456.1	(TA)10	931	950
chr5.1055	(AAT)5	6211947	6211961	BoeWGS1.0_c89881.1	(AAT)8	3900	3923	BoeWGS1.0_c89880.1	(AAT)6	3808	3825
chr5.1065	(TA)13	6292987	6293012	BoeWGS1.0_c127411.1	(AT)6	2276	2287	BoeWGS1.0_c82325.1	(TA)8	3730	3745
chr5.1072	(CT)7	6315968	6315981	BoeWGS1.0_c198580.1	(TC)14	1022	1049	BoeWGS1.0_c230473.1	(TC)16	1006	1037
chr5.1103	(TA)10	6545692	6545711	BoeWGS1.0_c8501.5	(AT)12	6701	6724	BoeWGS1.0_c318261.1	(AT)8	737	752
chr5.1108	(TC)10	6551111	6551130	BoeWGS1.0_c13463.3	(GA)19	6283	6320	BoeWGS1.0_c303023.2	(TC)17	572	605
chr5.1110	(TA)15	6554743	6554772	BoeWGS1.0_c13463.1	(AT)14	2662	2689	BoeWGS1.0_c321613.1	(TA)12	176	199
chr5.1121	(TC)7	6634979	6634992	BoeWGS1.0_c256948.2	(GA)8	533	548	BoeWGS1.0_c178970.2	(AG)10	545	564
chr5.1130	(AT)8	6677337	6677352	BoeWGS1.0_c227553.2	(AT)6	6106	6117	BoeWGS1.0_c227554.1	(AT)15	6494	6523
chr5.1155	(TA)7	6766406	6766419	BoeWGS1.0_c221364.2	(TA)11	5121	5142	BoeWGS1.0_c227568.1	(TA)9	444	461
chr5.1179	(TC)41	6921594	6921675	BoeWGS1.0_c260893.1	(AG)8	682	697	BoeWGS1.0_c270711.1	(GA)7	326	339
chr5.1182	(AAT)11	6927705	6927737	BoeWGS1.0_c66302.1	(TAT)7	823	843	BoeWGS1.0_c300489.1	(TAT)9	80	106
chr5.1199	(TTA)9	7039816	7039842	BoeWGS1.0_c13756.2	(AT)7	8458	8471	BoeWGS1.0_c13756.3	(ATA)8	8765	8788
chr5.1208	(GA)15	7100055	7100084	BoeWGS1.0_c189044.1	(TC)7	1190	1203	BoeWGS1.0_c185765.3	(GA)9	2982	2999
chr5.1219	(TA)11	7151427	7151448	BoeWGS1.0_c83534.2	(TA)6	1753	1764	BoeWGS1.0_c208715.1	(AT)17	1309	1342
chr5.1236	(AG)19	7303885	7303922	BoeWGS1.0_c149514.1	(AG)14	2686	2713	BoeWGS1.0_c193501.1	(TC)13	816	841
chr5.1272	(AT)28	7553325	7553380	BoeWGS1.0_c20169.6	(AT)9	7389	7406	BoeWGS1.0_c20170.6	(AT)18	11788	11823
chr5.1275	(TA)7	7560147	7560160	BoeWGS1.0_c20170.3	(TA)6	5265	5276	BoeWGS1.0_c20169.2	(AT)10	861	880
chr5.1281	(CTC)7	7579370	7579390	BoeWGS1.0_c151285.1	(GGA)6	1589	1606	BoeWGS1.0_c174775.1	(GGA)8	147	170
chr5.1288	(TA)11	7622423	7622444	BoeWGS1.0_c82375.1	(AT)7	5008	5021	BoeWGS1.0_c7758.1	(AT)6	3327	3338
chr5.1302	(AT)11	7760601	7760622	BoeWGS1.0_c82375.1	(AT)7	5008	5021	BoeWGS1.0_c7758.1	(AT)6	3327	3338
chr5.1304	(AT)11	7799693	7799714	BoeWGS1.0_c252050.1	(AT)12	1422	1445	BoeWGS1.0_c212052.1	(TA)8	1	16
chr5.1333	(ATT)5	7947479	7947493	BoeWGS1.0_c23928.1	(ATT)8	2040	2063	BoeWGS1.0_c167446.1	(ATT)6	50	67
chr5.1334	(AT)38	7947626	7947701	BoeWGS1.0_c23928.1	(ATT)8	2040	2063	BoeWGS1.0_c167446.1	(ATT)6	50	67
chr5.1339	(CT)10	7966931	7966950	BoeWGS1.0_c55749.1	(AG)12	1913	1936	BoeWGS1.0_c30723.2	(CT)8	7977	7992
chr5.1379	(AAT)7	8198610	8198630	BoeWGS1.0_c44537.1	(AAT)8	6042	6065	BoeWGS1.0_c167020.1	(AAT)5	2006	2020
chr5.1392	(AT)8	8243933	8243948	BoeWGS1.0_c137298.1	(AT)7	370	383	BoeWGS1.0_c210550.1	(AT)10	371	390
chr5.1417	(TC)19	8346535	8346572	BoeWGS1.0_c85481.2	(GA)17	2356	2389	BoeWGS1.0_c17865.2	(GA)7	1259	1272
chr5.1418	(AG)17	8347545	8347578	BoeWGS1.0_c85481.1	(CT)18	1355	1390	BoeWGS1.0_c17865.1	(CT)10	299	318
chr5.1424	(TC)17	8399914	8399947	BoeWGS1.0_c246702.1	(AG)9	555	572	BoeWGS1.0_c72842.4	(AG)12	5623	5646
chr5.1438	(CT)18	8455126	8455161	BoeWGS1.0_c235786.1	(AG)10	542	561	BoeWGS1.0_c290848.1	(CT)15	858	887
chr5.1441	(AAT)5	8485431	8485445	BoeWGS1.0_c217102.1	(AAT)7	639	659	BoeWGS1.0_c110613.2	(ATT)8	967	990
chr5.1447	(GAT)7	8528312	8528332	BoeWGS1.0_c66691.2	(ATC)6	1782	1799	BoeWGS1.0_c66689.1	(TCA)8	1774	1797
chr5.1459	(AT)15	8596807	8596836	BoeWGS1.0_c115497.2	(AT)20	16237	16276	BoeWGS1.0_c68480.1	(AT)13	1991	2016
chr5.1461	(AGA)8	8617728	8617751	BoeWGS1.0_c100033.1	(TA)16	2280	2311	BoeWGS1.0_c111801.1	(AGA)6	3445	3462
chr5.1466	(AT)13	8660056	8660081	BoeWGS1.0_c233971.1	(AT)10	138	157	BoeWGS1.0_c120213.1	(AT)15	4229	4258
chr5.1468	(AT)23	8674571	8674616	BoeWGS1.0_c113073.1	(TA)17	8795	8828	BoeWGS1.0_c51536.3	(TA)22	6172	6215
chr5.1517	(CT)10	8924848	8924867	BoeWGS1.0_c34654.8	(CT)8	24772	24787	BoeWGS1.0_c232115.3	(CT)11	6634	6655
chr5.1568	(AT)13	9226523	9226548	BoeWGS1.0_c32011.1	(AT)12	8010	8033	BoeWGS1.0_c237723.1	(ATT)6	774	791
chr5.1592	(AT)15	9348265	9348294	BoeWGS1.0_c42045.2	(TA)17	10163	10196	BoeWGS1.0_c11700.3	(TA)9	20947	20964
chr5.1603	(CT)13	9424893	9424918	BoeWGS1.0_c129855.1	(AG)8	1818	1833	BoeWGS1.0_c129854.1	(AG)9	5787	5804
chr5.1613	(TC)11	9458899	9458920	BoeWGS1.0_c217264.2	(CTCC)6	314	337	BoeWGS1.0_c217264.1	(GA)12	112	135
chr5.1614	(TGG)7	9459174	9459194	BoeWGS1.0_c325363.1	(TGG)8	165	188	BoeWGS1.0_c288420.1	(TGG)6	165	182
chr5.1632	(AT)11	9547197	9547218	BoeWGS1.0_c278209.1	(AT)7	602	615	BoeWGS1.0_c204354.1	(AT)9	2924	2941
chr5.1633	(AT)9	9549426	9549443	BoeWGS1.0_c132982.2	(AT)10	1493	1512	BoeWGS1.0_c101999.1	(AT)14	116	143
chr5.1667	(AT)7	9825781	9825794	BoeWGS1.0_c107097.2	(AT)6	669	680	BoeWGS1.0_c107096.1	(AAAT)5	670	689
chr5.1679	(ATT)8	9922662	9922685	BoeWGS1.0_c30915.1	(AAT)6	462	479	BoeWGS1.0_c181225.1	(AAT)12	2045	2080
chr5.1687	(AT)11	9984002	9984023	BoeWGS1.0_c46667.1	(AT)7	5841	5854	BoeWGS1.0_c46666.1	(AT)9	7925	7942
chr5.1691	(TA)8	10024041	10024056	BoeWGS1.0_c32617.1	(AT)14	1576	1603	BoeWGS1.0_c16232.1	(AT)16	1580	1611
chr5.1719	(TCG)7	10193985	10194005	BoeWGS1.0_c161275.1	(TCG)5	705	719	BoeWGS1.0_c124091.1	(TCG)8	689	712
chr5.1739	(ATT)8	10316132	10316155	BoeWGS1.0_c79951.2	(AAT)5	5465	5479	BoeWGS1.0_c51179.3	(ATT)6	7224	7241
chr5.1780	(CT)13	10711671	10711696	BoeWGS1.0_c68144.3	(GA)15	5056	5085	BoeWGS1.0_c101291.1	(CT)7	1627	1640
chr5.1782	(TC)15	10714464	10714493	BoeWGS1.0_c101290.1	(TC)10	1045	1064	BoeWGS1.0_c68144.1	(AG)12	2229	2252
chr5.1789	(AT)12	10754121	10754144	BoeWGS1.0_c122892.1	(AT)15	2291	2320	BoeWGS1.0_c145410.1	(AT)8	597	612
chr5.1805	(AT)19	10891547	10891584	BoeWGS1.0_c29574.1	(AT)10	1297	1316	BoeWGS1.0_c144970.1	(AT)8	285	300
chr5.1852	(TA)17	11099194	11099227	BoeWGS1.0_c37544.1	(TA)9	2605	2622	BoeWGS1.0_c131131.2	(TA)6	5910	5921
chr5.1888	(TA)8	11274302	11274317	BoeWGS1.0_c138750.1	(TA)6	1684	1695	BoeWGS1.0_c274780.1	(AT)20	151	190
chr5.1901	(CT)8	11316826	11316841	BoeWGS1.0_c17861.1	(AG)9	772	789	BoeWGS1.0_c17929.1	(AG)7	773	786
chr5.1909	(AC)7	11338319	11338332	BoeWGS1.0_c13932.2	(TG)6	2105	2116	BoeWGS1.0_c13931.2	(TG)8	4320	4335
chr5.1911	(AT)15	11350860	11350889	BoeWGS1.0_c113424.1	(AT)26	1594	1645	BoeWGS1.0_c113425.1	(AT)8	2034	2049
chr5.1912	(CT)9	11358920	11358937	BoeWGS1.0_c61488.1	(TC)7	743	756	BoeWGS1.0_c61489.1	(TC)12	2885	2908
chr5.1922	(AG)18	11410359	11410394	BoeWGS1.0_c47648.2	(TC)6	1569	1580	BoeWGS1.0_c47648.1	(AG)7	1358	1371
chr5.1926	(AT)10	11474562	11474581	BoeWGS1.0_c102997.1	(AT)6	2163	2174	BoeWGS1.0_c175835.1	(TA)8	405	420
chr5.1937	(ATT)9	11551962	11551988	BoeWGS1.0_c104576.3	(ATT)7	16246	16266	BoeWGS1.0_c116156.2	(AAT)10	2477	2506
chr5.1943	(AT)6	11585264	11585275	BoeWGS1.0_c18955.3	(AT)7	4556	4569	BoeWGS1.0_c18954.2	(AT)9	2751	2768
chr5.1963	(TTCT)5	11722722	11722741	BoeWGS1.0_c119088.1	(GAAA)6	5603	5626	BoeWGS1.0_c119089.1	(AAGA)7	6025	6052
chr5.1988	(AC)11	11918044	11918065	BoeWGS1.0_c43656.2	(AC)7	4381	4394	BoeWGS1.0_c43655.2	(AC)9	4328	4345
chr5.2048	(TC)6	12320638	12320649	BoeWGS1.0_c180740.1	(TC)10	375	394	BoeWGS1.0_c209273.1	(TC)8	377	392
chr5.2049	(AAT)8	12321341	12321364	BoeWGS1.0_c180740.2	(AAT)12	1095	1130	BoeWGS1.0_c209273.2	(AAT)9	1068	1094
chr5.2069	(AAT)10	12466178	12466207	BoeWGS1.0_c276276.1	(TAT)7	392	412	BoeWGS1.0_c259494.1	(AAT)6	1834	1851
chr5.2152	(TA)11	14021729	14021750	BoeWGS1.0_c80737.1	(AT)21	55	96	BoeWGS1.0_c1632.2	(TA)7	5556	5569
chr5.2160	(AT)9	14069838	14069855	BoeWGS1.0_c73681.1	(TA)6	7436	7447	BoeWGS1.0_c60820.1	(TA)7	4331	4344
chr5.2165	(TTA)5	14109784	14109798	BoeWGS1.0_c231645.1	(TAT)15	139	183	BoeWGS1.0_c128262.1	(ATT)12	1523	1558
chr5.2177	(TA)6	14212690	14212701	BoeWGS1.0_c243274.1	(TA)8	3218	3233	BoeWGS1.0_c203707.2	(AT)11	4764	4785
chr5.2188	(AG)10	14350746	14350765	BoeWGS1.0_c51175.2	(AG)7	10009	10022	BoeWGS1.0_c49223.1	(CT)12	2086	2109
chr5.2210	(AT)7	14563014	14563027	BoeWGS1.0_c60533.1	(AT)6	2477	2488	BoeWGS1.0_c90081.1	(AT)8	65	80
chr5.2220	(TA)41	14588302	14588383	BoeWGS1.0_c169508.2	(CT)11	777	798	BoeWGS1.0_c169508.1	(TA)12	594	617
chr5.2237	(TTA)12	14660889	14660924	BoeWGS1.0_c205705.3	(TTA)7	6010	6030	BoeWGS1.0_c205704.1	(TTA)5	471	485
chr5.2266	(TG)7	14789821	14789834	BoeWGS1.0_c297242.1	(TG)8	331	346	BoeWGS1.0_c25695.3	(TG)11	8223	8244
chr5.2290	(AC)8	14963574	14963589	BoeWGS1.0_c202137.2	(AC)10	3715	3734	BoeWGS1.0_c191800.1	(TG)7	3914	3927
chr5.2296	(AT)14	15034313	15034340	BoeWGS1.0_c246934.1	(AT)10	505	524	BoeWGS1.0_c138105.1	(TA)15	2520	2549
chr5.2304	(TA)10	15093643	15093662	BoeWGS1.0_c34717.3	(AC)13	4214	4239	BoeWGS1.0_c195697.1	(GT)6	3586	3597
chr5.2306	(TG)9	15099535	15099552	BoeWGS1.0_c56.1	(TG)7	489	502	BoeWGS1.0_c57.1	(TG)8	489	504
chr5.2315	(AT)8	15174697	15174712	BoeWGS1.0_c231420.1	(AT)11	1747	1768	BoeWGS1.0_c231419.2	(AT)6	2160	2171
chr5.2392	(TA)11	15728088	15728109	BoeWGS1.0_c181999.1	(AT)10	635	654	BoeWGS1.0_c149024.1	(TA)7	193	206
chr5.2420	(TC)7	15931687	15931700	BoeWGS1.0_c178714.1	(TC)10	532	551	BoeWGS1.0_c7387.1	(GA)9	674	691
chr5.2422	(GA)12	15934174	15934197	BoeWGS1.0_c143517.2	(TC)9	2695	2712	BoeWGS1.0_c126569.1	(GA)24	1783	1830
chr5.2438	(TA)11	16020126	16020147	BoeWGS1.0_c102500.1	(TA)12	2047	2070	BoeWGS1.0_c102504.6	(TA)6	9440	9451
chr5.2601	(AT)6	17108700	17108711	BoeWGS1.0_c40084.1	(AT)10	2551	2570	BoeWGS1.0_c93120.2	(AT)9	6597	6614
chr5.2616	(GA)11	17291850	17291871	BoeWGS1.0_c198362.1	(GA)12	302	325	BoeWGS1.0_c168590.1	(GA)9	373	390
chr5.2647	(CT)13	17507070	17507095	BoeWGS1.0_c10936.1	(CT)8	654	669	BoeWGS1.0_c284809.1	(CT)6	656	667
chr5.2650	(TA)13	17528599	17528624	BoeWGS1.0_c108851.3	(AT)16	2736	2767	BoeWGS1.0_c108852.1	(AT)8	249	264
chr5.2657	(AT)10	17574442	17574461	BoeWGS1.0_c35979.1	(TA)7	420	433	BoeWGS1.0_c299.1	(AT)8	5930	5945
chr5.2677	(CA)9	17793632	17793649	BoeWGS1.0_c112407.1	(TG)13	1152	1177	BoeWGS1.0_c11977.1	(AC)8	5104	5119
chr5.2707	(TA)6	17965936	17965947	BoeWGS1.0_c127112.1	(TA)7	2095	2108	BoeWGS1.0_c161264.2	(AT)13	2794	2819
chr5.2819	(TA)20	18484677	18484716	BoeWGS1.0_c84346.1	(AT)10	598	617	BoeWGS1.0_c84347.1	(AT)6	598	609
chr5.2847	(AT)11	18666697	18666718	BoeWGS1.0_c39044.1	(AT)16	761	792	BoeWGS1.0_c73200.4	(TA)10	8868	8887
chr5.2865	(ATT)9	18793058	18793084	BoeWGS1.0_c16813.1	(ATT)12	624	659	BoeWGS1.0_c16812.1	(ATT)7	7752	7772
chr5.2870	(TA)28	18814300	18814355	BoeWGS1.0_c108208.4	(TA)11	4288	4309	BoeWGS1.0_c108208.3	(TA)10	4119	4138
chr5.2873	(AT)9	18830046	18830063	BoeWGS1.0_c225979.2	(CT)21	2241	2282	BoeWGS1.0_c225979.1	(AT)6	1937	1948
chr5.2886	(AT)37	18981709	18981782	BoeWGS1.0_c223856.1	(AT)7	198	211	BoeWGS1.0_c132265.1	(AT)12	568	591
chr5.2923	(TAT)10	19229003	19229032	BoeWGS1.0_c86178.1	(TAT)13	2230	2268	BoeWGS1.0_c34968.1	(TAT)11	3655	3687
chr5.2983	(TC)7	19542319	19542332	BoeWGS1.0_c200938.1	(AG)20	2185	2224	BoeWGS1.0_c168934.1	(TC)10	1063	1082
chr5.3007	(AT)9	19708029	19708046	BoeWGS1.0_c248425.2	(AT)6	3062	3073	BoeWGS1.0_c36050.1	(AT)16	7016	7047
chr5.3012	(AT)7	19723752	19723765	BoeWGS1.0_c218433.1	(AT)9	221	238	BoeWGS1.0_c116115.2	(AT)10	3789	3808
chr5.3013	(TC)12	19727586	19727609	BoeWGS1.0_c220237.1	(AG)13	1881	1906	BoeWGS1.0_c116115.1	(AG)16	17	48
chr5.3028	(CA)6	19833320	19833331	BoeWGS1.0_c165283.1	(CA)7	3325	3338	BoeWGS1.0_c158110.1	(CA)19	918	955
chr5.3055	(AT)22	19979408	19979451	BoeWGS1.0_c176237.1	(TA)9	1685	1702	BoeWGS1.0_c192510.1	(TA)7	1731	1744
chr5.3067	(AAT)6	20029002	20029019	BoeWGS1.0_c121969.1	(ATT)8	2131	2154	BoeWGS1.0_c108593.1	(TTA)7	2124	2144
chr5.3071	(AAT)10	20040668	20040697	BoeWGS1.0_c169874.2	(AAT)6	6026	6043	BoeWGS1.0_c27399.1	(TTA)8	187	210
chr5.3080	(TC)9	20107303	20107320	BoeWGS1.0_c189103.3	(CT)10	7716	7735	BoeWGS1.0_c125787.1	(GA)6	2063	2074
chr5.3088	(AT)9	20163846	20163863	BoeWGS1.0_c124422.1	(AT)6	1193	1204	BoeWGS1.0_c86531.2	(AT)15	3700	3729
chr5.3094	(AT)8	20204298	20204313	BoeWGS1.0_c6671.2	(AT)6	11396	11407	BoeWGS1.0_c6672.1	(AT)10	8645	8664
chr5.3102	(AT)7	20252164	20252177	BoeWGS1.0_c210533.1	(TA)6	659	670	BoeWGS1.0_c199281.2	(AT)8	8073	8088
chr5.3106	(TA)10	20267586	20267605	BoeWGS1.0_c190053.2	(TA)6	6435	6446	BoeWGS1.0_c135464.1	(AT)7	1074	1087
chr5.3120	(AG)9	20335338	20335355	BoeWGS1.0_c100564.1	(AG)22	367	410	BoeWGS1.0_c17577.1	(TC)6	804	815
chr5.3134	(TTA)8	20389046	20389069	BoeWGS1.0_c53151.1	(TTA)5	2394	2408	BoeWGS1.0_c53150.1	(TTA)6	2021	2038
chr5.3136	(GAA)10	20418695	20418724	BoeWGS1.0_c190381.1	(GAA)5	370	384	BoeWGS1.0_c162534.1	(CTT)8	1129	1152
chr5.3197	(ATC)5	20807096	20807110	BoeWGS1.0_c9421.1	(GAT)6	729	746	BoeWGS1.0_c110839.1	(ATC)8	922	945
chr5.3203	(TTA)6	20854214	20854231	BoeWGS1.0_c220581.1	(TAA)11	2197	2229	BoeWGS1.0_c206419.2	(TAA)12	2154	2189
chr5.3213	(AT)29	20931656	20931713	BoeWGS1.0_c194889.1	(AT)6	1526	1537	BoeWGS1.0_c163121.3	(AT)8	1814	1829
chr5.3261	(TA)16	21276681	21276712	BoeWGS1.0_c245735.1	(TA)6	1496	1507	BoeWGS1.0_c231408.1	(AT)10	463	482
chr5.3280	(TC)8	21362705	21362720	BoeWGS1.0_c78849.2	(GA)7	2256	2269	BoeWGS1.0_c78849.1	(AG)14	2070	2097
chr5.3343	(AAT)6	21819502	21819519	BoeWGS1.0_c9777.1	(AAT)9	391	417	BoeWGS1.0_c9778.1	(AAT)14	1444	1485
chr5.3361	(AT)18	21903133	21903168	BoeWGS1.0_c205051.2	(AT)10	3994	4013	BoeWGS1.0_c43832.1	(AT)6	1182	1193
chr5.3426	(GA)9	22136492	22136509	BoeWGS1.0_c10073.1	(GA)12	270	293	BoeWGS1.0_c10075.1	(AG)8	181	196
chr5.3431	(AT)16	22153671	22153702	BoeWGS1.0_c142378.2	(AT)7	3688	3701	BoeWGS1.0_c52015.1	(TA)13	6314	6339
chr5.3434	(TA)10	22184574	22184593	BoeWGS1.0_c22650.2	(TA)8	2686	2701	BoeWGS1.0_c22648.1	(TA)6	1269	1280
chr5.3464	(TA)8	22300065	22300080	BoeWGS1.0_c301701.1	(TA)6	119	130	BoeWGS1.0_c301702.1	(TA)15	139	168
chr5.3466	(TA)22	22306873	22306916	BoeWGS1.0_c13952.1	(TA)8	5056	5071	BoeWGS1.0_c164185.1	(TA)11	1	22
chr5.3484	(AT)10	22388691	22388710	BoeWGS1.0_c77789.1	(AT)7	1016	1029	BoeWGS1.0_c198999.1	(TA)9	999	1016
chr5.3502	(TC)17	22446689	22446722	BoeWGS1.0_c241906.1	(GA)21	189	230	BoeWGS1.0_c16856.1	(GA)11	4878	4899
chr5.3511	(AT)13	22486566	22486591	BoeWGS1.0_c33996.2	(AT)9	1192	1209	BoeWGS1.0_c201235.1	(AT)7	263	276
chr5.3516	(TG)7	22522266	22522279	BoeWGS1.0_c58640.2	(GT)6	20108	20119	BoeWGS1.0_c254474.1	(GT)9	1622	1639
chr5.3520	(TG)11	22530918	22530939	BoeWGS1.0_c309194.1	(AC)7	908	921	BoeWGS1.0_c58640.4	(TG)13	28257	28282
chr5.3525	(AT)21	22583658	22583699	BoeWGS1.0_c288342.2	(AT)9	942	959	BoeWGS1.0_c261891.1	(AT)6	1601	1612
chr5.3542	(GA)10	22749765	22749784	BoeWGS1.0_c207777.1	(TC)11	531	552	BoeWGS1.0_c45049.1	(GA)9	838	855
chr5.3548	(TA)6	22768852	22768863	BoeWGS1.0_c96490.1	(TA)7	1	14	BoeWGS1.0_c255714.1	(TA)8	1	16
chr5.3549	(ATA)8	22773114	22773137	BoeWGS1.0_c96490.3	(ATA)10	4264	4293	BoeWGS1.0_c96489.1	(ATA)7	3695	3715
chr5.3560	(CTC)7	22822840	22822860	BoeWGS1.0_c24709.1	(CTC)5	2898	2912	BoeWGS1.0_c24708.1	(CTC)8	3531	3554
chr5.3565	(GT)6	22834276	22834287	BoeWGS1.0_c1223.1	(GT)9	2710	2727	BoeWGS1.0_c1222.1	(GT)14	654	681
chr5.3569	(CA)6	22859438	22859449	BoeWGS1.0_c91952.1	(CA)9	4338	4355	BoeWGS1.0_c91953.1	(CA)7	8755	8768
chr5.3601	(TAA)6	23103404	23103421	BoeWGS1.0_c70421.2	(ATT)5	2266	2280	BoeWGS1.0_c41458.2	(TAA)9	5694	5720
chr5.3624	(AT)26	23221802	23221853	BoeWGS1.0_c124801.1	(AT)10	3103	3122	BoeWGS1.0_c124801.2	(TA)14	3253	3280
chr5.3646	(AAT)6	23390283	23390300	BoeWGS1.0_c11547.1	(AAT)7	394	414	BoeWGS1.0_c23444.1	(TAT)12	6130	6165
chr5.3687	(TC)8	23636542	23636557	BoeWGS1.0_c177484.2	(AG)9	1600	1617	BoeWGS1.0_c177484.3	(TA)7	1784	1797
chr5.3703	(AC)6	23725473	23725484	BoeWGS1.0_c18701.1	(AC)7	549	562	BoeWGS1.0_c58908.1	(TG)10	4742	4761
chr5.3705	(AT)13	23741637	23741662	BoeWGS1.0_c136070.2	(AT)10	4762	4781	BoeWGS1.0_c136070.3	(AT)6	4915	4926
chr5.3708	(TA)6	23761740	23761751	BoeWGS1.0_c540.2	(TTTC)5	508	527	BoeWGS1.0_c540.1	(AT)8	332	347
chr5.3718	(AT)10	23805784	23805803	BoeWGS1.0_c111041.2	(TA)13	1209	1234	BoeWGS1.0_c111040.2	(TA)14	1550	1577
chr5.3723	(ATT)6	23813955	23813972	BoeWGS1.0_c204043.3	(ATT)9	2715	2741	BoeWGS1.0_c204042.1	(ATT)5	516	530
chr5.3730	(TA)15	23861622	23861651	BoeWGS1.0_c221580.1	(TA)14	2271	2298	BoeWGS1.0_c207886.1	(TA)8	41	56
chr5.3732	(AT)16	23869743	23869774	BoeWGS1.0_c126989.1	(AT)10	1154	1173	BoeWGS1.0_c142766.1	(AT)15	555	584
chr5.3757	(AT)9	24017840	24017857	BoeWGS1.0_c188402.1	(AT)10	227	246	BoeWGS1.0_c155736.1	(AT)8	897	912
chr5.3762	(AG)9	24081489	24081506	BoeWGS1.0_c43754.1	(TC)8	3839	3854	BoeWGS1.0_c97058.1	(AG)12	239	262
chr5.3774	(AT)22	24188316	24188359	BoeWGS1.0_c181046.2	(TA)14	1119	1146	BoeWGS1.0_c263396.1	(AAT)5	1236	1250
chr5.3832	(AC)8	24474911	24474926	BoeWGS1.0_c266917.1	(AC)12	1084	1107	BoeWGS1.0_c98331.1	(TG)9	1097	1114
chr5.3836	(GA)17	24492415	24492448	BoeWGS1.0_c72022.1	(GA)10	899	918	BoeWGS1.0_c210018.1	(TC)7	719	732
chr5.3875	(ATT)5	24697775	24697789	BoeWGS1.0_c229969.1	(ATT)8	180	203	BoeWGS1.0_c229970.1	(ATT)7	728	748
chr5.3881	(GA)12	24720988	24721011	BoeWGS1.0_c55476.3	(TC)7	4769	4782	BoeWGS1.0_c55476.2	(TC)8	4249	4264
chr5.3891	(AG)15	24801486	24801515	BoeWGS1.0_c132852.1	(AG)16	1955	1986	BoeWGS1.0_c105315.1	(AG)12	1963	1986
chr5.3892	(GA)12	24805246	24805269	BoeWGS1.0_c271289.1	(CT)7	366	379	BoeWGS1.0_c271290.1	(CT)9	363	380
chr5.3905	(ATA)7	24880375	24880395	BoeWGS1.0_c109095.1	(ATA)8	8284	8307	BoeWGS1.0_c3880.1	(ATA)10	3067	3096
chr5.3912	(TTC)10	24899421	24899450	BoeWGS1.0_c225767.1	(AAG)8	3777	3800	BoeWGS1.0_c252678.1	(TCT)7	687	707
chr5.3916	(TAA)9	24925789	24925815	BoeWGS1.0_c60652.2	(TAA)5	5379	5393	BoeWGS1.0_c60653.2	(TAA)6	3245	3262
chr5.3926	(AT)9	25023933	25023950	BoeWGS1.0_c223866.1	(AT)8	1132	1147	BoeWGS1.0_c247497.1	(TA)10	124	143
chr5.3944	(TA)10	25116679	25116698	BoeWGS1.0_c58063.1	(TA)8	1086	1101	BoeWGS1.0_c10808.1	(TA)6	1373	1384
chr5.3972	(AAT)5	25334264	25334278	BoeWGS1.0_c284215.3	(ATT)10	1829	1858	BoeWGS1.0_c282542.1	(ATT)6	558	575
chr5.3987	(TA)8	25420173	25420188	BoeWGS1.0_c94878.1	(AAAAT)5	2407	2431	BoeWGS1.0_c94878.2	(TA)12	2567	2590
chr5.3991	(GA)12	25443000	25443023	BoeWGS1.0_c155891.2	(GA)11	405	426	BoeWGS1.0_c257061.1	(TC)8	991	1006
chr6.14	(TG)28	100843	100898	BoeWGS1.0_c35654.1	(AC)10	38	57	BoeWGS1.0_c57347.1	(TG)9	1200	1217
chr6.23	(AT)9	150299	150316	BoeWGS1.0_c64759.1	(AT)7	690	703	BoeWGS1.0_c69051.1	(TA)8	4626	4641
chr6.25	(TAA)10	165776	165805	BoeWGS1.0_c64760.1	(AAT)7	6300	6320	BoeWGS1.0_c168586.1	(AAT)8	293	316
chr6.31	(GAG)8	232285	232308	BoeWGS1.0_c297310.1	(GAG)10	243	272	BoeWGS1.0_c74832.1	(CTC)7	846	866
chr6.57	(TA)8	394473	394488	BoeWGS1.0_c13207.1	(AT)16	3618	3649	BoeWGS1.0_c13205.1	(AT)7	6428	6441
chr6.88	(TA)7	681814	681827	BoeWGS1.0_c265420.1	(TA)9	491	508	BoeWGS1.0_c26560.1	(TA)8	2551	2566
chr6.96	(TA)8	751589	751604	BoeWGS1.0_c201383.2	(TA)7	4411	4424	BoeWGS1.0_c249994.1	(TA)6	89	100
chr6.97	(AT)6	751950	751961	BoeWGS1.0_c249994.2	(AT)7	530	543	BoeWGS1.0_c201383.1	(TA)14	3964	3991
chr6.130	(TG)6	932142	932153	BoeWGS1.0_c163429.1	(TG)15	2327	2356	BoeWGS1.0_c69818.1	(TG)8	2296	2311
chr6.139	(GA)7	956941	956954	BoeWGS1.0_c27452.3	(GA)9	3122	3139	BoeWGS1.0_c87125.1	(GA)8	683	698
chr6.141	(TC)10	981806	981825	BoeWGS1.0_c27450.3	(TC)8	8835	8850	BoeWGS1.0_c88753.3	(AG)12	13639	13662
chr6.157	(AT)7	1074733	1074746	BoeWGS1.0_c147987.1	(TA)9	1589	1606	BoeWGS1.0_c84012.2	(AT)10	7744	7763
chr6.167	(AAT)7	1104738	1104758	BoeWGS1.0_c186044.1	(AAT)6	554	571	BoeWGS1.0_c301848.1	(AAT)8	862	885
chr6.171	(TA)11	1110815	1110836	BoeWGS1.0_c191922.1	(TA)6	294	305	BoeWGS1.0_c48900.1	(TA)8	190	205
chr6.175	(TC)8	1123383	1123398	BoeWGS1.0_c244350.2	(CT)15	488	517	BoeWGS1.0_c244350.1	(TC)17	150	183
chr6.178	(TC)8	1128084	1128099	BoeWGS1.0_c310552.1	(TC)13	168	193	BoeWGS1.0_c310552.2	(CT)11	308	329
chr6.197	(ATA)12	1158744	1158779	BoeWGS1.0_c30085.2	(ATT)5	2265	2279	BoeWGS1.0_c30085.3	(TAT)6	2411	2428
chr6.199	(AAT)8	1183358	1183381	BoeWGS1.0_c195459.1	(TTA)7	283	303	BoeWGS1.0_c196602.1	(AAAT)6	9070	9093
chr6.220	(TATG)9	1309944	1309979	BoeWGS1.0_c99792.1	(TATG)5	371	390	BoeWGS1.0_c199405.2	(ATAC)7	5696	5723
chr6.222	(AT)9	1338855	1338872	BoeWGS1.0_c55872.2	(TA)7	3581	3594	BoeWGS1.0_c1481.1	(AT)16	696	727
chr6.235	(AAT)7	1422502	1422522	BoeWGS1.0_c122666.1	(TTA)5	842	856	BoeWGS1.0_c122667.1	(ATT)6	1138	1155
chr6.236	(TA)13	1425761	1425786	BoeWGS1.0_c166499.1	(TA)10	2538	2557	BoeWGS1.0_c122744.1	(AT)8	2337	2352
chr6.239	(AAT)6	1441253	1441270	BoeWGS1.0_c208791.3	(TAA)14	3323	3364	BoeWGS1.0_c64530.1	(TTA)12	683	718
chr6.241	(AAT)7	1450923	1450943	BoeWGS1.0_c135919.1	(ATT)9	5006	5032	BoeWGS1.0_c135920.1	(ATT)6	4999	5016
chr6.251	(AT)36	1536933	1537004	BoeWGS1.0_c99737.3	(AT)6	6357	6368	BoeWGS1.0_c64284.1	(AT)7	8560	8573
chr6.261	(ATA)26	1583055	1583132	BoeWGS1.0_c105927.1	(TAT)13	5422	5460	BoeWGS1.0_c105926.1	(TAT)6	5434	5451
chr6.280	(TA)7	1746202	1746215	BoeWGS1.0_c108842.1	(AT)11	147	168	BoeWGS1.0_c67627.1	(TTAT)6	964	987
chr6.289	(TA)11	1787284	1787305	BoeWGS1.0_c93518.2	(TA)7	2558	2571	BoeWGS1.0_c93518.3	(AG)6	2688	2699
chr6.311	(GA)9	1926355	1926372	BoeWGS1.0_c168565.1	(GA)6	1	12	BoeWGS1.0_c206882.1	(CT)8	3236	3251
chr6.346	(TC)11	2111771	2111792	BoeWGS1.0_c134082.1	(AG)14	2268	2295	BoeWGS1.0_c111873.1	(AG)7	4542	4555
chr6.351	(AT)33	2133671	2133736	BoeWGS1.0_c68590.2	(AT)6	955	966	BoeWGS1.0_c68589.1	(AT)7	533	546
chr6.364	(AG)20	2211722	2211761	BoeWGS1.0_c112849.1	(TC)8	560	575	BoeWGS1.0_c156906.1	(TC)6	567	578
chr6.374	(TC)12	2253560	2253583	BoeWGS1.0_c137005.1	(TC)6	1525	1536	BoeWGS1.0_c137004.1	(TC)9	1729	1746
chr6.378	(AC)13	2262466	2262491	BoeWGS1.0_c90062.3	(AC)9	3668	3685	BoeWGS1.0_c208236.1	(AC)7	601	614
chr6.394	(TA)6	2342171	2342182	BoeWGS1.0_c36822.1	(TA)18	3509	3544	BoeWGS1.0_c36823.1	(AT)10	3503	3522
chr6.400	(AT)7	2361464	2361477	BoeWGS1.0_c45809.2	(AT)6	464	475	BoeWGS1.0_c9864.3	(AT)13	3815	3840
chr6.409	(AT)9	2410040	2410057	BoeWGS1.0_c4659.1	(TA)11	5492	5513	BoeWGS1.0_c178950.1	(TA)8	1018	1033
chr6.430	(ATG)11	2592197	2592229	BoeWGS1.0_c180094.1	(GAT)5	1435	1449	BoeWGS1.0_c138548.1	(GAT)6	1975	1992
chr6.436	(TA)7	2630887	2630900	BoeWGS1.0_c131651.1	(AT)6	565	576	BoeWGS1.0_c131652.2	(AT)9	1106	1123
chr6.476	(AG)12	2822787	2822810	BoeWGS1.0_c237194.1	(TC)8	120	135	BoeWGS1.0_c237195.1	(TC)9	120	137
chr6.481	(TC)10	2836323	2836342	BoeWGS1.0_c25967.1	(TC)11	8	29	BoeWGS1.0_c223393.1	(TC)14	8	35
chr6.499	(AAG)6	2921352	2921369	BoeWGS1.0_c92228.1	(AAG)9	891	917	BoeWGS1.0_c50674.1	(TTC)7	1295	1315
chr6.517	(CT)6	3024014	3024025	BoeWGS1.0_c178480.1	(AG)15	2789	2818	BoeWGS1.0_c143647.1	(CT)11	2578	2599
chr6.534	(ATCTAT)5	3120052	3120081	BoeWGS1.0_c43452.1	(TA)7	362	375	BoeWGS1.0_c32501.2	(TA)21	643	684
chr6.535	(ATA)5	3130722	3130736	BoeWGS1.0_c95888.2	(ATT)7	1244	1264	BoeWGS1.0_c32501.3	(ATA)12	11053	11088
chr6.536	(TAT)5	3131208	3131222	BoeWGS1.0_c95888.1	(ATA)9	751	777	BoeWGS1.0_c32501.4	(TAT)7	11571	11591
chr6.539	(TA)7	3142624	3142637	BoeWGS1.0_c164254.1	(TA)6	1589	1600	BoeWGS1.0_c164255.1	(AT)10	507	526
chr6.544	(AT)8	3180470	3180485	BoeWGS1.0_c171780.1	(AT)6	2308	2319	BoeWGS1.0_c68275.1	(AT)7	30	43
chr6.547	(AG)27	3204909	3204962	BoeWGS1.0_c21273.1	(AG)7	1522	1535	BoeWGS1.0_c205633.1	(AG)10	602	621
chr6.558	(CT)10	3266968	3266987	BoeWGS1.0_c106161.1	(AG)6	2127	2138	BoeWGS1.0_c106160.4	(AG)14	6710	6737
chr6.569	(CTT)9	3313256	3313282	BoeWGS1.0_c158737.1	(AAG)6	3072	3089	BoeWGS1.0_c323809.1	(AAG)16	189	236
chr6.585	(TA)16	3423996	3424027	BoeWGS1.0_c95987.1	(TA)9	1434	1451	BoeWGS1.0_c36709.1	(TA)6	2605	2616
chr6.601	(TA)7	3518102	3518115	BoeWGS1.0_c164702.1	(AT)6	1076	1087	BoeWGS1.0_c193349.1	(TA)16	2056	2087
chr6.612	(TA)6	3554536	3554547	BoeWGS1.0_c122998.1	(AT)15	498	527	BoeWGS1.0_c122997.1	(AT)7	1033	1046
chr6.630	(TA)7	3676222	3676235	BoeWGS1.0_c38976.1	(TA)6	796	807	BoeWGS1.0_c38978.2	(TA)9	7879	7896
chr6.706	(AAT)9	4083139	4083165	BoeWGS1.0_c60943.1	(ATT)7	2829	2849	BoeWGS1.0_c60944.2	(ATT)5	6149	6163
chr6.707	(AC)9	4086304	4086321	BoeWGS1.0_c60944.1	(TG)11	2994	3015	BoeWGS1.0_c55389.1	(AC)8	475	490
chr6.715	(AT)6	4141083	4141094	BoeWGS1.0_c26215.1	(AT)8	1029	1044	BoeWGS1.0_c16314.1	(TA)10	1694	1713
chr6.718	(TA)12	4148179	4148202	BoeWGS1.0_c66756.1	(AT)6	2591	2602	BoeWGS1.0_c47821.1	(AT)8	4444	4459
chr6.719	(CT)7	4159582	4159595	BoeWGS1.0_c125831.1	(CT)9	224	241	BoeWGS1.0_c88125.1	(CT)6	2604	2615
chr6.736	(AG)8	4267283	4267298	BoeWGS1.0_c208081.1	(CT)7	1583	1596	BoeWGS1.0_c279335.1	(CT)6	1629	1640
chr6.772	(TC)9	4478576	4478593	BoeWGS1.0_c272925.1	(GA)8	800	815	BoeWGS1.0_c271664.1	(GA)7	143	156
chr6.797	(AT)25	4638923	4638972	BoeWGS1.0_c290580.1	(TA)6	351	362	BoeWGS1.0_c200594.1	(AT)10	1109	1128
chr6.800	(AT)10	4653448	4653467	BoeWGS1.0_c235037.1	(AT)6	420	431	BoeWGS1.0_c12945.1	(AT)12	2118	2141
chr6.804	(TA)33	4681245	4681310	BoeWGS1.0_c181867.1	(TA)7	1761	1774	BoeWGS1.0_c181866.1	(TA)15	1764	1793
chr6.805	(CT)15	4688140	4688169	BoeWGS1.0_c269491.1	(AG)6	3504	3515	BoeWGS1.0_c280408.1	(TC)7	914	927
chr6.809	(TAA)8	4720117	4720140	BoeWGS1.0_c96850.1	(TAA)5	1736	1750	BoeWGS1.0_c30456.1	(TAA)10	1756	1785
chr6.822	(TA)38	4757253	4757328	BoeWGS1.0_c139657.1	(AT)11	250	271	BoeWGS1.0_c106501.2	(AT)7	9718	9731
chr6.832	(AAT)6	4807939	4807956	BoeWGS1.0_c110223.2	(ATT)8	5702	5725	BoeWGS1.0_c188418.2	(AAT)5	3071	3085
chr6.835	(CCT)7	4819153	4819173	BoeWGS1.0_c110225.2	(GAG)8	938	961	BoeWGS1.0_c157362.3	(CCT)6	3548	3565
chr6.863	(CT)7	5000819	5000832	BoeWGS1.0_c112479.4	(CT)13	5837	5862	BoeWGS1.0_c236261.3	(CT)9	3761	3778
chr6.902	(TA)17	5370891	5370924	BoeWGS1.0_c47228.1	(TA)7	5169	5182	BoeWGS1.0_c251361.1	(TA)9	4026	4043
chr6.905	(TA)7	5382719	5382732	BoeWGS1.0_c64919.1	(TA)8	2986	3001	BoeWGS1.0_c45220.1	(TA)6	3005	3016
chr6.929	(GA)9	5512605	5512622	BoeWGS1.0_c73140.2	(CT)13	4562	4587	BoeWGS1.0_c73141.4	(CT)12	8722	8745
chr6.953	(AT)6	5654340	5654351	BoeWGS1.0_c268056.1	(TA)8	1833	1848	BoeWGS1.0_c268066.2	(TA)7	1815	1828
chr6.960	(AATA)7	5680870	5680897	BoeWGS1.0_c1894.2	(TA)8	2143	2158	BoeWGS1.0_c1894.1	(ATTT)5	1949	1968
chr6.984	(TC)7	5763079	5763092	BoeWGS1.0_c89130.1	(AG)12	6789	6812	BoeWGS1.0_c93794.3	(TC)6	4573	4584
chr6.992	(AC)8	5842780	5842795	BoeWGS1.0_c89154.2	(AC)6	4834	4845	BoeWGS1.0_c130071.2	(TG)12	3634	3657
chr6.993	(AT)22	5860902	5860945	BoeWGS1.0_c18084.3	(TA)9	13006	13023	BoeWGS1.0_c242958.1	(AT)8	1592	1607
chr6.995	(TA)10	5880629	5880648	BoeWGS1.0_c116021.3	(TA)9	6759	6776	BoeWGS1.0_c59735.1	(TA)7	610	623
chr6.1006	(TA)12	5950300	5950323	BoeWGS1.0_c77740.1	(TA)7	1934	1947	BoeWGS1.0_c38750.1	(TA)8	533	548
chr6.1019	(AAT)9	6017793	6017819	BoeWGS1.0_c63186.1	(AAT)12	2157	2192	BoeWGS1.0_c7711.1	(TTA)6	610	627
chr6.1030	(GA)6	6100089	6100100	BoeWGS1.0_c212697.1	(TC)13	1318	1343	BoeWGS1.0_c5362.1	(AG)10	50	69
chr6.1038	(CT)12	6169096	6169119	BoeWGS1.0_c160974.1	(AG)27	768	821	BoeWGS1.0_c161077.1	(AG)15	4286	4315
chr6.1055	(AT)14	6206102	6206129	BoeWGS1.0_c164006.2	(TA)9	3261	3278	BoeWGS1.0_c134409.1	(TA)10	1489	1508
chr6.1091	(GA)11	6362130	6362151	BoeWGS1.0_c147531.1	(TC)10	1785	1804	BoeWGS1.0_c15219.4	(GA)8	9646	9661
chr6.1109	(TA)19	6484324	6484361	BoeWGS1.0_c29207.1	(AT)8	4464	4479	BoeWGS1.0_c29208.1	(AT)6	4846	4857
chr6.1116	(TC)8	6521665	6521680	BoeWGS1.0_c235747.2	(TC)9	3453	3470	BoeWGS1.0_c149893.3	(TC)7	3578	3591
chr6.1132	(AAG)5	6590996	6591010	BoeWGS1.0_c183375.1	(AAG)7	179	199	BoeWGS1.0_c220268.1	(AAG)8	179	202
chr6.1169	(TAT)6	6835315	6835332	BoeWGS1.0_c143374.1	(TAT)7	33	53	BoeWGS1.0_c116696.1	(ATT)8	3924	3947
chr6.1219	(TA)8	7112198	7112213	BoeWGS1.0_c72930.2	(TA)7	5663	5676	BoeWGS1.0_c72931.3	(AT)20	5649	5688
chr6.1234	(CT)17	7240041	7240074	BoeWGS1.0_c267724.1	(CT)6	511	522	BoeWGS1.0_c267723.1	(CT)8	482	497
chr6.1241	(TA)6	7286593	7286604	BoeWGS1.0_c4214.3	(TA)18	4527	4562	BoeWGS1.0_c4214.7	(TA)11	8828	8849
chr6.1242	(CT)8	7288994	7289009	BoeWGS1.0_c4214.8	(CT)14	11200	11227	BoeWGS1.0_c4214.4	(CT)22	6639	6682
chr6.1245	(TA)16	7308690	7308721	BoeWGS1.0_c219637.1	(TA)6	1928	1939	BoeWGS1.0_c4214.11	(TA)7	30970	30983
chr6.1249	(AC)8	7338114	7338129	BoeWGS1.0_c55845.1	(AC)23	1281	1326	BoeWGS1.0_c55844.2	(AC)7	1859	1872
chr6.1257	(AT)6	7392460	7392471	BoeWGS1.0_c38684.4	(AC)11	3245	3266	BoeWGS1.0_c187931.1	(TG)12	1615	1638
chr6.1290	(ATT)19	7570124	7570180	BoeWGS1.0_c192307.1	(AAT)7	2987	3007	BoeWGS1.0_c262514.1	(ATT)5	1970	1984
chr6.1303	(AT)21	7647576	7647617	BoeWGS1.0_c27682.1	(TA)6	2621	2632	BoeWGS1.0_c17198.1	(AT)7	494	507
chr6.1322	(TA)23	7746974	7747019	BoeWGS1.0_c238772.1	(TA)8	104	119	BoeWGS1.0_c264636.1	(TA)6	104	115
chr6.1328	(CT)13	7763631	7763656	BoeWGS1.0_c70093.2	(CT)17	3957	3990	BoeWGS1.0_c70092.4	(CT)8	11838	11853
chr6.1340	(TTA)5	7821263	7821277	BoeWGS1.0_c14898.3	(TTA)9	5374	5400	BoeWGS1.0_c14897.3	(TTA)6	4673	4690
chr6.1343	(AT)23	7862553	7862598	BoeWGS1.0_c101306.2	(AT)6	4200	4211	BoeWGS1.0_c259307.1	(AT)10	458	477
chr6.1366	(TGG)7	7977004	7977024	BoeWGS1.0_c178136.1	(GGT)6	448	465	BoeWGS1.0_c178137.1	(TGG)10	431	460
chr6.1370	(ATA)5	8022074	8022088	BoeWGS1.0_c44912.1	(ATA)6	806	823	BoeWGS1.0_c68023.1	(TTA)7	2359	2379
chr6.1372	(AT)12	8035094	8035117	BoeWGS1.0_c189368.2	(TA)11	570	591	BoeWGS1.0_c85637.1	(AT)19	1965	2002
chr6.1404	(TA)13	8254179	8254204	BoeWGS1.0_c117710.3	(TA)6	8560	8571	BoeWGS1.0_c322558.1	(AT)19	568	605
chr6.1411	(TA)11	8267043	8267064	BoeWGS1.0_c282764.1	(TA)7	1525	1538	BoeWGS1.0_c157271.2	(TA)6	5460	5471
chr6.1423	(AT)6	8343980	8343991	BoeWGS1.0_c288894.1	(TA)11	229	250	BoeWGS1.0_c82169.1	(TA)8	1613	1628
chr6.1427	(AAT)6	8418582	8418599	BoeWGS1.0_c18210.1	(ATT)5	1558	1572	BoeWGS1.0_c18211.1	(ATT)15	2802	2846
chr6.1428	(AT)11	8429890	8429911	BoeWGS1.0_c88018.3	(CCAAGT)5	4633	4662	BoeWGS1.0_c88018.2	(AT)8	4488	4503
chr6.1433	(AG)9	8450992	8451009	BoeWGS1.0_c322506.1	(AG)12	64	87	BoeWGS1.0_c134902.1	(AG)16	64	95
chr6.1436	(TG)10	8468164	8468183	BoeWGS1.0_c160665.1	(CA)15	26	55	BoeWGS1.0_c6028.1	(TG)13	3948	3973
chr6.1440	(AT)10	8494075	8494094	BoeWGS1.0_c58241.2	(AT)8	6789	6804	BoeWGS1.0_c58240.1	(AT)9	5306	5323
chr6.1456	(GA)6	8586075	8586086	BoeWGS1.0_c73145.2	(CT)11	2193	2214	BoeWGS1.0_c188797.2	(CT)7	1611	1624
chr6.1457	(AT)23	8586410	8586455	BoeWGS1.0_c188797.1	(TA)8	1272	1287	BoeWGS1.0_c73145.1	(TA)6	1856	1867
chr6.1490	(CT)10	8771441	8771460	BoeWGS1.0_c29594.1	(CT)11	2674	2695	BoeWGS1.0_c124972.1	(CT)16	2647	2678
chr6.1513	(AT)23	8950518	8950563	BoeWGS1.0_c241920.1	(AT)6	134	145	BoeWGS1.0_c111745.1	(AT)10	150	169
chr6.1548	(AG)15	9131371	9131400	BoeWGS1.0_c193261.1	(AG)8	3927	3942	BoeWGS1.0_c149782.1	(AG)9	2236	2253
chr6.1553	(ATA)6	9141647	9141664	BoeWGS1.0_c163059.2	(ATA)9	2746	2772	BoeWGS1.0_c193260.3	(AAT)5	2707	2721
chr6.1556	(AAT)7	9175279	9175299	BoeWGS1.0_c37346.3	(ATT)6	7342	7359	BoeWGS1.0_c266908.1	(TATC)5	1238	1257
chr6.1566	(TA)7	9227130	9227143	BoeWGS1.0_c133528.1	(TA)6	429	440	BoeWGS1.0_c133529.1	(TA)12	424	447
chr6.1582	(AT)18	9339970	9340005	BoeWGS1.0_c318389.1	(AT)10	546	565	BoeWGS1.0_c316380.1	(AT)6	14	25
chr6.1589	(AT)9	9420980	9420997	BoeWGS1.0_c22773.1	(AT)6	1	12	BoeWGS1.0_c79200.1	(AT)20	5072	5111
chr6.1665	(TA)6	11416297	11416308	BoeWGS1.0_c221345.1	(AT)19	29	66	BoeWGS1.0_c221306.1	(AT)11	99	120
chr6.1668	(TA)11	11422476	11422497	BoeWGS1.0_c160645.1	(AT)15	28	57	BoeWGS1.0_c145344.1	(AT)7	29	42
chr6.1682	(TA)11	11605414	11605435	BoeWGS1.0_c243492.1	(TA)21	517	558	BoeWGS1.0_c243493.2	(TA)13	1187	1212
chr6.1684	(AAT)8	11606650	11606673	BoeWGS1.0_c183602.1	(AAT)10	57	86	BoeWGS1.0_c243493.1	(GA)16	123	154
chr6.1699	(TAA)6	11689147	11689164	BoeWGS1.0_c36967.1	(TAA)5	11858	11872	BoeWGS1.0_c18479.1	(TAA)8	13884	13907
chr6.1701	(TC)7	11691523	11691536	BoeWGS1.0_c36967.2	(TC)6	14225	14236	BoeWGS1.0_c18479.2	(TC)8	16250	16265
chr6.1719	(TA)14	11818728	11818755	BoeWGS1.0_c55696.2	(AT)13	1777	1802	BoeWGS1.0_c55695.3	(AT)6	1818	1829
chr6.1737	(AT)9	11907009	11907026	BoeWGS1.0_c85971.2	(AT)10	3649	3668	BoeWGS1.0_c85971.1	(AT)6	3502	3513
chr6.1738	(AT)26	11933131	11933182	BoeWGS1.0_c8296.1	(AT)8	1	16	BoeWGS1.0_c203215.1	(AT)7	1245	1258
chr6.1746	(TA)8	12020782	12020797	BoeWGS1.0_c302315.1	(TA)6	276	287	BoeWGS1.0_c46431.1	(TA)14	423	450
chr6.1750	(TC)20	12056557	12056596	BoeWGS1.0_c44230.1	(AG)8	5645	5660	BoeWGS1.0_c46848.1	(AG)16	5389	5420
chr6.1805	(AT)6	12413139	12413150	BoeWGS1.0_c116466.1	(TA)18	2	37	BoeWGS1.0_c196224.1	(TA)13	402	427
chr6.1866	(AT)8	12873660	12873675	BoeWGS1.0_c124396.2	(TA)6	349	360	BoeWGS1.0_c124396.1	(TA)19	185	222
chr6.1876	(AT)9	12953918	12953935	BoeWGS1.0_c4268.3	(TA)10	8745	8764	BoeWGS1.0_c45139.1	(AT)19	1553	1590
chr6.1878	(AT)13	12964524	12964549	BoeWGS1.0_c120286.2	(AT)9	3758	3775	BoeWGS1.0_c200316.1	(TA)11	1189	1210
chr6.1894	(TG)24	13100424	13100471	BoeWGS1.0_c38160.1	(AC)11	256	277	BoeWGS1.0_c58406.1	(CA)19	209	246
chr6.1900	(GA)23	13154103	13154148	BoeWGS1.0_c65672.1	(GA)17	4380	4413	BoeWGS1.0_c65673.1	(GA)11	3784	3805
chr6.1941	(AT)20	13376594	13376633	BoeWGS1.0_c287380.1	(TA)6	1903	1914	BoeWGS1.0_c183638.1	(AT)7	337	350
chr6.1943	(AAG)5	13397118	13397132	BoeWGS1.0_c2568.2	(TTC)6	6407	6424	BoeWGS1.0_c50281.1	(AAG)12	2811	2846
chr6.1954	(TA)15	13430947	13430976	BoeWGS1.0_c216488.1	(TA)8	873	888	BoeWGS1.0_c94859.1	(AT)11	1035	1056
chr6.1956	(AC)6	13437716	13437727	BoeWGS1.0_c255838.1	(TG)7	265	278	BoeWGS1.0_c216186.2	(TG)10	1907	1926
chr6.1958	(AG)9	13440884	13440901	BoeWGS1.0_c197578.1	(AG)15	625	654	BoeWGS1.0_c170415.1	(CT)7	3131	3144
chr6.1963	(CA)6	13467531	13467542	BoeWGS1.0_c94491.2	(TG)9	5999	6016	BoeWGS1.0_c120295.3	(TG)8	6735	6750
chr6.1981	(TTA)13	13599524	13599562	BoeWGS1.0_c128966.1	(AAT)17	882	932	BoeWGS1.0_c127262.3	(AAT)11	3710	3742
chr6.1988	(AT)19	13672716	13672753	BoeWGS1.0_c7928.2	(AT)10	4598	4617	BoeWGS1.0_c8042.2	(AT)9	6674	6691
chr6.1999	(AT)28	13722942	13722997	BoeWGS1.0_c124287.1	(AT)6	6375	6386	BoeWGS1.0_c124287.2	(AT)8	6769	6784
chr6.2012	(AG)7	13822323	13822336	BoeWGS1.0_c18035.1	(AG)13	2180	2205	BoeWGS1.0_c18034.1	(AG)11	3722	3743
chr6.2015	(TA)7	13844385	13844398	BoeWGS1.0_c95280.1	(TA)8	1234	1249	BoeWGS1.0_c95279.1	(TA)16	1337	1368
chr6.2036	(AAT)13	13933920	13933958	BoeWGS1.0_c202304.2	(AAT)7	1439	1459	BoeWGS1.0_c61470.2	(AAT)6	2011	2028
chr6.2042	(TA)6	13951437	13951448	BoeWGS1.0_c255018.3	(TA)10	3867	3886	BoeWGS1.0_c246250.2	(TA)7	3807	3820
chr6.2044	(AT)16	13955098	13955129	BoeWGS1.0_c255018.1	(AT)6	267	278	BoeWGS1.0_c246250.1	(AT)11	258	279
chr6.2048	(GAT)6	13965010	13965027	BoeWGS1.0_c14243.1	(GAT)5	5047	5061	BoeWGS1.0_c134948.1	(GAT)9	658	684
chr6.2049	(AT)8	13965436	13965451	BoeWGS1.0_c14243.2	(AT)13	5489	5514	BoeWGS1.0_c134948.2	(TA)9	1115	1132
chr6.2066	(AC)23	14081725	14081770	BoeWGS1.0_c10136.1	(AC)10	4760	4779	BoeWGS1.0_c95559.1	(AC)17	4836	4869
chr6.2070	(AAT)14	14108996	14109037	BoeWGS1.0_c34958.1	(TTA)15	2027	2071	BoeWGS1.0_c48718.1	(AAT)7	1448	1468
chr6.2078	(TA)36	14176846	14176917	BoeWGS1.0_c61682.2	(AT)23	6980	7025	BoeWGS1.0_c194153.1	(TA)6	1417	1428
chr6.2150	(TTAA)6	14621233	14621256	BoeWGS1.0_c71545.1	(TTAA)5	6439	6458	BoeWGS1.0_c71661.1	(ATTA)7	3900	3927
chr6.2154	(TC)8	14663899	14663914	BoeWGS1.0_c148404.1	(TC)12	391	414	BoeWGS1.0_c26790.1	(TC)9	1136	1153
chr6.2184	(AAT)8	14849362	14849385	BoeWGS1.0_c182149.1	(AAT)10	5204	5233	BoeWGS1.0_c182150.1	(AAT)12	7102	7137
chr6.2217	(TA)18	15078124	15078159	BoeWGS1.0_c241745.2	(AT)7	1294	1307	BoeWGS1.0_c177990.1	(AT)9	1588	1605
chr6.2221	(TTAT)5	15087568	15087587	BoeWGS1.0_c204224.1	(AT)9	337	354	BoeWGS1.0_c16910.1	(TA)13	1649	1674
chr6.2233	(GT)6	15125536	15125547	BoeWGS1.0_c37428.2	(GT)7	4821	4834	BoeWGS1.0_c50431.1	(CA)9	2393	2410
chr6.2253	(TAT)5	15241665	15241679	BoeWGS1.0_c216086.2	(TAT)7	433	453	BoeWGS1.0_c238151.1	(AAT)12	3258	3293
chr6.2255	(TC)7	15255825	15255838	BoeWGS1.0_c202426.5	(AG)13	5035	5060	BoeWGS1.0_c247585.1	(TC)9	1	18
chr6.2264	(AG)7	15293169	15293182	BoeWGS1.0_c73601.1	(GA)17	985	1018	BoeWGS1.0_c166913.1	(TC)15	4259	4288
chr6.2284	(CT)16	15400576	15400607	BoeWGS1.0_c151074.1	(AG)12	1	24	BoeWGS1.0_c18606.1	(CT)9	1904	1921
chr6.2373	(ATT)7	15837468	15837488	BoeWGS1.0_c39680.8	(AAT)5	9369	9383	BoeWGS1.0_c256644.1	(ATT)16	87	134
chr6.2380	(TC)6	15845243	15845254	BoeWGS1.0_c173364.2	(TC)8	498	513	BoeWGS1.0_c39680.2	(GA)7	2131	2144
chr6.2387	(AG)9	15884065	15884082	BoeWGS1.0_c46005.1	(AG)8	7243	7258	BoeWGS1.0_c319544.1	(AG)6	698	709
chr6.2392	(TTA)13	15926934	15926972	BoeWGS1.0_c81367.2	(TTA)12	3456	3491	BoeWGS1.0_c124079.1	(TAT)10	2418	2447
chr6.2393	(TG)9	15927338	15927355	BoeWGS1.0_c81367.3	(TG)11	3860	3881	BoeWGS1.0_c124079.2	(TG)8	2814	2829
chr6.2395	(AT)7	15945136	15945149	BoeWGS1.0_c165209.2	(TA)13	4549	4574	BoeWGS1.0_c57218.3	(AT)11	5090	5111
chr6.2414	(AT)35	16068548	16068617	BoeWGS1.0_c145788.2	(TA)18	4551	4586	BoeWGS1.0_c24496.2	(TA)6	5016	5027
chr6.2436	(AT)30	16205577	16205636	BoeWGS1.0_c77590.1	(AT)13	723	748	BoeWGS1.0_c77589.1	(AT)10	946	965
chr6.2440	(TAAA)7	16235221	16235248	BoeWGS1.0_c137108.1	(TAAA)6	972	995	BoeWGS1.0_c122161.1	(TAAA)8	1737	1768
chr6.2453	(AT)16	16335772	16335803	BoeWGS1.0_c123640.2	(AT)8	1349	1364	BoeWGS1.0_c288173.2	(AT)18	1430	1465
chr6.2469	(TA)20	16432649	16432688	BoeWGS1.0_c145711.2	(GT)7	8065	8078	BoeWGS1.0_c26795.1	(CA)15	1190	1219
chr6.2470	(CT)7	16439830	16439843	BoeWGS1.0_c166357.1	(AG)20	3034	3073	BoeWGS1.0_c145711.1	(AG)6	917	928
chr6.2484	(AAT)9	16498121	16498147	BoeWGS1.0_c44250.1	(TAA)8	2161	2184	BoeWGS1.0_c164080.1	(AAT)5	1061	1075
chr6.2488	(TA)7	16519148	16519161	BoeWGS1.0_c69819.1	(AT)6	2049	2060	BoeWGS1.0_c69820.1	(TA)9	809	826
chr6.2498	(AAAAT)5	16559117	16559141	BoeWGS1.0_c156005.1	(TTATT)6	312	341	BoeWGS1.0_c325360.1	(AAAAT)7	320	354
chr6.2508	(TC)7	16590084	16590097	BoeWGS1.0_c75618.1	(TC)8	4246	4261	BoeWGS1.0_c75617.1	(TC)10	3927	3946
chr6.2520	(TA)10	16673870	16673889	BoeWGS1.0_c155414.2	(AT)7	2889	2902	BoeWGS1.0_c82631.1	(AT)14	559	586
chr6.2533	(TC)6	16744358	16744369	BoeWGS1.0_c92309.1	(TC)11	396	417	BoeWGS1.0_c73935.3	(AG)15	4209	4238
chr6.2542	(AT)8	16782972	16782987	BoeWGS1.0_c245021.1	(AT)13	3082	3107	BoeWGS1.0_c251344.1	(AT)7	1665	1678
chr6.2652	(TA)9	17457952	17457969	BoeWGS1.0_c58063.1	(TA)8	1086	1101	BoeWGS1.0_c10808.1	(TA)6	1373	1384
chr6.2656	(AG)8	17484520	17484535	BoeWGS1.0_c136214.1	(TC)10	150	169	BoeWGS1.0_c20247.3	(AG)11	13594	13615
chr6.2657	(GA)16	17487012	17487043	BoeWGS1.0_c72115.2	(TC)14	7329	7356	BoeWGS1.0_c20247.4	(GA)13	15254	15279
chr6.2674	(AT)16	17586566	17586597	BoeWGS1.0_c183082.1	(AT)12	45	68	BoeWGS1.0_c289930.1	(TA)9	363	380
chr6.2682	(CT)20	17609038	17609077	BoeWGS1.0_c129424.2	(CT)16	3376	3407	BoeWGS1.0_c47603.1	(AG)8	452	467
chr6.2684	(TA)24	17641819	17641866	BoeWGS1.0_c127664.3	(AT)14	6370	6397	BoeWGS1.0_c22459.1	(TA)6	132	143
chr6.2694	(TGG)12	17744819	17744854	BoeWGS1.0_c23636.2	(TGG)8	3287	3310	BoeWGS1.0_c12139.1	(ACC)6	6799	6816
chr6.2706	(TA)14	17815260	17815287	BoeWGS1.0_c125402.1	(TA)8	1753	1768	BoeWGS1.0_c266750.1	(AT)13	1802	1827
chr6.2714	(TA)13	17830527	17830552	BoeWGS1.0_c21799.4	(TA)14	4181	4208	BoeWGS1.0_c21799.3	(GGGA)6	3945	3968
chr6.2718	(CT)26	17840777	17840828	BoeWGS1.0_c21799.9	(CT)13	14161	14186	BoeWGS1.0_c226673.1	(GA)19	43	80
chr6.2731	(TA)8	17871940	17871955	BoeWGS1.0_c73294.1	(TA)20	2743	2782	BoeWGS1.0_c155918.1	(TA)12	2594	2617
chr6.2750	(GT)11	17963788	17963809	BoeWGS1.0_c139151.1	(AC)12	484	507	BoeWGS1.0_c100253.1	(AC)6	252	263
chr6.2760	(TC)14	18047692	18047719	BoeWGS1.0_c105040.1	(GA)11	448	469	BoeWGS1.0_c105039.1	(GA)10	447	466
chr6.2789	(TAT)5	18208952	18208966	BoeWGS1.0_c25213.4	(AAT)6	2062	2079	BoeWGS1.0_c25213.3	(AT)7	1872	1885
chr6.2796	(AT)8	18257666	18257681	BoeWGS1.0_c163489.2	(AT)6	1445	1456	BoeWGS1.0_c201859.1	(AT)9	1425	1442
chr6.2829	(TA)27	18461126	18461179	BoeWGS1.0_c56884.1	(AT)14	1409	1436	BoeWGS1.0_c20083.2	(TA)22	8048	8091
chr6.2831	(TA)6	18465779	18465790	BoeWGS1.0_c140558.1	(TA)18	722	757	BoeWGS1.0_c137191.1	(TA)12	1528	1551
chr6.2837	(AAT)16	18512304	18512351	BoeWGS1.0_c306567.1	(ATT)13	701	739	BoeWGS1.0_c154268.4	(AAT)14	7684	7725
chr6.2878	(TG)8	18762223	18762238	BoeWGS1.0_c83725.1	(AC)13	939	964	BoeWGS1.0_c167622.1	(TG)9	531	548
chr6.2879	(TA)10	18768719	18768738	BoeWGS1.0_c167155.1	(TA)6	1111	1122	BoeWGS1.0_c219289.1	(TA)8	5073	5088
chr6.2886	(AT)12	18790584	18790607	BoeWGS1.0_c152044.1	(TA)6	200	211	BoeWGS1.0_c10654.2	(TA)7	4298	4311
chr6.2909	(AG)8	18873989	18874004	BoeWGS1.0_c92567.2	(AAC)5	4994	5008	BoeWGS1.0_c92567.1	(AAAT)6	4783	4806
chr6.2920	(TC)13	18937842	18937867	BoeWGS1.0_c59451.5	(TC)19	16186	16223	BoeWGS1.0_c44510.1	(GA)17	5450	5483
chr6.2942	(AT)8	19040367	19040382	BoeWGS1.0_c13007.2	(AT)9	8998	9015	BoeWGS1.0_c130805.1	(TA)12	3145	3168
chr6.2945	(TTA)7	19064701	19064721	BoeWGS1.0_c170700.1	(TTA)9	1269	1295	BoeWGS1.0_c170652.1	(TTA)5	1270	1284
chr6.2958	(TA)9	19125849	19125866	BoeWGS1.0_c197493.2	(TA)7	4032	4045	BoeWGS1.0_c3881.2	(TTTA)5	10661	10680
chr6.2970	(AT)7	19169742	19169755	BoeWGS1.0_c71463.1	(TA)8	3725	3740	BoeWGS1.0_c194345.1	(AT)6	360	371
chr6.2995	(GA)8	19345357	19345372	BoeWGS1.0_c84342.1	(CT)9	7035	7052	BoeWGS1.0_c182090.1	(CT)19	2372	2409
chr6.2999	(TA)7	19371629	19371642	BoeWGS1.0_c168818.1	(AT)10	24	43	BoeWGS1.0_c210102.2	(AT)13	2722	2747
chr6.3001	(TA)15	19382137	19382166	BoeWGS1.0_c103468.1	(TA)8	2826	2841	BoeWGS1.0_c103469.2	(TA)7	2803	2816
chr6.3011	(TA)8	19435933	19435948	BoeWGS1.0_c26136.5	(TA)7	5604	5617	BoeWGS1.0_c68522.1	(TA)12	1500	1523
chr6.3023	(GA)9	19492727	19492744	BoeWGS1.0_c157472.1	(GA)6	3276	3287	BoeWGS1.0_c37310.3	(GA)8	13930	13945
chr6.3029	(TCT)6	19536785	19536802	BoeWGS1.0_c161874.2	(TCT)7	5060	5080	BoeWGS1.0_c103890.1	(AAG)10	2438	2467
chr6.3041	(TAA)7	19566512	19566532	BoeWGS1.0_c229996.2	(TA)8	826	841	BoeWGS1.0_c229996.3	(TAA)5	982	996
chr6.3045	(AT)19	19580661	19580698	BoeWGS1.0_c153021.1	(AT)12	325	348	BoeWGS1.0_c152972.1	(AT)7	2783	2796
chr6.3062	(ATA)12	19703786	19703821	BoeWGS1.0_c69938.2	(ATT)9	3717	3743	BoeWGS1.0_c297823.1	(TTA)6	538	555
chr6.3080	(AT)6	19796359	19796370	BoeWGS1.0_c158976.1	(AT)11	2689	2710	BoeWGS1.0_c155429.4	(TA)7	10088	10101
chr6.3084	(CT)8	19824738	19824753	BoeWGS1.0_c56748.1	(CT)12	715	738	BoeWGS1.0_c56749.1	(CT)11	710	731
chr6.3106	(AT)16	19966862	19966893	BoeWGS1.0_c207251.1	(AT)8	1	16	BoeWGS1.0_c47674.1	(AT)13	880	905
chr6.3120	(TC)9	20004255	20004272	BoeWGS1.0_c250793.1	(AG)13	751	776	BoeWGS1.0_c157352.1	(AG)10	747	766
chr6.3130	(AG)9	20070214	20070231	BoeWGS1.0_c49958.2	(AG)6	1776	1787	BoeWGS1.0_c49959.2	(AG)7	1783	1796
chr6.3131	(AT)8	20070730	20070745	BoeWGS1.0_c49958.3	(TA)10	2293	2312	BoeWGS1.0_c49959.3	(AT)6	2289	2300
chr6.3136	(AT)10	20109276	20109295	BoeWGS1.0_c44743.1	(AT)18	2886	2921	BoeWGS1.0_c6828.2	(TA)15	5417	5446
chr6.3140	(TC)7	20138360	20138373	BoeWGS1.0_c14404.1	(TC)6	5508	5519	BoeWGS1.0_c81845.1	(AG)15	1333	1362
chr6.3157	(AG)9	20250644	20250661	BoeWGS1.0_c76412.1	(AG)13	1642	1667	BoeWGS1.0_c76411.1	(AG)14	3649	3676
chr6.3158	(AT)10	20254767	20254786	BoeWGS1.0_c201916.1	(AT)8	3752	3767	BoeWGS1.0_c137376.1	(AT)9	3309	3326
chr6.3164	(CT)12	20264044	20264067	BoeWGS1.0_c39878.1	(AG)8	6679	6694	BoeWGS1.0_c141050.2	(CT)9	3346	3363
chr6.3173	(AG)10	20291860	20291879	BoeWGS1.0_c116727.1	(AG)9	4789	4806	BoeWGS1.0_c135211.1	(AG)6	4884	4895
chr6.3184	(AT)35	20352306	20352375	BoeWGS1.0_c65874.1	(AT)8	1252	1267	BoeWGS1.0_c92981.1	(AT)6	1784	1795
chr6.3213	(GA)19	20532970	20533007	BoeWGS1.0_c68984.2	(AG)13	7567	7592	BoeWGS1.0_c55270.2	(CT)6	13427	13438
chr6.3225	(AAT)6	20592794	20592811	BoeWGS1.0_c256784.2	(ATT)9	1830	1856	BoeWGS1.0_c256783.2	(ATT)10	1795	1824
chr6.3234	(AG)16	20671338	20671369	BoeWGS1.0_c70480.3	(CT)13	12042	12067	BoeWGS1.0_c53926.1	(AG)7	5443	5456
chr6.3240	(AT)30	20713116	20713175	BoeWGS1.0_c59571.1	(AT)20	1348	1387	BoeWGS1.0_c59572.1	(AT)8	346	361
chr6.3244	(AC)12	20767789	20767812	BoeWGS1.0_c86780.1	(AC)7	3197	3210	BoeWGS1.0_c86781.1	(AC)10	6089	6108
chr6.3264	(AT)6	20888618	20888629	BoeWGS1.0_c269709.1	(AT)7	440	453	BoeWGS1.0_c228947.1	(AT)25	2171	2220
chr6.3265	(TA)20	20892246	20892285	BoeWGS1.0_c112193.1	(TA)8	776	791	BoeWGS1.0_c174284.1	(TA)15	774	803
chr6.3272	(AT)6	20907592	20907603	BoeWGS1.0_c3742.1	(AT)15	1878	1907	BoeWGS1.0_c115136.1	(TA)8	287	302
chr6.3307	(AT)8	21051605	21051620	BoeWGS1.0_c19715.3	(TA)10	8096	8115	BoeWGS1.0_c183977.1	(AT)19	58	95
chr6.3361	(GA)9	21336726	21336743	BoeWGS1.0_c100490.4	(CT)10	1344	1363	BoeWGS1.0_c100491.4	(CT)11	1341	1362
chr6.3373	(GA)13	21400811	21400836	BoeWGS1.0_c169050.1	(TC)11	3273	3294	BoeWGS1.0_c252906.1	(GA)14	612	639
chr6.3379	(CT)11	21441349	21441370	BoeWGS1.0_c49767.1	(CT)10	1094	1113	BoeWGS1.0_c299744.1	(GA)18	273	308
chr6.3384	(CT)17	21447851	21447884	BoeWGS1.0_c29034.2	(GA)12	1480	1503	BoeWGS1.0_c185677.1	(TC)9	3	20
chr6.3396	(CT)6	21498052	21498063	BoeWGS1.0_c108739.6	(GA)8	9831	9846	BoeWGS1.0_c132629.1	(CT)13	2819	2844
chr6.3436	(TA)8	21744042	21744057	BoeWGS1.0_c76509.3	(TA)13	7062	7087	BoeWGS1.0_c4065.1	(TA)18	6272	6307
chr6.3448	(AT)12	21812226	21812249	BoeWGS1.0_c196500.1	(AT)7	503	516	BoeWGS1.0_c196500.2	(AT)21	643	684
chr6.3463	(TA)6	21888243	21888254	BoeWGS1.0_c57608.1	(TA)9	972	989	BoeWGS1.0_c170901.2	(TA)11	4634	4655
chr6.3469	(TA)6	21911945	21911956	BoeWGS1.0_c64335.3	(TA)11	7359	7380	BoeWGS1.0_c195177.1	(AT)8	1845	1860
chr6.3476	(TTTTA)5	21931781	21931805	BoeWGS1.0_c303474.1	(AAT)8	12	35	BoeWGS1.0_c320556.1	(TAT)12	535	570
chr6.3484	(TTA)5	21955364	21955378	BoeWGS1.0_c52975.1	(ATA)11	1002	1034	BoeWGS1.0_c280630.1	(ATA)8	1003	1026
chr6.3495	(AAG)5	22039251	22039265	BoeWGS1.0_c235971.1	(TTC)7	234	254	BoeWGS1.0_c98316.1	(AGA)8	1473	1496
chr6.3502	(AG)9	22093631	22093648	BoeWGS1.0_c12573.1	(CT)7	1774	1787	BoeWGS1.0_c20114.1	(CT)6	3191	3202
chr6.3517	(AT)11	22178961	22178982	BoeWGS1.0_c142745.2	(TA)6	2229	2240	BoeWGS1.0_c187310.1	(AT)7	4459	4472
chr6.3518	(TA)14	22180763	22180790	BoeWGS1.0_c112858.2	(AT)6	12567	12578	BoeWGS1.0_c142745.1	(AT)7	425	438
chr6.3521	(TC)6	22194991	22195002	BoeWGS1.0_c203714.1	(CT)9	2395	2412	BoeWGS1.0_c112858.1	(AG)7	3789	3802
chr6.3579	(AT)10	22507739	22507758	BoeWGS1.0_c307748.1	(AT)6	230	241	BoeWGS1.0_c279376.1	(AT)14	1413	1440
chr7.17	(AT)7	91464	91477	BoeWGS1.0_c237409.1	(TA)8	1230	1245	BoeWGS1.0_c152206.3	(AT)6	2791	2802
chr7.18	(AT)23	94460	94505	BoeWGS1.0_c109989.2	(AT)6	2492	2503	BoeWGS1.0_c272109.1	(AT)14	208	235
chr7.48	(GA)6	217931	217942	BoeWGS1.0_c299988.1	(AG)9	441	458	BoeWGS1.0_c98292.1	(TC)7	288	301
chr7.85	(AT)12	436120	436143	BoeWGS1.0_c40935.1	(AT)6	240	251	BoeWGS1.0_c141862.1	(AT)7	186	199
chr7.114	(AT)9	618946	618963	BoeWGS1.0_c220286.1	(TA)16	2266	2297	BoeWGS1.0_c217998.1	(TA)6	2607	2618
chr7.134	(TA)10	691057	691076	BoeWGS1.0_c68667.1	(TA)6	8570	8581	BoeWGS1.0_c21027.1	(TA)7	905	918
chr7.145	(ATT)9	740790	740816	BoeWGS1.0_c73998.1	(ATT)7	1027	1047	BoeWGS1.0_c84554.2	(AAT)8	2259	2282
chr7.147	(GA)8	756811	756826	BoeWGS1.0_c48009.1	(CT)7	2408	2421	BoeWGS1.0_c48008.1	(CT)6	1074	1085
chr7.159	(TC)17	809892	809925	BoeWGS1.0_c300090.1	(TC)18	131	166	BoeWGS1.0_c281372.2	(AG)11	2690	2711
chr7.169	(TA)7	839484	839497	BoeWGS1.0_c137683.1	(TA)8	868	883	BoeWGS1.0_c239990.1	(TA)15	841	870
chr7.171	(AG)17	843738	843771	BoeWGS1.0_c111511.3	(CT)8	5247	5262	BoeWGS1.0_c193451.1	(AG)14	313	340
chr7.182	(GA)9	897208	897225	BoeWGS1.0_c266824.1	(GA)18	1117	1152	BoeWGS1.0_c76753.1	(GA)10	2265	2284
chr7.189	(TA)8	906292	906307	BoeWGS1.0_c291706.1	(TA)9	261	278	BoeWGS1.0_c269766.2	(TA)6	1466	1477
chr7.201	(CT)8	999890	999905	BoeWGS1.0_c206615.1	(CT)6	477	488	BoeWGS1.0_c206614.1	(CT)17	474	507
chr7.260	(TA)12	1260915	1260938	BoeWGS1.0_c114477.4	(TA)20	7693	7732	BoeWGS1.0_c34050.4	(TA)9	7390	7407
chr7.261	(ACC)6	1264599	1264616	BoeWGS1.0_c34050.3	(GGT)5	3950	3964	BoeWGS1.0_c114477.3	(GGT)8	3946	3969
chr7.270	(AG)10	1308401	1308420	BoeWGS1.0_c136136.3	(CT)8	4126	4141	BoeWGS1.0_c127324.2	(AG)13	6251	6276
chr7.276	(TC)7	1341701	1341714	BoeWGS1.0_c195057.2	(AG)15	4543	4572	BoeWGS1.0_c22913.1	(TC)8	977	992
chr7.277	(TA)7	1345282	1345295	BoeWGS1.0_c195057.1	(TA)9	995	1012	BoeWGS1.0_c22913.2	(TA)10	4545	4564
chr7.302	(GA)8	1450280	1450295	BoeWGS1.0_c58949.4	(CT)14	3777	3804	BoeWGS1.0_c46038.4	(CT)9	4120	4137
chr7.324	(GA)15	1560617	1560646	BoeWGS1.0_c148609.1	(GA)11	935	956	BoeWGS1.0_c75566.1	(CT)6	2222	2233
chr7.326	(AG)11	1566115	1566136	BoeWGS1.0_c195434.1	(AG)25	2498	2547	BoeWGS1.0_c51141.1	(TC)10	3744	3763
chr7.333	(AT)7	1612297	1612310	BoeWGS1.0_c62445.2	(AG)8	2460	2475	BoeWGS1.0_c62444.1	(AT)6	1	12
chr7.376	(AT)46	1820002	1820093	BoeWGS1.0_c37439.2	(TA)6	1964	1975	BoeWGS1.0_c37438.1	(TA)7	2693	2706
chr7.377	(AT)16	1835419	1835450	BoeWGS1.0_c33430.2	(AT)15	11837	11866	BoeWGS1.0_c58960.1	(AT)10	5173	5192
chr7.384	(AGA)6	1907714	1907731	BoeWGS1.0_c200176.1	(TCT)8	1255	1278	BoeWGS1.0_c200175.1	(TCT)5	1225	1239
chr7.388	(GA)7	1934339	1934352	BoeWGS1.0_c298143.1	(TC)17	741	774	BoeWGS1.0_c99239.1	(TC)11	1711	1732
chr7.389	(AT)16	1936671	1936702	BoeWGS1.0_c110035.1	(AT)7	877	890	BoeWGS1.0_c110034.2	(AT)6	1414	1425
chr7.438	(GA)8	2161975	2161990	BoeWGS1.0_c223729.1	(GA)7	1431	1444	BoeWGS1.0_c310855.1	(TC)9	1164	1181
chr7.456	(CA)8	2265077	2265092	BoeWGS1.0_c94150.2	(TG)7	5102	5115	BoeWGS1.0_c193751.1	(TG)10	233	252
chr7.469	(AT)10	2352997	2353016	BoeWGS1.0_c40388.1	(AT)8	1461	1476	BoeWGS1.0_c40389.1	(AT)7	1431	1444
chr7.485	(TTC)5	2484312	2484326	BoeWGS1.0_c21002.1	(AGA)6	179	196	BoeWGS1.0_c31687.2	(TTC)12	20390	20425
chr7.487	(TG)6	2486050	2486061	BoeWGS1.0_c211514.1	(TG)8	437	452	BoeWGS1.0_c26536.1	(TG)10	100	119
chr7.507	(TA)33	2604064	2604129	BoeWGS1.0_c90766.2	(TA)12	3558	3581	BoeWGS1.0_c126012.2	(TA)11	1256	1277
chr7.514	(AT)11	2633918	2633939	BoeWGS1.0_c100792.1	(AT)16	1157	1188	BoeWGS1.0_c142277.1	(AT)7	1	14
chr7.529	(TA)8	2691110	2691125	BoeWGS1.0_c114661.2	(TA)11	1998	2019	BoeWGS1.0_c225711.2	(TA)14	4982	5009
chr7.556	(AAT)6	2842968	2842985	BoeWGS1.0_c215892.2	(TAA)8	692	715	BoeWGS1.0_c303264.2	(AAT)7	980	1000
chr7.558	(TC)18	2862815	2862850	BoeWGS1.0_c240637.2	(AG)7	2446	2459	BoeWGS1.0_c157049.1	(TC)9	1528	1545
chr7.560	(TAA)7	2885840	2885860	BoeWGS1.0_c166142.1	(TTA)5	1212	1226	BoeWGS1.0_c66960.1	(AAT)13	1896	1934
chr7.568	(GAT)5	2952585	2952599	BoeWGS1.0_c232253.1	(ATC)6	452	469	BoeWGS1.0_c164556.2	(GAT)7	8450	8470
chr7.569	(TTA)6	2955130	2955147	BoeWGS1.0_c246650.1	(AAT)14	797	838	BoeWGS1.0_c261980.1	(AAT)5	164	178
chr7.586	(AT)28	3054493	3054548	BoeWGS1.0_c196973.1	(AT)6	118	129	BoeWGS1.0_c41198.2	(TA)13	3355	3380
chr7.590	(CT)10	3089238	3089257	BoeWGS1.0_c237060.1	(GA)13	594	619	BoeWGS1.0_c211860.1	(GA)6	767	778
chr7.605	(AT)17	3159876	3159909	BoeWGS1.0_c109650.2	(AT)16	2270	2301	BoeWGS1.0_c124026.1	(AT)23	10	55
chr7.606	(AT)8	3160210	3160225	BoeWGS1.0_c124026.2	(AT)10	373	392	BoeWGS1.0_c124026.3	(ACCCCG)6	618	653
chr7.610	(TA)8	3190725	3190740	BoeWGS1.0_c90982.1	(AT)7	3474	3487	BoeWGS1.0_c90983.1	(AT)12	3480	3503
chr7.637	(CT)13	3311982	3312007	BoeWGS1.0_c213948.1	(AG)11	168	189	BoeWGS1.0_c166705.1	(AG)9	168	185
chr7.644	(TC)8	3347129	3347144	BoeWGS1.0_c25212.4	(TC)10	7943	7962	BoeWGS1.0_c202452.2	(TC)9	2365	2382
chr7.675	(CA)9	3503298	3503315	BoeWGS1.0_c199452.1	(CA)7	2539	2552	BoeWGS1.0_c235411.1	(CA)8	2544	2559
chr7.686	(GA)11	3567235	3567256	BoeWGS1.0_c220520.1	(TC)8	191	206	BoeWGS1.0_c203567.1	(GA)6	655	666
chr7.693	(TG)6	3654177	3654188	BoeWGS1.0_c130790.1	(AC)9	765	782	BoeWGS1.0_c130789.1	(AC)12	764	787
chr7.700	(AT)6	3691494	3691505	BoeWGS1.0_c156949.1	(TA)7	204	217	BoeWGS1.0_c143442.2	(AT)10	8908	8927
chr7.704	(TA)19	3700795	3700832	BoeWGS1.0_c37893.4	(ATA)6	8921	8938	BoeWGS1.0_c69092.2	(TA)10	1782	1801
chr7.705	(AT)16	3704127	3704158	BoeWGS1.0_c69092.4	(TA)8	5266	5281	BoeWGS1.0_c37893.2	(TA)6	5494	5505
chr7.751	(TAT)9	3976512	3976538	BoeWGS1.0_c300940.1	(TAT)7	1874	1894	BoeWGS1.0_c7086.1	(TAT)6	3134	3151
chr7.768	(ATA)8	4031720	4031743	BoeWGS1.0_c55602.3	(ATA)6	4132	4149	BoeWGS1.0_c91132.1	(ATT)7	2063	2083
chr7.774	(TA)11	4057336	4057357	BoeWGS1.0_c187424.3	(TA)6	3966	3977	BoeWGS1.0_c187424.2	(ATT)5	3809	3823
chr7.800	(TTA)10	4161492	4161521	BoeWGS1.0_c171041.1	(AAT)11	478	510	BoeWGS1.0_c250590.1	(AAT)7	122	142
chr7.806	(TTA)5	4204024	4204038	BoeWGS1.0_c149053.1	(ATA)7	9017	9037	BoeWGS1.0_c78896.2	(TAA)6	14341	14358
chr7.817	(TG)7	4283338	4283351	BoeWGS1.0_c78383.1	(TG)9	118	135	BoeWGS1.0_c97410.1	(TG)10	118	137
chr7.833	(ATA)7	4421314	4421334	BoeWGS1.0_c290858.1	(ATT)13	840	878	BoeWGS1.0_c3303.1	(ATA)14	912	953
chr7.847	(ATA)8	4474949	4474972	BoeWGS1.0_c89012.1	(ATA)6	189	206	BoeWGS1.0_c100835.1	(TTA)5	925	939
chr7.856	(TAA)5	4549729	4549743	BoeWGS1.0_c57869.1	(TAT)10	229	258	BoeWGS1.0_c89166.1	(TAT)6	1159	1176
chr7.867	(AC)9	4595563	4595580	BoeWGS1.0_c148583.1	(GT)11	687	708	BoeWGS1.0_c154467.1	(GT)7	687	700
chr7.884	(CT)9	4671997	4672014	BoeWGS1.0_c29015.3	(AG)10	4684	4703	BoeWGS1.0_c28977.2	(AG)11	5275	5296
chr7.906	(TC)8	4878581	4878596	BoeWGS1.0_c89043.1	(GA)9	1121	1138	BoeWGS1.0_c89096.1	(AG)12	1136	1159
chr7.938	(TAA)7	5030345	5030365	BoeWGS1.0_c271232.3	(TAA)8	1127	1150	BoeWGS1.0_c294271.1	(TAA)6	202	219
chr7.947	(TA)8	5053605	5053620	BoeWGS1.0_c272999.1	(TA)9	75	92	BoeWGS1.0_c688.3	(TA)7	4404	4417
chr7.968	(TA)37	5235715	5235788	BoeWGS1.0_c204936.3	(AT)14	2216	2243	BoeWGS1.0_c204935.3	(AT)7	2534	2547
chr7.1005	(TA)10	5417467	5417486	BoeWGS1.0_c142694.1	(TA)8	408	423	BoeWGS1.0_c154551.1	(TA)7	714	727
chr7.1007	(ATT)5	5422048	5422062	BoeWGS1.0_c140532.1	(ATT)6	162	179	BoeWGS1.0_c43139.1	(AAT)8	3467	3490
chr7.1011	(CT)9	5464821	5464838	BoeWGS1.0_c236308.1	(CT)11	653	674	BoeWGS1.0_c24924.1	(CT)7	676	689
chr7.1127	(AG)6	6222783	6222794	BoeWGS1.0_c108281.2	(AG)10	1626	1645	BoeWGS1.0_c108280.2	(AG)12	1566	1589
chr7.1130	(TTA)8	6241760	6241783	BoeWGS1.0_c44129.1	(TTA)7	1668	1688	BoeWGS1.0_c44128.1	(TTA)6	1670	1687
chr7.1145	(TA)11	6290096	6290117	BoeWGS1.0_c76398.1	(TA)15	1483	1512	BoeWGS1.0_c58152.1	(TA)9	1	18
chr7.1146	(TTA)8	6309859	6309882	BoeWGS1.0_c236416.1	(AAT)7	1428	1448	BoeWGS1.0_c39381.1	(AAT)10	1423	1452
chr7.1149	(AT)8	6337529	6337544	BoeWGS1.0_c311326.1	(AT)6	189	200	BoeWGS1.0_c118891.2	(AT)19	3631	3668
chr7.1158	(TC)6	6383475	6383486	BoeWGS1.0_c216329.1	(AG)11	585	606	BoeWGS1.0_c63310.1	(AG)9	599	616
chr7.1160	(AT)13	6388021	6388046	BoeWGS1.0_c227955.3	(TA)11	2543	2564	BoeWGS1.0_c218599.1	(TA)7	718	731
chr7.1168	(AT)31	6433627	6433688	BoeWGS1.0_c13471.1	(TA)6	822	833	BoeWGS1.0_c118590.1	(AT)9	1351	1368
chr7.1179	(ATA)9	6470800	6470826	BoeWGS1.0_c19036.1	(TTA)5	2852	2866	BoeWGS1.0_c56392.1	(ATA)7	3714	3734
chr7.1192	(TTAT)5	6510498	6510517	BoeWGS1.0_c211925.3	(ATAA)7	1785	1812	BoeWGS1.0_c211926.3	(ATAA)6	1722	1745
chr7.1202	(TA)7	6575957	6575970	BoeWGS1.0_c23996.3	(TA)6	7124	7135	BoeWGS1.0_c294958.1	(TA)9	509	526
chr7.1241	(TA)12	6751488	6751511	BoeWGS1.0_c109452.2	(TA)10	4880	4899	BoeWGS1.0_c162921.3	(TA)9	2105	2122
chr7.1270	(AG)15	6885548	6885577	BoeWGS1.0_c101002.1	(TC)11	1165	1186	BoeWGS1.0_c276742.1	(TC)8	549	564
chr7.1289	(AT)9	7011977	7011994	BoeWGS1.0_c151972.3	(AT)30	12648	12707	BoeWGS1.0_c4792.2	(AT)6	1246	1257
chr7.1292	(AT)17	7027901	7027934	BoeWGS1.0_c160267.1	(AT)20	2060	2099	BoeWGS1.0_c116275.1	(AT)8	2907	2922
chr7.1304	(TA)6	7112444	7112455	BoeWGS1.0_c27629.2	(TA)10	2544	2563	BoeWGS1.0_c27629.3	(AT)17	2672	2705
chr7.1333	(GA)6	7220850	7220861	BoeWGS1.0_c16695.1	(TC)8	3398	3413	BoeWGS1.0_c2065.1	(GA)7	2552	2565
chr7.1362	(ATAAA)6	7397669	7397698	BoeWGS1.0_c145956.1	(ATAAA)5	480	504	BoeWGS1.0_c254428.1	(TTTTA)7	164	198
chr7.1372	(AT)10	7431112	7431131	BoeWGS1.0_c11781.2	(AT)15	7201	7230	BoeWGS1.0_c196441.1	(AT)6	2015	2026
chr7.1428	(TA)7	7831391	7831404	BoeWGS1.0_c202406.1	(AT)6	787	798	BoeWGS1.0_c202405.1	(AT)8	438	453
chr7.1431	(AT)12	7842255	7842278	BoeWGS1.0_c185069.1	(AT)10	1976	1995	BoeWGS1.0_c185070.1	(AT)8	10	25
chr7.1432	(TGG)9	7849959	7849985	BoeWGS1.0_c48748.3	(CAC)6	7679	7696	BoeWGS1.0_c48747.1	(CAC)7	7738	7758
chr7.1443	(TTA)19	7930761	7930817	BoeWGS1.0_c86405.1	(TTA)9	1606	1632	BoeWGS1.0_c260263.1	(TAA)7	1360	1380
chr7.1452	(AT)26	7974260	7974311	BoeWGS1.0_c13409.1	(AT)10	104	123	BoeWGS1.0_c13410.1	(AT)6	104	115
chr7.1481	(TA)9	8178688	8178705	BoeWGS1.0_c153625.2	(TA)13	6654	6679	BoeWGS1.0_c260485.1	(TA)6	734	745
chr7.1490	(TTA)6	8272159	8272176	BoeWGS1.0_c26768.1	(AAT)9	242	268	BoeWGS1.0_c231955.1	(AAT)7	2904	2924
chr7.1501	(AG)9	8358240	8358257	BoeWGS1.0_c171711.1	(AG)17	36	69	BoeWGS1.0_c153857.2	(TC)8	7264	7279
chr7.1518	(AG)8	8421444	8421459	BoeWGS1.0_c161087.1	(AG)12	186	209	BoeWGS1.0_c30355.1	(AG)9	2592	2609
chr7.1536	(AG)6	8483125	8483136	BoeWGS1.0_c66841.1	(TA)9	172	189	BoeWGS1.0_c66841.2	(AG)7	411	424
chr7.1540	(CTT)5	8500786	8500800	BoeWGS1.0_c28502.1	(AGA)7	236	256	BoeWGS1.0_c2293.1	(AGA)6	236	253
chr7.1554	(ATT)8	8597013	8597036	BoeWGS1.0_c72396.2	(ATT)6	2691	2708	BoeWGS1.0_c72397.2	(ATT)10	2684	2713
chr7.1555	(CA)12	8608265	8608288	BoeWGS1.0_c13135.1	(AC)25	2189	2238	BoeWGS1.0_c92137.1	(AC)18	3967	4002
chr7.1590	(TC)7	8779703	8779716	BoeWGS1.0_c89139.2	(AG)15	5972	6001	BoeWGS1.0_c52206.1	(AG)9	4185	4202
chr7.1595	(AT)12	8814873	8814896	BoeWGS1.0_c94118.3	(AT)13	14206	14231	BoeWGS1.0_c10593.1	(AT)7	1134	1147
chr7.1597	(AT)11	8833135	8833156	BoeWGS1.0_c150674.1	(AT)6	1886	1897	BoeWGS1.0_c150673.1	(AT)8	1909	1924
chr7.1601	(TA)7	8845673	8845686	BoeWGS1.0_c31171.2	(TA)16	8102	8133	BoeWGS1.0_c31170.1	(TA)8	665	680
chr7.1662	(TA)10	9413342	9413361	BoeWGS1.0_c57943.1	(TA)7	2437	2450	BoeWGS1.0_c137231.1	(TA)6	964	975
chr7.1678	(AT)6	9480989	9481000	BoeWGS1.0_c228516.2	(AT)16	6206	6237	BoeWGS1.0_c200728.1	(AT)8	728	743
chr7.1720	(AAT)9	9625578	9625604	BoeWGS1.0_c172326.1	(AAAT)5	677	696	BoeWGS1.0_c9961.1	(TTA)8	510	533
chr7.1741	(AT)18	9741958	9741993	BoeWGS1.0_c232091.1	(AT)20	33	72	BoeWGS1.0_c58915.1	(AT)9	1119	1136
chr7.1756	(TC)11	9812291	9812312	BoeWGS1.0_c158454.1	(AG)13	1521	1546	BoeWGS1.0_c158455.1	(AG)9	1520	1537
chr7.1768	(ATT)11	9914580	9914612	BoeWGS1.0_c20126.1	(ATT)6	4502	4519	BoeWGS1.0_c57369.1	(AAT)5	1203	1217
chr7.1775	(TA)29	9945276	9945333	BoeWGS1.0_c250320.3	(AT)8	3077	3092	BoeWGS1.0_c250321.4	(AT)7	3096	3109
chr7.1776	(TA)29	9947909	9947966	BoeWGS1.0_c250321.2	(AT)14	433	460	BoeWGS1.0_c250320.2	(TA)16	418	449
chr7.1782	(TTA)7	9970013	9970033	BoeWGS1.0_c111628.5	(AAC)5	3945	3959	BoeWGS1.0_c206339.1	(TAA)6	244	261
chr7.1831	(TA)8	10301893	10301908	BoeWGS1.0_c182518.2	(TA)9	2061	2078	BoeWGS1.0_c65966.1	(TA)6	1227	1238
chr7.1881	(TAA)5	10646590	10646604	BoeWGS1.0_c153438.1	(ATT)10	63	92	BoeWGS1.0_c26998.1	(ATT)12	773	808
chr7.1910	(AG)10	10808754	10808773	BoeWGS1.0_c128131.1	(AG)9	4732	4749	BoeWGS1.0_c168204.1	(CT)6	570	581
chr7.1969	(AT)9	11349993	11350010	BoeWGS1.0_c4419.3	(AT)6	11987	11998	BoeWGS1.0_c26185.2	(AT)7	5559	5572
chr7.2038	(AT)8	11777131	11777146	BoeWGS1.0_c55603.2	(AT)6	2474	2485	BoeWGS1.0_c55543.2	(AT)7	1445	1458
chr7.2097	(TTA)6	12164072	12164089	BoeWGS1.0_c5354.1	(TAA)7	2382	2402	BoeWGS1.0_c5593.1	(AAT)5	4412	4426
chr7.2141	(AG)17	12402155	12402188	BoeWGS1.0_c81709.1	(TC)13	3506	3531	BoeWGS1.0_c52241.4	(TC)16	19714	19745
chr7.2185	(TA)11	12659638	12659659	BoeWGS1.0_c53332.2	(TTTA)5	3081	3100	BoeWGS1.0_c126398.1	(ATAG)10	1658	1697
chr7.2186	(TA)20	12665063	12665102	BoeWGS1.0_c126398.1	(ATAG)10	1658	1697	BoeWGS1.0_c48306.1	(AT)16	314	345
chr7.2258	(TA)7	13458518	13458531	BoeWGS1.0_c58063.1	(TA)8	1086	1101	BoeWGS1.0_c10808.1	(TA)6	1373	1384
chr7.2361	(AT)12	14341520	14341543	BoeWGS1.0_c66750.1	(AT)14	103	130	BoeWGS1.0_c66749.1	(AT)6	1	12
chr7.2363	(TG)8	14377025	14377040	BoeWGS1.0_c207531.1	(TG)23	1372	1417	BoeWGS1.0_c33912.1	(TG)15	1328	1357
chr7.2366	(AT)11	14387255	14387276	BoeWGS1.0_c30095.2	(AT)10	3931	3950	BoeWGS1.0_c30096.1	(AT)15	3876	3905
chr7.2379	(AT)8	14490755	14490770	BoeWGS1.0_c158682.1	(AT)16	2702	2733	BoeWGS1.0_c158683.1	(AT)6	956	967
chr7.2433	(AG)15	14861098	14861127	BoeWGS1.0_c51718.1	(AG)9	434	451	BoeWGS1.0_c51719.1	(AG)10	557	576
chr7.2434	(TTA)6	14862848	14862865	BoeWGS1.0_c51719.2	(TTA)10	2274	2303	BoeWGS1.0_c235956.1	(TTA)15	714	758
chr7.2435	(AT)9	14867282	14867299	BoeWGS1.0_c62776.1	(AT)6	2252	2263	BoeWGS1.0_c313320.1	(AT)7	12	25
chr7.2444	(AT)16	14946106	14946137	BoeWGS1.0_c60755.1	(AT)6	878	889	BoeWGS1.0_c73084.1	(AT)10	1817	1836
chr7.2517	(TTA)12	15359688	15359723	BoeWGS1.0_c324665.1	(TTA)10	69	98	BoeWGS1.0_c297104.2	(ATA)9	871	897
chr7.2518	(TA)16	15360175	15360206	BoeWGS1.0_c324665.2	(TA)28	545	600	BoeWGS1.0_c297104.1	(TA)6	406	417
chr7.2594	(TC)6	15776931	15776942	BoeWGS1.0_c262713.1	(AG)8	135	150	BoeWGS1.0_c205656.1	(TC)10	1230	1249
chr7.2605	(AT)7	15851915	15851928	BoeWGS1.0_c182433.2	(AT)11	1629	1650	BoeWGS1.0_c182433.1	(AGAGGA)5	1416	1445
chr7.2627	(AT)9	15983119	15983136	BoeWGS1.0_c116976.1	(AT)10	1491	1510	BoeWGS1.0_c246176.1	(AT)12	3509	3532
chr7.2633	(AC)9	16061658	16061675	BoeWGS1.0_c79837.1	(AC)8	579	594	BoeWGS1.0_c79836.1	(AC)10	4057	4076
chr7.2709	(AT)12	16699683	16699706	BoeWGS1.0_c150152.1	(AT)10	857	876	BoeWGS1.0_c904.1	(AT)9	820	837
chr7.2715	(TA)26	16724715	16724766	BoeWGS1.0_c169114.1	(AT)7	881	894	BoeWGS1.0_c169114.2	(TA)10	1131	1150
chr7.2717	(AT)9	16728830	16728847	BoeWGS1.0_c169071.2	(TA)10	188	207	BoeWGS1.0_c169071.1	(TTAT)5	62	81
chr7.2756	(AT)8	17019633	17019648	BoeWGS1.0_c29056.2	(AT)19	12893	12930	BoeWGS1.0_c29055.1	(AT)6	3704	3715
chr7.2769	(TAT)6	17148220	17148237	BoeWGS1.0_c86190.2	(TAT)9	6617	6643	BoeWGS1.0_c97971.2	(TAT)8	7901	7924
chr7.2772	(TA)22	17163559	17163602	BoeWGS1.0_c34038.1	(AT)9	2210	2227	BoeWGS1.0_c127372.1	(AT)8	2007	2022
chr7.2779	(AAT)12	17209764	17209799	BoeWGS1.0_c35125.2	(AAT)6	12050	12067	BoeWGS1.0_c59359.1	(ATT)11	4223	4255
chr7.2829	(TA)44	17625136	17625223	BoeWGS1.0_c22925.2	(TA)7	6158	6171	BoeWGS1.0_c36468.6	(AT)12	4475	4498
chr7.2830	(AT)7	17625540	17625553	BoeWGS1.0_c22925.3	(TA)16	6498	6529	BoeWGS1.0_c36468.5	(TA)6	4121	4132
chr7.2864	(AT)14	17808689	17808716	BoeWGS1.0_c202280.1	(AT)7	280	293	BoeWGS1.0_c283559.1	(AT)10	2582	2601
chr7.2865	(TG)7	17812977	17812990	BoeWGS1.0_c215791.1	(TG)8	269	284	BoeWGS1.0_c281054.1	(TG)9	273	290
chr7.2869	(AT)6	17824552	17824563	BoeWGS1.0_c46579.5	(AT)13	14420	14445	BoeWGS1.0_c57118.1	(TA)9	754	771
chr7.2878	(TA)14	17887242	17887269	BoeWGS1.0_c77083.3	(TA)7	6019	6032	BoeWGS1.0_c178104.2	(TA)9	4957	4974
chr7.2892	(TC)11	18024715	18024736	BoeWGS1.0_c99803.1	(TC)19	271	308	BoeWGS1.0_c99804.1	(TC)18	270	305
chr7.2907	(AT)9	18135410	18135427	BoeWGS1.0_c48470.1	(AT)6	7977	7988	BoeWGS1.0_c69010.1	(TA)8	3419	3434
chr7.2911	(AT)11	18216145	18216166	BoeWGS1.0_c236863.1	(TA)8	1	16	BoeWGS1.0_c165580.1	(AT)9	1	18
chr7.2921	(AT)6	18309495	18309506	BoeWGS1.0_c127141.1	(AT)13	2463	2488	BoeWGS1.0_c285429.1	(AT)9	771	788
chr7.2987	(AT)13	18758846	18758871	BoeWGS1.0_c234075.1	(AT)14	236	263	BoeWGS1.0_c325639.1	(AT)7	307	320
chr7.3022	(TA)11	18974837	18974858	BoeWGS1.0_c197486.1	(AT)7	352	365	BoeWGS1.0_c307640.1	(AT)8	699	714
chr7.3053	(TC)8	19104112	19104127	BoeWGS1.0_c104366.1	(AG)15	2272	2301	BoeWGS1.0_c266500.1	(AG)19	388	425
chr7.3131	(AT)10	19501331	19501350	BoeWGS1.0_c129622.1	(AT)20	1125	1164	BoeWGS1.0_c237514.1	(AT)11	1120	1141
chr7.3139	(AT)11	19521648	19521669	BoeWGS1.0_c76958.3	(AT)9	7965	7982	BoeWGS1.0_c275100.1	(AT)7	943	956
chr7.3157	(TA)6	19619520	19619531	BoeWGS1.0_c310634.1	(AT)7	685	698	BoeWGS1.0_c229572.1	(AT)18	688	723
chr7.3167	(CT)9	19708761	19708778	BoeWGS1.0_c161285.1	(TC)6	1350	1361	BoeWGS1.0_c161285.2	(TTA)5	1563	1577
chr7.3176	(GA)7	19777986	19777999	BoeWGS1.0_c64409.1	(GA)9	744	761	BoeWGS1.0_c174617.1	(AG)6	751	762
chr7.3179	(AT)9	19791620	19791637	BoeWGS1.0_c52369.3	(TA)8	12864	12879	BoeWGS1.0_c52370.3	(TA)19	7970	8007
chr7.3203	(CT)8	20022345	20022360	BoeWGS1.0_c127234.1	(AG)13	257	282	BoeWGS1.0_c21545.1	(CT)10	7872	7891
chr7.3208	(TA)8	20110089	20110104	BoeWGS1.0_c207838.1	(TA)9	450	467	BoeWGS1.0_c207839.1	(TA)7	279	292
chr7.3243	(TAT)7	20353780	20353800	BoeWGS1.0_c253439.2	(TAA)8	628	651	BoeWGS1.0_c100544.1	(TTA)14	327	368
chr7.3288	(TA)16	20686835	20686866	BoeWGS1.0_c218236.1	(AT)10	565	584	BoeWGS1.0_c218237.1	(AT)9	564	581
chr7.3309	(TA)9	20906706	20906723	BoeWGS1.0_c154576.1	(TA)18	3140	3175	BoeWGS1.0_c154574.1	(TA)7	2000	2013
chr7.3310	(AT)9	20914730	20914747	BoeWGS1.0_c25699.1	(AT)10	129	148	BoeWGS1.0_c55049.1	(AT)7	2127	2140
chr7.3365	(TA)6	21328686	21328697	BoeWGS1.0_c116418.1	(TA)13	59	84	BoeWGS1.0_c116419.1	(TA)8	10	25
chr7.3366	(AT)11	21329794	21329815	BoeWGS1.0_c235015.1	(AT)9	111	128	BoeWGS1.0_c262782.1	(AT)7	113	126
chr7.3368	(AT)7	21349865	21349878	BoeWGS1.0_c54963.2	(AT)14	2878	2905	BoeWGS1.0_c170351.3	(TA)12	8586	8609
chr7.3398	(AAT)8	21593834	21593857	BoeWGS1.0_c272252.1	(TAT)7	141	161	BoeWGS1.0_c254463.1	(TTA)6	26	43
chr7.3399	(GA)21	21602527	21602568	BoeWGS1.0_c137171.1	(GA)9	4122	4139	BoeWGS1.0_c137172.1	(GA)8	4156	4171
chr7.3413	(GA)7	21765832	21765845	BoeWGS1.0_c76417.1	(TC)12	2952	2975	BoeWGS1.0_c81659.1	(GA)10	262	281
chr7.3445	(AT)9	21910714	21910731	BoeWGS1.0_c95151.3	(AT)6	1688	1699	BoeWGS1.0_c95151.2	(AT)8	1537	1552
chr7.3457	(TA)11	21985787	21985808	BoeWGS1.0_c207573.1	(AT)6	299	310	BoeWGS1.0_c223935.1	(TA)20	1923	1962
chr7.3478	(TA)8	22181703	22181718	BoeWGS1.0_c134008.1	(AT)14	1233	1260	BoeWGS1.0_c146707.1	(AT)9	1013	1030
chr7.3506	(AT)7	22391558	22391571	BoeWGS1.0_c116466.1	(TA)18	2	37	BoeWGS1.0_c196224.1	(TA)13	402	427
chr7.3516	(AG)19	22481407	22481444	BoeWGS1.0_c808.2	(AG)10	673	692	BoeWGS1.0_c807.2	(AG)9	617	634
chr7.3520	(TA)8	22526136	22526151	BoeWGS1.0_c69133.2	(TA)6	2734	2745	BoeWGS1.0_c77981.1	(AT)7	1715	1728
chr7.3521	(TA)11	22533280	22533301	BoeWGS1.0_c263240.1	(AT)10	2114	2133	BoeWGS1.0_c69133.4	(TA)6	10038	10049
chr7.3525	(GGT)7	22568902	22568922	BoeWGS1.0_c18362.1	(GGT)6	1111	1128	BoeWGS1.0_c18363.1	(GGT)5	1153	1167
chr7.3548	(TA)16	22699056	22699087	BoeWGS1.0_c61363.1	(AT)17	1547	1580	BoeWGS1.0_c100579.1	(AT)15	1140	1169
chr7.3549	(ATT)6	22715400	22715417	BoeWGS1.0_c188413.3	(ATA)7	2420	2440	BoeWGS1.0_c41763.1	(ATT)14	1257	1298
chr7.3552	(TA)9	22732525	22732542	BoeWGS1.0_c90680.1	(TA)7	173	186	BoeWGS1.0_c89315.1	(TA)12	546	569
chr7.3585	(TC)8	22902554	22902569	BoeWGS1.0_c148820.1	(CT)9	1576	1593	BoeWGS1.0_c24475.1	(GA)6	7528	7539
chr7.3595	(AT)8	22933096	22933111	BoeWGS1.0_c53622.3	(TTC)17	2285	2335	BoeWGS1.0_c84389.1	(TA)14	2469	2496
chr7.3600	(AT)7	22960480	22960493	BoeWGS1.0_c53621.3	(AT)6	1894	1905	BoeWGS1.0_c53622.2	(AT)8	1615	1630
chr7.3601	(TA)7	22960912	22960925	BoeWGS1.0_c53621.2	(AT)14	1406	1433	BoeWGS1.0_c53622.1	(AT)6	1160	1171
chr7.3631	(AG)22	23139883	23139926	BoeWGS1.0_c304215.1	(AG)10	207	226	BoeWGS1.0_c306485.1	(CT)8	491	506
chr7.3667	(CT)7	23338733	23338746	BoeWGS1.0_c196673.1	(GA)12	6292	6315	BoeWGS1.0_c116892.2	(TC)15	4815	4844
chr7.3709	(TC)18	23595652	23595687	BoeWGS1.0_c216236.3	(TC)9	5992	6009	BoeWGS1.0_c252787.1	(GA)14	504	531
chr7.3724	(TCT)5	23674653	23674667	BoeWGS1.0_c36776.2	(AGA)6	6385	6402	BoeWGS1.0_c29199.1	(AGA)8	1267	1290
chr7.3733	(TA)6	23727864	23727875	BoeWGS1.0_c62352.2	(TA)7	1830	1843	BoeWGS1.0_c62352.1	(AT)11	1696	1717
chr7.3767	(AAT)10	23935694	23935723	BoeWGS1.0_c165507.2	(TAA)5	2195	2209	BoeWGS1.0_c100183.3	(TAA)14	8436	8477
chr7.3776	(AG)6	23992250	23992261	BoeWGS1.0_c183974.1	(AG)9	1927	1944	BoeWGS1.0_c91638.3	(CT)11	842	863
chr7.3780	(TCT)10	24009710	24009739	BoeWGS1.0_c85212.1	(TCT)14	2717	2758	BoeWGS1.0_c127847.1	(TCT)9	2541	2567
chr7.3781	(TA)19	24014664	24014701	BoeWGS1.0_c60147.1	(AT)10	4674	4693	BoeWGS1.0_c131373.1	(TA)7	1324	1337
chr7.3802	(AT)8	24096375	24096390	BoeWGS1.0_c281855.1	(TA)9	292	309	BoeWGS1.0_c281856.1	(AT)13	235	260
chr7.3813	(AAT)8	24135675	24135698	BoeWGS1.0_c167598.3	(AAT)13	948	986	BoeWGS1.0_c8676.2	(ATT)5	4435	4449
chr7.3830	(TAA)10	24268732	24268761	BoeWGS1.0_c144309.2	(TTA)5	8264	8278	BoeWGS1.0_c31918.1	(TAA)6	88	105
chr7.3846	(AT)10	24306445	24306464	BoeWGS1.0_c212130.1	(AT)23	647	692	BoeWGS1.0_c143355.1	(AT)22	4176	4219
chr7.3871	(TC)11	24430207	24430228	BoeWGS1.0_c293975.2	(GA)15	1246	1275	BoeWGS1.0_c307882.2	(TC)9	1816	1833
chr7.3912	(TA)7	24617720	24617733	BoeWGS1.0_c107477.1	(TA)9	841	858	BoeWGS1.0_c107476.1	(TA)11	791	812
chr7.3976	(ATT)7	24915471	24915491	BoeWGS1.0_c83497.1	(ATT)6	773	790	BoeWGS1.0_c122405.2	(AAT)8	6654	6677
chr7.3979	(CAC)6	24946926	24946943	BoeWGS1.0_c318441.1	(CAC)9	173	199	BoeWGS1.0_c18577.1	(ACC)7	763	783
chr7.3982	(TA)8	24970291	24970306	BoeWGS1.0_c66021.1	(TA)6	5086	5097	BoeWGS1.0_c143987.2	(TA)10	3659	3678
chr7.3988	(TAT)6	25030113	25030130	BoeWGS1.0_c56766.1	(AAT)8	1863	1886	BoeWGS1.0_c148743.1	(TAT)12	2267	2302
chr7.3999	(TA)16	25113124	25113155	BoeWGS1.0_c242210.1	(AT)9	2325	2342	BoeWGS1.0_c242210.2	(TA)6	2503	2514
chr7.4006	(AG)13	25172719	25172744	BoeWGS1.0_c137885.1	(AG)11	1795	1816	BoeWGS1.0_c50146.2	(AG)9	5503	5520
chr7.4010	(CT)19	25200896	25200933	BoeWGS1.0_c118172.1	(CT)12	1393	1416	BoeWGS1.0_c240220.1	(CT)6	430	441
chr7.4073	(AT)9	25532037	25532054	BoeWGS1.0_c116101.1	(AT)8	5298	5313	BoeWGS1.0_c266968.1	(AT)6	730	741
chr7.4085	(AT)21	25585096	25585137	BoeWGS1.0_c201434.1	(AT)11	73	94	BoeWGS1.0_c295577.1	(AT)8	700	715
chr7.4106	(CT)10	25685697	25685716	BoeWGS1.0_c42105.2	(GA)8	7014	7029	BoeWGS1.0_c41949.1	(GA)11	806	827
chr7.4128	(CT)7	25803546	25803559	BoeWGS1.0_c192632.2	(AG)10	3619	3638	BoeWGS1.0_c110236.1	(CT)6	1939	1950
chr7.4129	(AG)7	25805430	25805443	BoeWGS1.0_c110236.2	(AG)14	3822	3849	BoeWGS1.0_c192632.1	(CT)8	1718	1733
chr7.4154	(TA)6	25912540	25912551	BoeWGS1.0_c137989.2	(TA)19	2228	2265	BoeWGS1.0_c130637.2	(TA)10	2228	2247
chr7.4178	(TC)10	26017621	26017640	BoeWGS1.0_c197902.1	(AG)13	3000	3025	BoeWGS1.0_c251771.1	(AG)17	372	405
chr7.4225	(TA)11	26241829	26241850	BoeWGS1.0_c63726.1	(AAT)6	583	600	BoeWGS1.0_c199016.3	(AT)14	6316	6343
chr7.4268	(AG)10	26518717	26518736	BoeWGS1.0_c167700.1	(AG)14	1662	1689	BoeWGS1.0_c125295.1	(TC)11	320	341
chr7.4272	(TA)10	26544287	26544306	BoeWGS1.0_c156210.1	(TA)18	5908	5943	BoeWGS1.0_c16367.2	(TA)9	3249	3266
chr7.4280	(TA)11	26584706	26584727	BoeWGS1.0_c283050.1	(AT)9	1246	1263	BoeWGS1.0_c168821.1	(AT)7	2330	2343
chr7.4282	(AT)19	26601001	26601038	BoeWGS1.0_c7475.2	(TA)12	595	618	BoeWGS1.0_c7475.1	(AAG)8	365	388
chr7.4283	(GA)7	26621318	26621331	BoeWGS1.0_c134156.1	(AG)15	1692	1721	BoeWGS1.0_c61919.2	(TC)9	3234	3251
chr7.4286	(ATA)5	26628025	26628039	BoeWGS1.0_c291907.1	(TAT)7	73	93	BoeWGS1.0_c239545.1	(ATA)6	1597	1614
chr7.4296	(GA)8	26672972	26672987	BoeWGS1.0_c174689.1	(CT)13	1267	1292	BoeWGS1.0_c174688.1	(TC)12	1368	1391
chr7.4308	(CT)6	26724252	26724263	BoeWGS1.0_c182772.3	(CT)11	463	484	BoeWGS1.0_c182773.2	(CT)9	461	478
chr7.4345	(AAT)7	26850333	26850353	BoeWGS1.0_c36883.2	(TAT)9	1882	1908	BoeWGS1.0_c36883.1	(GAA)5	1615	1629
chr7.4354	(TAA)5	26890981	26890995	BoeWGS1.0_c19275.4	(TAA)6	5965	5982	BoeWGS1.0_c19275.5	(AG)7	6115	6128
chr7.4371	(TA)8	26960188	26960203	BoeWGS1.0_c286400.1	(TA)7	920	933	BoeWGS1.0_c41693.1	(TA)17	30	63
chr7.4382	(AG)10	27014836	27014855	BoeWGS1.0_c108569.1	(TC)20	83	122	BoeWGS1.0_c145899.2	(AG)8	3082	3097
chr7.4407	(AT)7	27159279	27159292	BoeWGS1.0_c110835.1	(AT)6	1	12	BoeWGS1.0_c297858.2	(AT)13	1828	1853
chr7.4431	(TC)10	27316419	27316438	BoeWGS1.0_c117767.1	(TC)6	735	746	BoeWGS1.0_c117768.2	(TC)7	1730	1743
chr8.13	(AT)14	85407	85434	BoeWGS1.0_c199753.1	(AT)10	678	697	BoeWGS1.0_c199752.1	(AT)7	1095	1108
chr8.48	(TA)7	290882	290895	BoeWGS1.0_c46478.1	(AT)16	2086	2117	BoeWGS1.0_c196533.4	(AT)13	2147	2172
chr8.55	(TA)18	354256	354291	BoeWGS1.0_c203206.2	(TA)10	1495	1514	BoeWGS1.0_c242442.1	(TA)20	38	77
chr8.61	(CT)10	395787	395806	BoeWGS1.0_c38372.3	(CT)8	7089	7104	BoeWGS1.0_c262093.1	(GA)7	279	292
chr8.64	(AT)12	407592	407615	BoeWGS1.0_c127250.1	(AT)8	3263	3278	BoeWGS1.0_c22697.1	(AT)7	3286	3299
chr8.71	(ATT)6	438819	438836	BoeWGS1.0_c253099.2	(AAT)8	1239	1262	BoeWGS1.0_c253098.1	(AAT)7	1242	1262
chr8.76	(AT)15	451710	451739	BoeWGS1.0_c90013.1	(AT)9	4615	4632	BoeWGS1.0_c90012.1	(AT)16	1069	1100
chr8.78	(GA)21	457807	457848	BoeWGS1.0_c29702.2	(TC)9	5493	5510	BoeWGS1.0_c29701.1	(TC)10	2935	2954
chr8.92	(TG)7	530111	530124	BoeWGS1.0_c103657.3	(TG)8	7053	7068	BoeWGS1.0_c262746.1	(TG)6	1751	1762
chr8.117	(TA)11	686749	686770	BoeWGS1.0_c52489.2	(TA)6	3648	3659	BoeWGS1.0_c5387.1	(TA)7	1660	1673
chr8.138	(AT)6	783288	783299	BoeWGS1.0_c184486.1	(AT)17	956	989	BoeWGS1.0_c184485.1	(AT)7	1265	1278
chr8.145	(TG)26	832664	832715	BoeWGS1.0_c126349.1	(AC)12	3082	3105	BoeWGS1.0_c126350.1	(CA)16	3062	3093
chr8.150	(AT)9	863636	863653	BoeWGS1.0_c53209.1	(TA)6	2712	2723	BoeWGS1.0_c53402.1	(TA)11	2483	2504
chr8.154	(GA)13	882598	882623	BoeWGS1.0_c252103.1	(GA)8	667	682	BoeWGS1.0_c241330.1	(CT)9	98	115
chr8.168	(TC)10	931394	931413	BoeWGS1.0_c30545.1	(TC)7	840	853	BoeWGS1.0_c180768.1	(TC)13	301	326
chr8.183	(AT)9	1034623	1034640	BoeWGS1.0_c188597.4	(AATT)5	4045	4064	BoeWGS1.0_c188597.3	(TA)13	3889	3914
chr8.222	(TA)15	1220825	1220854	BoeWGS1.0_c56801.1	(AT)20	321	360	BoeWGS1.0_c51309.3	(AT)9	3019	3036
chr8.229	(GA)10	1258141	1258160	BoeWGS1.0_c10470.1	(GA)6	3623	3634	BoeWGS1.0_c96333.2	(GA)9	1625	1642
chr8.253	(AT)8	1366392	1366407	BoeWGS1.0_c12422.2	(AT)7	9548	9561	BoeWGS1.0_c95122.2	(AT)14	5463	5490
chr8.254	(AT)7	1367234	1367247	BoeWGS1.0_c12422.3	(AT)8	10370	10385	BoeWGS1.0_c95122.3	(AT)13	6319	6344
chr8.271	(AT)7	1396623	1396636	BoeWGS1.0_c116466.1	(TA)18	2	37	BoeWGS1.0_c196224.1	(TA)13	402	427
chr8.278	(AAT)23	1446241	1446309	BoeWGS1.0_c15313.1	(AAT)12	561	596	BoeWGS1.0_c101751.1	(AAT)7	2006	2026
chr8.301	(TGTC)5	1572089	1572108	BoeWGS1.0_c211673.1	(GA)11	538	559	BoeWGS1.0_c15716.2	(TC)12	5347	5370
chr8.322	(TA)7	1790079	1790092	BoeWGS1.0_c272870.1	(TA)12	1625	1648	BoeWGS1.0_c265709.2	(TA)14	2562	2589
chr8.330	(CT)10	1836611	1836630	BoeWGS1.0_c81535.3	(AG)12	6430	6453	BoeWGS1.0_c93946.1	(CT)6	1723	1734
chr8.369	(CT)18	1954354	1954389	BoeWGS1.0_c171074.2	(CT)6	1262	1273	BoeWGS1.0_c303898.1	(CT)14	14	41
chr8.371	(AT)17	1956671	1956704	BoeWGS1.0_c115940.1	(ATA)5	3826	3840	BoeWGS1.0_c115940.2	(TA)12	4075	4098
chr8.372	(TA)41	1957053	1957134	BoeWGS1.0_c313860.1	(TA)24	66	113	BoeWGS1.0_c115940.3	(TA)8	4441	4456
chr8.374	(TA)15	1965948	1965977	BoeWGS1.0_c11326.4	(TA)7	2543	2556	BoeWGS1.0_c127080.1	(TA)6	2317	2328
chr8.377	(CT)10	2005137	2005156	BoeWGS1.0_c242833.2	(CT)6	657	668	BoeWGS1.0_c242834.1	(CT)17	654	687
chr8.386	(AT)32	2039927	2039990	BoeWGS1.0_c127219.1	(AT)8	289	304	BoeWGS1.0_c127220.1	(AT)10	286	305
chr8.437	(TAA)10	2374657	2374686	BoeWGS1.0_c142017.1	(TAA)11	3942	3974	BoeWGS1.0_c58398.1	(TAA)16	2497	2544
chr8.443	(TC)16	2402981	2403012	BoeWGS1.0_c181230.3	(TC)6	5475	5486	BoeWGS1.0_c219181.2	(AG)18	4984	5019
chr8.444	(TC)7	2405647	2405660	BoeWGS1.0_c219181.1	(AG)8	2319	2334	BoeWGS1.0_c181230.5	(TC)6	8649	8660
chr8.492	(TC)10	2668183	2668202	BoeWGS1.0_c140849.1	(TC)15	2406	2435	BoeWGS1.0_c277217.1	(TC)12	626	649
chr8.494	(TA)19	2688981	2689018	BoeWGS1.0_c74396.1	(TA)7	2392	2405	BoeWGS1.0_c320633.1	(TA)14	729	756
chr8.516	(AT)8	2843540	2843555	BoeWGS1.0_c63577.2	(TA)10	4003	4022	BoeWGS1.0_c84379.1	(TA)7	1801	1814
chr8.535	(TA)8	2964517	2964532	BoeWGS1.0_c228202.1	(TA)10	3533	3552	BoeWGS1.0_c70944.1	(TA)7	2222	2235
chr8.571	(AT)30	3210283	3210342	BoeWGS1.0_c60986.4	(TA)6	2141	2152	BoeWGS1.0_c284188.1	(AT)9	1169	1186
chr8.609	(AT)6	3443119	3443130	BoeWGS1.0_c110278.1	(TA)11	45	66	BoeWGS1.0_c261305.1	(ATT)12	819	854
chr8.629	(TC)11	3573991	3574012	BoeWGS1.0_c61318.1	(TC)8	161	176	BoeWGS1.0_c61322.1	(TC)7	337	350
chr8.640	(TA)20	3608429	3608468	BoeWGS1.0_c46339.1	(TA)8	1794	1809	BoeWGS1.0_c46339.2	(TA)6	2077	2088
chr8.656	(TA)28	3651807	3651862	BoeWGS1.0_c22741.4	(TA)22	5151	5194	BoeWGS1.0_c45734.2	(AT)6	2661	2672
chr8.673	(TG)8	3787437	3787452	BoeWGS1.0_c17925.1	(AC)6	2929	2940	BoeWGS1.0_c126485.1	(TG)11	3191	3212
chr8.674	(AT)7	3790419	3790432	BoeWGS1.0_c176891.1	(AT)9	4027	4044	BoeWGS1.0_c70735.1	(AT)6	2867	2878
chr8.679	(AT)10	3836826	3836845	BoeWGS1.0_c26711.1	(AT)9	3849	3866	BoeWGS1.0_c26304.1	(AT)11	1458	1479
chr8.689	(TA)16	3889764	3889795	BoeWGS1.0_c33775.1	(AC)10	5601	5620	BoeWGS1.0_c33775.2	(TA)9	5724	5741
chr8.692	(AAT)5	3903011	3903025	BoeWGS1.0_c136718.3	(AAT)10	4772	4801	BoeWGS1.0_c96383.1	(TTA)6	2526	2543
chr8.700	(AT)14	3964269	3964296	BoeWGS1.0_c50079.1	(AT)17	388	421	BoeWGS1.0_c125128.1	(AT)10	388	407
chr8.703	(AC)10	3978463	3978482	BoeWGS1.0_c183279.1	(AC)11	984	1005	BoeWGS1.0_c183280.2	(AC)9	1597	1614
chr8.724	(GA)33	4094353	4094418	BoeWGS1.0_c192463.1	(GA)9	2725	2742	BoeWGS1.0_c47280.2	(GA)18	6377	6412
chr8.747	(AT)32	4206919	4206982	BoeWGS1.0_c114937.2	(TA)11	4592	4613	BoeWGS1.0_c124012.2	(TA)6	3193	3204
chr8.757	(ATT)5	4280818	4280832	BoeWGS1.0_c976.1	(ATT)6	2326	2343	BoeWGS1.0_c978.1	(ATT)8	1207	1230
chr8.765	(TA)11	4315166	4315187	BoeWGS1.0_c104342.1	(TA)14	1673	1700	BoeWGS1.0_c104343.1	(AT)12	6138	6161
chr8.778	(AT)9	4348334	4348351	BoeWGS1.0_c9080.4	(AT)10	5815	5834	BoeWGS1.0_c9081.1	(TA)16	3822	3853
chr8.784	(AT)25	4384829	4384878	BoeWGS1.0_c63019.1	(AT)10	2693	2712	BoeWGS1.0_c25287.1	(AT)19	2353	2390
chr8.827	(TA)11	4579406	4579427	BoeWGS1.0_c77408.2	(AT)16	375	406	BoeWGS1.0_c77408.1	(AT)20	226	265
chr8.832	(TA)13	4617774	4617799	BoeWGS1.0_c32701.2	(AT)10	3620	3639	BoeWGS1.0_c276707.1	(TA)8	196	211
chr8.852	(AT)7	4721881	4721894	BoeWGS1.0_c187205.1	(AT)10	483	502	BoeWGS1.0_c222173.2	(AT)6	3062	3073
chr8.865	(TA)7	4825841	4825854	BoeWGS1.0_c4501.3	(TA)8	2349	2364	BoeWGS1.0_c95513.1	(AT)12	54	77
chr8.880	(AT)18	4927507	4927542	BoeWGS1.0_c184925.1	(TA)14	1424	1451	BoeWGS1.0_c138038.1	(AT)6	1596	1607
chr8.885	(TC)8	4979148	4979163	BoeWGS1.0_c5811.1	(GA)9	3389	3406	BoeWGS1.0_c5812.1	(AG)10	307	326
chr8.967	(TA)6	5624424	5624435	BoeWGS1.0_c170010.1	(TA)11	2542	2563	BoeWGS1.0_c115483.1	(TA)7	3120	3133
chr8.984	(AG)7	5792056	5792069	BoeWGS1.0_c153713.1	(AG)8	3223	3238	BoeWGS1.0_c67553.5	(AG)17	11331	11364
chr8.999	(CT)16	5923982	5924013	BoeWGS1.0_c95303.1	(AG)10	4320	4339	BoeWGS1.0_c103049.1	(CT)6	1755	1766
chr8.1000	(AG)6	5945283	5945294	BoeWGS1.0_c21334.1	(CT)7	1603	1616	BoeWGS1.0_c55084.1	(TC)12	1361	1384
chr8.1050	(TA)7	7108007	7108020	BoeWGS1.0_c53026.2	(TTTA)5	5420	5439	BoeWGS1.0_c53026.3	(TA)9	5574	5591
chr8.1114	(AT)16	7319646	7319677	BoeWGS1.0_c101508.2	(TA)8	3985	4000	BoeWGS1.0_c195833.1	(TA)10	1086	1105
chr8.1126	(AAT)7	7395072	7395092	BoeWGS1.0_c56132.1	(TTA)6	1033	1050	BoeWGS1.0_c56133.1	(TTA)5	1064	1078
chr8.1137	(AT)8	7477588	7477603	BoeWGS1.0_c61739.1	(TA)9	2413	2430	BoeWGS1.0_c61740.1	(TA)7	2423	2436
chr8.1145	(TA)9	7504965	7504982	BoeWGS1.0_c5903.3	(AAT)6	614	631	BoeWGS1.0_c87517.1	(ATTT)5	598	617
chr8.1151	(AAT)7	7558295	7558315	BoeWGS1.0_c99963.3	(ATT)8	3810	3833	BoeWGS1.0_c99908.1	(ATT)5	3789	3803
chr8.1164	(AC)6	7639988	7639999	BoeWGS1.0_c148055.1	(TG)8	884	899	BoeWGS1.0_c142781.1	(TG)7	898	911
chr8.1167	(TC)6	7646730	7646741	BoeWGS1.0_c242262.6	(AG)12	6975	6998	BoeWGS1.0_c157065.1	(TC)7	639	652
chr8.1168	(AT)15	7647798	7647827	BoeWGS1.0_c242262.5	(AT)8	5896	5911	BoeWGS1.0_c157065.2	(AT)13	1644	1669
chr8.1207	(TA)7	7850464	7850477	BoeWGS1.0_c117461.1	(TA)24	1893	1940	BoeWGS1.0_c236539.1	(AT)9	17	34
chr8.1223	(TA)6	7949871	7949882	BoeWGS1.0_c316205.1	(TA)15	573	602	BoeWGS1.0_c245543.1	(AT)8	2357	2372
chr8.1243	(AAT)5	8046905	8046919	BoeWGS1.0_c188801.1	(ATT)7	2418	2438	BoeWGS1.0_c85195.1	(AAT)6	1442	1459
chr8.1245	(AG)9	8079591	8079608	BoeWGS1.0_c86811.4	(TC)8	8329	8344	BoeWGS1.0_c232943.1	(CT)10	482	501
chr8.1248	(TA)7	8085377	8085390	BoeWGS1.0_c127060.4	(TA)6	5170	5181	BoeWGS1.0_c86811.1	(TA)12	2807	2830
chr8.1298	(TA)6	8412403	8412414	BoeWGS1.0_c324689.1	(TA)34	23	90	BoeWGS1.0_c91181.1	(TA)13	1029	1054
chr8.1364	(TA)21	8864506	8864547	BoeWGS1.0_c69275.1	(TA)6	406	417	BoeWGS1.0_c3784.2	(TA)7	14526	14539
chr8.1369	(GA)10	8897725	8897744	BoeWGS1.0_c83765.2	(AG)8	6095	6110	BoeWGS1.0_c7133.2	(AG)7	6204	6217
chr8.1389	(ATA)12	9085721	9085756	BoeWGS1.0_c44770.1	(ATA)15	5370	5414	BoeWGS1.0_c30855.2	(TAT)17	15760	15810
chr8.1427	(TA)9	9432740	9432757	BoeWGS1.0_c13162.1	(AT)11	295	316	BoeWGS1.0_c19610.1	(AT)8	37	52
chr8.1432	(AAT)8	9465151	9465174	BoeWGS1.0_c266220.2	(ATA)7	2663	2683	BoeWGS1.0_c282889.3	(AAT)9	2692	2718
chr8.1447	(TA)16	9568808	9568839	BoeWGS1.0_c150312.1	(AT)11	612	633	BoeWGS1.0_c13724.2	(TA)6	6536	6547
chr8.1449	(CT)11	9573889	9573910	BoeWGS1.0_c4429.1	(TG)6	222	233	BoeWGS1.0_c277123.1	(CT)22	1111	1154
chr8.1480	(TA)6	9735685	9735696	BoeWGS1.0_c47248.3	(AT)10	4588	4607	BoeWGS1.0_c47249.1	(AT)9	2398	2415
chr8.1502	(CT)9	9940901	9940918	BoeWGS1.0_c108570.2	(GA)12	4896	4919	BoeWGS1.0_c167095.1	(GA)17	2572	2605
chr8.1513	(TA)8	10018723	10018738	BoeWGS1.0_c73524.1	(TA)7	222	235	BoeWGS1.0_c229331.1	(TA)6	209	220
chr8.1523	(ATT)9	10070906	10070932	BoeWGS1.0_c11370.1	(AAT)6	395	412	BoeWGS1.0_c11372.1	(AAT)11	2172	2204
chr8.1525	(GA)11	10084235	10084256	BoeWGS1.0_c5241.1	(GA)9	2745	2762	BoeWGS1.0_c5242.1	(GA)20	2690	2729
chr8.1537	(AAT)6	10156278	10156295	BoeWGS1.0_c323619.1	(AAT)7	722	742	BoeWGS1.0_c49826.1	(TAT)5	444	458
chr8.1549	(AT)8	10230818	10230833	BoeWGS1.0_c149869.1	(AT)9	1	18	BoeWGS1.0_c149870.2	(AT)12	3112	3135
chr8.1610	(ATT)12	10490457	10490492	BoeWGS1.0_c69883.2	(ATT)11	7301	7333	BoeWGS1.0_c89825.4	(TAA)22	30792	30857
chr8.1621	(TA)6	10524917	10524928	BoeWGS1.0_c139191.3	(TA)8	2382	2397	BoeWGS1.0_c98678.1	(TA)23	9	54
chr8.1646	(AT)15	10593260	10593289	BoeWGS1.0_c63878.1	(AT)18	4832	4867	BoeWGS1.0_c63879.2	(AT)11	4853	4874
chr8.1655	(ATT)14	10643231	10643272	BoeWGS1.0_c135855.1	(ATA)6	486	503	BoeWGS1.0_c243575.1	(AAT)7	519	539
chr8.1659	(AT)12	10674406	10674429	BoeWGS1.0_c179044.1	(AT)9	69	86	BoeWGS1.0_c257668.1	(AT)6	2095	2106
chr8.1683	(AT)19	10815910	10815947	BoeWGS1.0_c156485.2	(AT)20	8864	8903	BoeWGS1.0_c288506.3	(TA)16	3961	3992
chr8.1697	(TTA)5	10877461	10877475	BoeWGS1.0_c242080.1	(TTA)8	752	775	BoeWGS1.0_c150401.1	(AAT)6	589	606
chr8.1702	(TA)16	10895217	10895248	BoeWGS1.0_c125011.1	(TA)9	5791	5808	BoeWGS1.0_c49029.1	(AT)6	3569	3580
chr8.1705	(GA)10	10921574	10921593	BoeWGS1.0_c129492.1	(TC)13	778	803	BoeWGS1.0_c129491.2	(TC)6	1276	1287
chr8.1706	(ATT)6	10922736	10922753	BoeWGS1.0_c129491.1	(AAT)19	79	135	BoeWGS1.0_c182109.1	(ATT)12	139	174
chr8.1707	(AT)30	10933703	10933762	BoeWGS1.0_c137884.1	(AT)7	3138	3151	BoeWGS1.0_c176255.1	(AT)17	2222	2255
chr8.1711	(AC)10	10971618	10971637	BoeWGS1.0_c227634.4	(CAAGG)6	7402	7431	BoeWGS1.0_c227634.3	(TG)9	7279	7296
chr8.1712	(GA)6	10972096	10972107	BoeWGS1.0_c181418.1	(GA)7	193	206	BoeWGS1.0_c227634.2	(CT)11	6789	6810
chr8.1721	(TA)7	11071261	11071274	BoeWGS1.0_c75974.2	(TA)6	5829	5840	BoeWGS1.0_c8517.6	(AT)9	4284	4301
chr8.1723	(AAG)8	11072832	11072855	BoeWGS1.0_c174692.2	(AAG)5	1418	1432	BoeWGS1.0_c8517.4	(TCT)7	2693	2713
chr8.1732	(TA)8	11093854	11093869	BoeWGS1.0_c91818.1	(TA)16	1543	1574	BoeWGS1.0_c91817.1	(AT)6	1545	1556
chr8.1737	(TA)18	11125472	11125507	BoeWGS1.0_c50381.2	(TA)11	4650	4671	BoeWGS1.0_c50382.2	(ATTT)5	7503	7522
chr8.1738	(AT)11	11126324	11126345	BoeWGS1.0_c50381.1	(TA)9	3178	3195	BoeWGS1.0_c50382.1	(TA)12	6185	6208
chr8.1769	(TTA)6	11349389	11349406	BoeWGS1.0_c326101.1	(ATT)17	644	694	BoeWGS1.0_c14526.2	(ATT)7	2974	2994
chr8.1772	(TG)14	11373511	11373538	BoeWGS1.0_c6346.1	(CA)12	3789	3812	BoeWGS1.0_c133085.2	(TG)18	7560	7595
chr8.1795	(ATT)8	11464864	11464887	BoeWGS1.0_c47119.2	(AAT)10	1491	1520	BoeWGS1.0_c5575.1	(AAT)7	1804	1824
chr8.1798	(CTC)5	11491624	11491638	BoeWGS1.0_c154708.1	(CTC)10	4497	4526	BoeWGS1.0_c117363.1	(CCT)7	2965	2985
chr8.1800	(AG)22	11501583	11501626	BoeWGS1.0_c16148.1	(AG)7	7451	7464	BoeWGS1.0_c117363.2	(AG)8	12636	12651
chr8.1809	(TCA)9	11545538	11545564	BoeWGS1.0_c171228.1	(ATG)7	1	21	BoeWGS1.0_c312653.1	(CAT)6	1	18
chr8.1813	(AG)10	11563025	11563044	BoeWGS1.0_c14788.2	(TC)13	3253	3278	BoeWGS1.0_c90135.1	(TC)12	3232	3255
chr8.1834	(AAT)6	11689379	11689396	BoeWGS1.0_c187728.1	(TAT)9	757	783	BoeWGS1.0_c245194.1	(AAT)7	176	196
chr8.1843	(TG)9	11729510	11729527	BoeWGS1.0_c96103.3	(TG)10	3532	3551	BoeWGS1.0_c26497.3	(AC)18	19213	19248
chr8.1872	(AT)28	11873659	11873714	BoeWGS1.0_c135673.2	(TA)6	2040	2051	BoeWGS1.0_c125026.1	(AT)7	282	295
chr8.1874	(ATTA)7	11878364	11878391	BoeWGS1.0_c211512.2	(TTAA)6	2569	2592	BoeWGS1.0_c125026.4	(ATTA)5	6135	6154
chr8.1877	(AT)6	11886626	11886637	BoeWGS1.0_c25913.1	(AT)8	486	501	BoeWGS1.0_c25914.1	(AT)7	407	420
chr8.1880	(AT)25	11922853	11922902	BoeWGS1.0_c36642.1	(AT)15	3215	3244	BoeWGS1.0_c229420.1	(AT)6	1266	1277
chr8.1883	(AT)11	11941111	11941132	BoeWGS1.0_c263353.1	(TA)6	28	39	BoeWGS1.0_c190264.1	(AT)7	1097	1110
chr8.1892	(AT)19	11987826	11987863	BoeWGS1.0_c82740.1	(AT)9	3431	3448	BoeWGS1.0_c82862.4	(AT)14	9249	9276
chr8.1900	(AG)9	12013442	12013459	BoeWGS1.0_c74555.1	(GA)13	2058	2083	BoeWGS1.0_c74261.2	(AG)10	4903	4922
chr8.1978	(AT)7	12300379	12300392	BoeWGS1.0_c29114.2	(TA)13	7001	7026	BoeWGS1.0_c20691.1	(TAT)9	746	772
chr8.1986	(AT)7	12363963	12363976	BoeWGS1.0_c148203.1	(AT)20	1990	2029	BoeWGS1.0_c148126.1	(AT)6	1995	2006
chr8.1992	(AT)12	12391880	12391903	BoeWGS1.0_c21631.1	(AT)8	928	943	BoeWGS1.0_c130712.1	(AT)7	932	945
chr8.1993	(TC)9	12393195	12393212	BoeWGS1.0_c21631.2	(TC)8	2234	2249	BoeWGS1.0_c21630.1	(TC)6	1296	1307
chr8.1994	(TG)9	12395089	12395106	BoeWGS1.0_c21630.2	(TG)11	3193	3214	BoeWGS1.0_c196975.1	(CA)12	2810	2833
chr8.1996	(TA)8	12403832	12403847	BoeWGS1.0_c9631.2	(TA)9	5764	5781	BoeWGS1.0_c9632.1	(TA)7	5830	5843
chr8.2015	(TA)15	12494558	12494587	BoeWGS1.0_c79045.2	(TA)16	7399	7430	BoeWGS1.0_c79046.2	(TA)7	7301	7314
chr8.2020	(TAT)5	12553469	12553483	BoeWGS1.0_c154160.1	(TAT)6	1368	1385	BoeWGS1.0_c87333.1	(AAT)11	1220	1252
chr8.2042	(TA)14	12729953	12729980	BoeWGS1.0_c87237.1	(TA)19	469	506	BoeWGS1.0_c87238.1	(TA)8	670	685
chr8.2047	(CA)6	12770988	12770999	BoeWGS1.0_c42433.1	(CA)8	1205	1220	BoeWGS1.0_c42434.1	(CA)9	1192	1209
chr8.2048	(TA)14	12803648	12803675	BoeWGS1.0_c169233.1	(AT)9	5616	5633	BoeWGS1.0_c79894.1	(TA)16	2183	2214
chr8.2050	(GT)9	12825669	12825686	BoeWGS1.0_c227704.2	(CA)11	968	989	BoeWGS1.0_c282595.1	(CA)8	222	237
chr8.2058	(AT)7	12853257	12853270	BoeWGS1.0_c193861.1	(AT)12	2319	2342	BoeWGS1.0_c253651.1	(AT)8	281	296
chr8.2061	(AG)9	12855826	12855843	BoeWGS1.0_c38796.1	(AG)14	128	155	BoeWGS1.0_c315314.1	(AG)12	128	151
chr8.2067	(AT)16	12879677	12879708	BoeWGS1.0_c89816.1	(AT)6	770	781	BoeWGS1.0_c291843.1	(AT)14	1386	1413
chr8.2081	(CT)9	13012551	13012568	BoeWGS1.0_c232155.1	(GA)10	1569	1588	BoeWGS1.0_c18698.1	(CT)12	7227	7250
chr8.2096	(TA)9	13102606	13102623	BoeWGS1.0_c106582.3	(TA)6	4395	4406	BoeWGS1.0_c297931.2	(AT)7	1924	1937
chr8.2102	(AAT)8	13120881	13120904	BoeWGS1.0_c225695.1	(TTA)5	688	702	BoeWGS1.0_c188585.2	(AAT)7	2894	2914
chr8.2106	(GA)13	13199525	13199550	BoeWGS1.0_c130654.1	(TC)10	850	869	BoeWGS1.0_c67458.1	(TC)15	843	872
chr8.2129	(AT)16	13330595	13330626	BoeWGS1.0_c196690.1	(AT)10	879	898	BoeWGS1.0_c76396.2	(AT)7	3032	3045
chr8.2147	(AT)9	13462759	13462776	BoeWGS1.0_c28874.1	(TA)16	5136	5167	BoeWGS1.0_c28875.1	(TA)8	1485	1500
chr8.2149	(TG)9	13490558	13490575	BoeWGS1.0_c111791.1	(AC)6	1657	1668	BoeWGS1.0_c131660.1	(AC)7	1670	1683
chr8.2163	(ATT)9	13574938	13574964	BoeWGS1.0_c219475.1	(TAA)16	636	683	BoeWGS1.0_c103614.3	(ATT)22	3686	3751
chr8.2215	(AG)8	13901124	13901139	BoeWGS1.0_c193315.1	(GA)6	846	857	BoeWGS1.0_c32361.1	(GA)7	1186	1199
chr8.2238	(AG)10	14014351	14014370	BoeWGS1.0_c172381.1	(CT)11	1695	1716	BoeWGS1.0_c61680.1	(GA)7	1490	1503
chr8.2241	(AAT)8	14031503	14031526	BoeWGS1.0_c147749.1	(ATT)6	281	298	BoeWGS1.0_c45568.2	(ATT)7	3541	3561
chr8.2244	(GA)7	14039278	14039291	BoeWGS1.0_c192839.1	(AG)17	995	1028	BoeWGS1.0_c39040.1	(AG)16	996	1027
chr8.2315	(TA)10	14447904	14447923	BoeWGS1.0_c49421.1	(TA)12	568	591	BoeWGS1.0_c7892.1	(TA)7	546	559
chr8.2318	(AT)7	14470861	14470874	BoeWGS1.0_c22154.1	(AT)8	1898	1913	BoeWGS1.0_c209442.1	(TA)11	3199	3220
chr8.2340	(ATT)6	14652159	14652176	BoeWGS1.0_c318140.1	(AAT)14	656	697	BoeWGS1.0_c321864.1	(ATT)7	42	62
chr8.2375	(GA)12	14935722	14935745	BoeWGS1.0_c36897.1	(CT)8	8884	8899	BoeWGS1.0_c44056.1	(CT)13	1827	1852
chr8.2394	(GT)7	15045839	15045852	BoeWGS1.0_c211336.4	(AC)8	2939	2954	BoeWGS1.0_c211335.4	(AC)6	3014	3025
chr8.2398	(ATT)6	15050537	15050554	BoeWGS1.0_c268722.1	(AAT)7	937	957	BoeWGS1.0_c268723.1	(AAT)5	712	726
chr8.2400	(TA)13	15064173	15064198	BoeWGS1.0_c58063.1	(TA)8	1086	1101	BoeWGS1.0_c10808.1	(TA)6	1373	1384
chr8.2409	(TA)6	15075011	15075022	BoeWGS1.0_c76840.1	(TA)13	4954	4979	BoeWGS1.0_c89984.1	(AAT)5	1505	1519
chr8.2415	(ATA)7	15111136	15111156	BoeWGS1.0_c202371.2	(ATA)5	6512	6526	BoeWGS1.0_c174214.1	(TAT)6	1457	1474
chr8.2419	(TA)12	15143005	15143028	BoeWGS1.0_c8932.1	(AT)16	109	140	BoeWGS1.0_c106301.1	(TA)14	3410	3437
chr8.2422	(AAT)9	15151029	15151055	BoeWGS1.0_c161538.2	(TAA)12	1797	1832	BoeWGS1.0_c142750.2	(TAT)5	1879	1893
chr8.2441	(TAA)6	15250025	15250042	BoeWGS1.0_c36278.1	(TAT)5	1845	1859	BoeWGS1.0_c36277.2	(TAT)8	3417	3440
chr8.2473	(CT)17	15407885	15407918	BoeWGS1.0_c313584.1	(CT)15	1400	1429	BoeWGS1.0_c79048.1	(CT)13	3676	3701
chr8.2484	(AC)6	15451361	15451372	BoeWGS1.0_c149259.1	(GT)7	4194	4207	BoeWGS1.0_c161423.1	(GT)9	4218	4235
chr8.2504	(AT)10	15531614	15531633	BoeWGS1.0_c148453.2	(TA)14	5516	5543	BoeWGS1.0_c236524.1	(TA)12	2923	2946
chr8.2512	(CT)10	15589011	15589030	BoeWGS1.0_c222442.1	(AG)8	1224	1239	BoeWGS1.0_c22633.2	(CT)6	6544	6555
chr8.2539	(TA)6	15786221	15786232	BoeWGS1.0_c186920.2	(TA)8	1737	1752	BoeWGS1.0_c263853.1	(TA)9	1191	1208
chr8.2548	(AT)19	15838503	15838540	BoeWGS1.0_c130548.1	(AT)23	22	67	BoeWGS1.0_c86063.1	(AT)22	22	65
chr8.2552	(TAT)9	15846989	15847015	BoeWGS1.0_c88580.1	(AAT)6	2293	2310	BoeWGS1.0_c146642.1	(AAT)7	1013	1033
chr8.2576	(AAT)9	15961338	15961364	BoeWGS1.0_c12374.1	(ATT)10	3036	3065	BoeWGS1.0_c119627.1	(AAT)13	7499	7537
chr8.2578	(ATT)7	15972469	15972489	BoeWGS1.0_c152364.2	(AAT)5	4495	4509	BoeWGS1.0_c137775.1	(AAT)8	1465	1488
chr8.2589	(CA)8	16037286	16037301	BoeWGS1.0_c45621.2	(CA)7	2592	2605	BoeWGS1.0_c168009.2	(CA)11	1336	1357
chr8.2597	(TTA)5	16073235	16073249	BoeWGS1.0_c75553.2	(TTA)7	1012	1032	BoeWGS1.0_c297984.2	(TTA)9	998	1024
chr8.2600	(TC)14	16090194	16090221	BoeWGS1.0_c122182.1	(TC)11	174	195	BoeWGS1.0_c122181.2	(TC)8	5193	5208
chr8.2611	(AAG)6	16138265	16138282	BoeWGS1.0_c170255.1	(TTC)8	858	881	BoeWGS1.0_c96842.2	(AAG)5	4455	4469
chr8.2615	(GA)10	16165375	16165394	BoeWGS1.0_c27912.1	(GA)9	284	301	BoeWGS1.0_c27913.1	(GA)20	302	341
chr8.2617	(TC)6	16199385	16199396	BoeWGS1.0_c61168.1	(AG)12	2287	2310	BoeWGS1.0_c55860.1	(AG)9	1	18
chr8.2629	(AC)10	16248991	16249010	BoeWGS1.0_c114980.2	(AC)20	1434	1473	BoeWGS1.0_c115099.2	(AC)6	1396	1407
chr8.2650	(CT)9	16369830	16369847	BoeWGS1.0_c259360.1	(CT)15	121	150	BoeWGS1.0_c246523.1	(AG)12	4078	4101
chr8.2651	(AT)17	16375298	16375331	BoeWGS1.0_c266303.1	(AT)6	504	515	BoeWGS1.0_c139282.1	(AT)18	1795	1830
chr8.2654	(TGA)8	16386637	16386660	BoeWGS1.0_c126821.5	(ATC)11	3598	3630	BoeWGS1.0_c149815.4	(ATC)7	3589	3609
chr8.2661	(AC)20	16401796	16401835	BoeWGS1.0_c214402.1	(AC)7	529	542	BoeWGS1.0_c214401.1	(AC)19	518	555
chr8.2662	(TG)15	16402223	16402252	BoeWGS1.0_c214402.2	(TG)11	930	951	BoeWGS1.0_c214401.2	(TG)12	943	966
chr8.2664	(AT)12	16410694	16410717	BoeWGS1.0_c199499.1	(AT)6	2583	2594	BoeWGS1.0_c193223.1	(AT)7	2582	2595
chr8.2670	(AT)21	16426935	16426976	BoeWGS1.0_c199499.8	(AT)6	17609	17620	BoeWGS1.0_c96669.1	(AT)8	1726	1741
chr8.2677	(CT)9	16446034	16446051	BoeWGS1.0_c233258.1	(CT)18	232	267	BoeWGS1.0_c276730.1	(CT)8	817	832
chr8.2690	(AT)11	16499458	16499479	BoeWGS1.0_c288828.1	(TA)9	92	109	BoeWGS1.0_c139067.1	(AT)13	3001	3026
chr8.2726	(AG)11	16697868	16697889	BoeWGS1.0_c119294.1	(AG)14	4611	4638	BoeWGS1.0_c119293.1	(AG)9	8759	8776
chr8.2739	(AT)10	16733074	16733093	BoeWGS1.0_c167904.1	(AT)7	1015	1028	BoeWGS1.0_c167903.1	(AT)11	1031	1052
chr8.2756	(AG)6	16842401	16842412	BoeWGS1.0_c228796.1	(AG)7	1469	1482	BoeWGS1.0_c219007.1	(TC)10	1183	1202
chr8.2759	(AT)7	16860117	16860130	BoeWGS1.0_c56817.6	(TA)6	11170	11181	BoeWGS1.0_c56817.5	(CTC)5	10951	10965
chr8.2762	(CT)12	16864329	16864352	BoeWGS1.0_c56817.2	(GA)13	6973	6998	BoeWGS1.0_c283387.1	(GA)6	1	12
chr8.2772	(TA)13	16944516	16944541	BoeWGS1.0_c13867.1	(TA)7	4106	4119	BoeWGS1.0_c13866.1	(TA)9	5432	5449
chr8.2782	(AT)6	17008517	17008528	BoeWGS1.0_c105061.1	(AT)8	349	364	BoeWGS1.0_c26613.1	(TA)11	7429	7450
chr8.2789	(AT)9	17029111	17029128	BoeWGS1.0_c222535.1	(AT)10	1513	1532	BoeWGS1.0_c82705.1	(AT)6	1587	1598
chr8.2795	(TA)10	17076015	17076034	BoeWGS1.0_c45933.1	(TA)20	2688	2727	BoeWGS1.0_c129386.1	(AT)6	1610	1621
chr8.2798	(TA)6	17086774	17086785	BoeWGS1.0_c118115.2	(TA)8	3382	3397	BoeWGS1.0_c23654.1	(TA)16	4902	4933
chr8.2803	(AT)9	17102755	17102772	BoeWGS1.0_c99324.1	(AT)6	2648	2659	BoeWGS1.0_c223921.1	(TA)7	441	454
chr8.2809	(AT)15	17130053	17130082	BoeWGS1.0_c55311.1	(AT)9	843	860	BoeWGS1.0_c21699.2	(AT)6	838	849
chr8.2832	(TA)21	17241335	17241376	BoeWGS1.0_c84296.2	(TA)9	2863	2880	BoeWGS1.0_c158841.1	(TA)6	1428	1439
chr8.2833	(TA)6	17241770	17241781	BoeWGS1.0_c84296.1	(AT)7	2480	2493	BoeWGS1.0_c158841.2	(TA)21	1828	1869
chr8.2847	(ATT)5	17361188	17361202	BoeWGS1.0_c187962.1	(AAT)12	279	314	BoeWGS1.0_c217788.1	(AAT)6	246	263
chr8.2865	(AT)6	17456587	17456598	BoeWGS1.0_c68089.3	(TA)9	5682	5699	BoeWGS1.0_c27458.3	(AT)7	11238	11251
chr8.2880	(TAT)5	17531816	17531830	BoeWGS1.0_c241706.1	(TAA)8	323	346	BoeWGS1.0_c34307.1	(TAT)19	73	129
chr8.2882	(AT)7	17543808	17543821	BoeWGS1.0_c192520.2	(TA)16	6984	7015	BoeWGS1.0_c180447.1	(AT)12	140	163
chr8.2897	(AT)17	17601211	17601244	BoeWGS1.0_c166457.2	(AT)8	1020	1035	BoeWGS1.0_c32844.5	(AT)6	4002	4013
chr8.2915	(AT)11	17690481	17690502	BoeWGS1.0_c199191.1	(TA)14	1863	1890	BoeWGS1.0_c147368.1	(AT)13	5008	5033
chr8.2927	(TA)14	17767806	17767833	BoeWGS1.0_c92406.1	(TA)15	1097	1126	BoeWGS1.0_c170505.1	(TTA)8	3759	3782
chr8.2943	(AG)9	17829224	17829241	BoeWGS1.0_c123005.1	(AG)8	2596	2611	BoeWGS1.0_c170799.1	(AG)7	2594	2607
chr8.2959	(TA)18	17938006	17938041	BoeWGS1.0_c119084.1	(AT)11	1326	1347	BoeWGS1.0_c177103.1	(AT)14	147	174
chr8.3017	(AG)19	18231034	18231071	BoeWGS1.0_c242343.1	(TC)7	3689	3702	BoeWGS1.0_c38644.2	(GA)11	1415	1436
chr8.3020	(AG)11	18268648	18268669	BoeWGS1.0_c179099.1	(AG)6	468	479	BoeWGS1.0_c249397.2	(TC)9	3269	3286
chr8.3039	(TA)14	18360637	18360664	BoeWGS1.0_c182867.1	(TA)7	90	103	BoeWGS1.0_c2101.1	(TA)16	2961	2992
chr8.3052	(AT)11	18429370	18429391	BoeWGS1.0_c187460.1	(AT)9	5362	5379	BoeWGS1.0_c216002.1	(TA)8	3245	3260
chr8.3056	(AT)11	18463051	18463072	BoeWGS1.0_c36853.1	(AT)12	8951	8974	BoeWGS1.0_c23187.3	(AT)7	6125	6138
chr8.3101	(TA)7	18766304	18766317	BoeWGS1.0_c50828.3	(TA)8	10393	10408	BoeWGS1.0_c81735.1	(AT)6	595	606
chr8.3108	(TCT)6	18782199	18782216	BoeWGS1.0_c140841.1	(AAG)7	1128	1148	BoeWGS1.0_c298798.1	(TCT)8	322	345
chr8.3112	(TA)7	18806029	18806042	BoeWGS1.0_c50473.2	(TA)6	2201	2212	BoeWGS1.0_c191168.1	(TA)13	2192	2217
chr8.3114	(TA)11	18815661	18815682	BoeWGS1.0_c63853.2	(AT)7	611	624	BoeWGS1.0_c63853.1	(AT)6	389	400
chr8.3120	(AT)23	18847576	18847621	BoeWGS1.0_c22788.4	(AT)6	14248	14259	BoeWGS1.0_c287138.1	(AT)18	1495	1530
chr8.3133	(AT)10	18900977	18900996	BoeWGS1.0_c36489.1	(AT)6	154	165	BoeWGS1.0_c194984.1	(AT)12	154	177
chr8.3175	(TA)8	19144084	19144099	BoeWGS1.0_c233273.1	(AT)9	897	914	BoeWGS1.0_c130128.1	(AT)10	897	916
chr8.3193	(AAT)10	19260635	19260664	BoeWGS1.0_c188859.1	(TAT)7	420	440	BoeWGS1.0_c206052.1	(AAT)8	1116	1139
chr8.3208	(GA)10	19326569	19326588	BoeWGS1.0_c20347.1	(GA)14	324	351	BoeWGS1.0_c2038.1	(GA)9	2455	2472
chr8.3211	(TC)10	19344285	19344304	BoeWGS1.0_c187580.1	(GA)6	688	699	BoeWGS1.0_c187581.1	(GA)17	1990	2023
chr8.3214	(TC)15	19371951	19371980	BoeWGS1.0_c63800.1	(AG)12	554	577	BoeWGS1.0_c162031.1	(TC)8	2667	2682
chr8.3264	(AG)7	19658325	19658338	BoeWGS1.0_c82287.1	(CT)14	39	66	BoeWGS1.0_c141353.1	(GA)10	472	491
chr8.3284	(AT)7	19758787	19758800	BoeWGS1.0_c325692.2	(AT)9	453	470	BoeWGS1.0_c325692.3	(AT)12	694	717
chr8.3294	(TA)12	19849792	19849815	BoeWGS1.0_c234517.1	(TA)8	1115	1130	BoeWGS1.0_c289627.1	(AT)15	355	384
chr8.3298	(AT)6	19868915	19868926	BoeWGS1.0_c153865.1	(AT)9	423	440	BoeWGS1.0_c318154.1	(AT)11	250	271
chr8.3315	(AAT)8	19970507	19970530	BoeWGS1.0_c106713.3	(AAT)9	1934	1960	BoeWGS1.0_c211126.2	(AAT)6	774	791
chr8.3354	(CT)9	20117803	20117820	BoeWGS1.0_c99602.1	(AG)15	3752	3781	BoeWGS1.0_c99603.3	(AG)6	4456	4467
chr8.3359	(GA)42	20139353	20139436	BoeWGS1.0_c67033.1	(TC)8	879	894	BoeWGS1.0_c278243.1	(GA)14	524	551
chr8.3370	(AG)14	20193436	20193463	BoeWGS1.0_c88899.1	(AG)16	3926	3957	BoeWGS1.0_c88898.1	(AAT)6	1190	1207
chr8.3385	(AT)7	20253926	20253939	BoeWGS1.0_c64766.1	(AT)9	3287	3304	BoeWGS1.0_c74392.1	(AT)8	438	453
chr8.3389	(TA)14	20321029	20321056	BoeWGS1.0_c203452.1	(TA)8	3633	3648	BoeWGS1.0_c203453.1	(TA)10	3631	3650
chr8.3390	(GA)13	20327202	20327227	BoeWGS1.0_c146089.1	(TC)17	2256	2289	BoeWGS1.0_c146611.1	(GA)11	4811	4832
chr8.3392	(AG)7	20334261	20334274	BoeWGS1.0_c231012.1	(CT)9	2760	2777	BoeWGS1.0_c49646.1	(TC)16	3179	3210
chr8.3398	(AT)6	20356831	20356842	BoeWGS1.0_c155686.2	(AT)10	579	598	BoeWGS1.0_c155685.2	(AT)8	578	593
chr8.3415	(AT)7	20427172	20427185	BoeWGS1.0_c204961.1	(AT)18	194	229	BoeWGS1.0_c249292.1	(TA)12	1454	1477
chr8.3424	(GA)6	20494904	20494915	BoeWGS1.0_c101202.2	(CT)10	987	1006	BoeWGS1.0_c130676.2	(CT)9	1016	1033
chr8.3440	(AGA)7	20561664	20561684	BoeWGS1.0_c43362.6	(AGA)8	19662	19685	BoeWGS1.0_c53648.3	(TCT)6	4777	4794
chr8.3462	(TA)16	20639760	20639791	BoeWGS1.0_c25472.2	(AT)10	9050	9069	BoeWGS1.0_c86730.2	(AT)6	4130	4141
chr8.3480	(AT)6	20722555	20722566	BoeWGS1.0_c63858.1	(TA)10	4041	4060	BoeWGS1.0_c63857.1	(TA)7	152	165
chr8.3488	(TC)27	20792135	20792188	BoeWGS1.0_c103809.2	(TC)23	9676	9721	BoeWGS1.0_c103810.3	(TC)7	6509	6522
chr8.3507	(ATA)7	20915503	20915523	BoeWGS1.0_c58825.2	(TTA)13	6447	6485	BoeWGS1.0_c38433.2	(ATA)17	6878	6928
chr8.3508	(TTC)8	20918251	20918274	BoeWGS1.0_c38433.4	(TTC)5	9660	9674	BoeWGS1.0_c58825.1	(AGA)9	3713	3739
chr8.3511	(AT)6	20932048	20932059	BoeWGS1.0_c38432.2	(AT)7	2768	2781	BoeWGS1.0_c38431.1	(AT)9	2802	2819
chr8.3531	(GA)8	21085189	21085204	BoeWGS1.0_c188641.3	(CT)6	2489	2500	BoeWGS1.0_c38444.4	(GA)10	11465	11484
chr8.3533	(AT)8	21089296	21089311	BoeWGS1.0_c7226.1	(AT)10	1610	1629	BoeWGS1.0_c188642.1	(AT)14	1767	1794
chr8.3545	(AT)7	21176846	21176859	BoeWGS1.0_c280426.1	(TA)8	1855	1870	BoeWGS1.0_c276644.1	(TA)9	570	587
chr8.3550	(AT)12	21193416	21193439	BoeWGS1.0_c147014.1	(AT)7	594	607	BoeWGS1.0_c174115.1	(AT)16	5652	5683
chr8.3571	(AT)7	21309587	21309600	BoeWGS1.0_c17480.1	(AT)13	1038	1063	BoeWGS1.0_c293108.1	(TA)10	1023	1042
chr8.3596	(AG)17	21426701	21426734	BoeWGS1.0_c304648.1	(TC)13	702	727	BoeWGS1.0_c294719.1	(AG)15	147	176
chr8.3610	(CT)7	21485770	21485783	BoeWGS1.0_c151067.1	(CT)15	3208	3237	BoeWGS1.0_c8023.2	(GA)8	21734	21749
chr8.3627	(AGA)7	21592958	21592978	BoeWGS1.0_c174969.4	(GAG)5	7542	7556	BoeWGS1.0_c248289.1	(AGA)10	376	405
chr8.3638	(CT)11	21643429	21643450	BoeWGS1.0_c183693.1	(CT)7	1216	1229	BoeWGS1.0_c253367.2	(CT)8	2807	2822
chr8.3649	(CAC)6	21718379	21718396	BoeWGS1.0_c298027.1	(TGG)12	546	581	BoeWGS1.0_c283320.1	(CAC)8	661	684
chr8.3681	(TA)6	21942052	21942063	BoeWGS1.0_c240657.1	(TA)7	3928	3941	BoeWGS1.0_c240658.1	(TA)8	3842	3857
chr8.3686	(AT)8	21978054	21978069	BoeWGS1.0_c25991.2	(AT)6	10658	10669	BoeWGS1.0_c5688.1	(TA)10	5269	5288
chr8.3745	(TTC)6	22375791	22375808	BoeWGS1.0_c177857.2	(TTC)8	2493	2516	BoeWGS1.0_c177856.2	(TTC)5	2487	2501
chr8.3746	(TA)12	22384297	22384320	BoeWGS1.0_c81950.3	(ATTT)5	6768	6787	BoeWGS1.0_c81950.2	(TA)7	6588	6601
chr8.3752	(TA)6	22423860	22423871	BoeWGS1.0_c188761.1	(AT)8	1197	1212	BoeWGS1.0_c111538.1	(AT)14	2876	2903
chr8.3756	(TA)8	22467018	22467033	BoeWGS1.0_c36748.5	(AT)6	16511	16522	BoeWGS1.0_c144298.1	(AT)7	633	646
chr8.3759	(GA)9	22482601	22482618	BoeWGS1.0_c59226.2	(CT)11	4437	4458	BoeWGS1.0_c194377.1	(CT)6	688	699
chr9.33	(AAT)8	216095	216118	BoeWGS1.0_c77138.1	(AAT)5	3061	3075	BoeWGS1.0_c77139.1	(ATA)12	1494	1529
chr9.38	(AT)8	271304	271319	BoeWGS1.0_c86459.1	(AT)15	1186	1215	BoeWGS1.0_c168317.1	(TA)11	206	227
chr9.61	(AT)22	426485	426528	BoeWGS1.0_c233421.1	(AT)6	1016	1027	BoeWGS1.0_c19095.2	(AT)11	10799	10820
chr9.68	(TC)8	484992	485007	BoeWGS1.0_c283262.1	(TC)7	2154	2167	BoeWGS1.0_c235139.2	(TC)15	2574	2603
chr9.69	(AAT)10	486364	486393	BoeWGS1.0_c183283.6	(ATT)9	11073	11099	BoeWGS1.0_c183284.4	(ATT)6	2712	2729
chr9.71	(TC)6	488459	488470	BoeWGS1.0_c183284.2	(AG)7	640	653	BoeWGS1.0_c183283.4	(AG)11	8881	8902
chr9.79	(TA)18	554125	554160	BoeWGS1.0_c143151.1	(AT)7	3346	3359	BoeWGS1.0_c114071.1	(AT)8	3347	3362
chr9.98	(AT)9	641210	641227	BoeWGS1.0_c30625.4	(TA)7	3385	3398	BoeWGS1.0_c8873.2	(TA)18	4154	4189
chr9.108	(CT)9	677399	677416	BoeWGS1.0_c8491.1	(CT)7	5063	5076	BoeWGS1.0_c276572.1	(AG)11	696	717
chr9.110	(AT)9	698327	698344	BoeWGS1.0_c32848.1	(AT)10	3084	3103	BoeWGS1.0_c58030.1	(AT)12	3036	3059
chr9.112	(AAT)9	725144	725170	BoeWGS1.0_c146765.1	(TTA)7	1277	1297	BoeWGS1.0_c41146.1	(TTA)8	1268	1291
chr9.116	(GA)13	737045	737070	BoeWGS1.0_c107842.4	(CT)14	11889	11916	BoeWGS1.0_c149793.1	(CT)15	1466	1495
chr9.128	(TTA)6	778387	778404	BoeWGS1.0_c47024.1	(TTA)9	324	350	BoeWGS1.0_c268172.1	(ATT)10	314	343
chr9.137	(TA)16	802844	802875	BoeWGS1.0_c232019.2	(AT)17	2887	2920	BoeWGS1.0_c92363.1	(TA)9	590	607
chr9.147	(TA)8	863063	863078	BoeWGS1.0_c69121.1	(TA)7	271	284	BoeWGS1.0_c79248.1	(TA)12	587	610
chr9.177	(ATA)8	1048695	1048718	BoeWGS1.0_c268432.1	(AT)21	231	272	BoeWGS1.0_c159866.2	(AAT)7	1157	1177
chr9.185	(TA)17	1088744	1088777	BoeWGS1.0_c5719.1	(AT)9	27	44	BoeWGS1.0_c114255.2	(TA)6	3567	3578
chr9.206	(GA)9	1163824	1163841	BoeWGS1.0_c153405.1	(GA)28	508	563	BoeWGS1.0_c84531.1	(TC)11	2166	2187
chr9.241	(TA)6	1299646	1299657	BoeWGS1.0_c31187.5	(AT)12	2349	2372	BoeWGS1.0_c91101.1	(TA)9	644	661
chr9.247	(AG)13	1304161	1304186	BoeWGS1.0_c46878.1	(CT)10	39	58	BoeWGS1.0_c46879.1	(CT)12	39	62
chr9.256	(TA)16	1343023	1343054	BoeWGS1.0_c223769.1	(TA)12	1123	1146	BoeWGS1.0_c36694.1	(AT)7	692	705
chr9.282	(TC)10	1487215	1487234	BoeWGS1.0_c255110.1	(AG)6	1794	1805	BoeWGS1.0_c168407.3	(TC)11	2099	2120
chr9.301	(TA)9	1552103	1552120	BoeWGS1.0_c172945.3	(TA)13	3278	3303	BoeWGS1.0_c77379.2	(TA)6	6503	6514
chr9.307	(AT)7	1579236	1579249	BoeWGS1.0_c304000.1	(AT)13	126	151	BoeWGS1.0_c297471.1	(TA)11	1171	1192
chr9.384	(CT)7	1949255	1949268	BoeWGS1.0_c264391.1	(AG)6	350	361	BoeWGS1.0_c291323.1	(CT)10	25	44
chr9.387	(TA)16	1965231	1965262	BoeWGS1.0_c252487.1	(TA)9	781	798	BoeWGS1.0_c313452.1	(TA)8	33	48
chr9.406	(TA)6	2052815	2052826	BoeWGS1.0_c265700.2	(AT)8	440	455	BoeWGS1.0_c267169.1	(TA)7	980	993
chr9.414	(CT)20	2081618	2081657	BoeWGS1.0_c181531.1	(AG)19	2122	2159	BoeWGS1.0_c112249.2	(CT)15	2447	2476
chr9.420	(GA)7	2110947	2110960	BoeWGS1.0_c214843.2	(CT)10	334	353	BoeWGS1.0_c196869.1	(GA)8	889	904
chr9.427	(AG)8	2148494	2148509	BoeWGS1.0_c18118.1	(AG)7	5746	5759	BoeWGS1.0_c33195.2	(CT)6	2526	2537
chr9.434	(AT)33	2178944	2179009	BoeWGS1.0_c144836.1	(AT)7	1838	1851	BoeWGS1.0_c144837.1	(AT)6	1724	1735
chr9.439	(TA)7	2217897	2217910	BoeWGS1.0_c25758.1	(AT)8	3693	3708	BoeWGS1.0_c25759.2	(AT)10	1933	1952
chr9.451	(TTA)5	2268936	2268950	BoeWGS1.0_c74443.1	(TTA)9	190	216	BoeWGS1.0_c142791.1	(AAT)11	945	977
chr9.454	(AT)6	2282991	2283002	BoeWGS1.0_c15550.1	(AT)10	2939	2958	BoeWGS1.0_c15551.1	(AT)12	2675	2698
chr9.456	(GTT)5	2304059	2304073	BoeWGS1.0_c179148.1	(AAC)6	1640	1657	BoeWGS1.0_c11268.1	(GTT)8	8897	8920
chr9.460	(GA)20	2316585	2316624	BoeWGS1.0_c152075.2	(GA)11	2439	2460	BoeWGS1.0_c11268.2	(GA)8	21372	21387
chr9.463	(AT)15	2336392	2336421	BoeWGS1.0_c99111.1	(AT)12	329	352	BoeWGS1.0_c25537.1	(TA)7	4516	4529
chr9.472	(TC)6	2377775	2377786	BoeWGS1.0_c253046.1	(CT)10	488	507	BoeWGS1.0_c57810.1	(TC)7	2140	2153
chr9.507	(TA)21	2615411	2615452	BoeWGS1.0_c78151.1	(TTA)6	856	873	BoeWGS1.0_c166588.1	(AT)7	455	468
chr9.509	(TA)26	2622852	2622903	BoeWGS1.0_c190882.1	(TA)6	4307	4318	BoeWGS1.0_c252408.1	(TA)7	185	198
chr9.519	(AAT)5	2700464	2700478	BoeWGS1.0_c291649.1	(TTA)8	1306	1329	BoeWGS1.0_c285661.1	(TTA)13	1336	1374
chr9.563	(AT)6	2959128	2959139	BoeWGS1.0_c56312.1	(AT)7	8293	8306	BoeWGS1.0_c103749.3	(AT)13	8708	8733
chr9.588	(TA)7	3080137	3080150	BoeWGS1.0_c304440.1	(AT)14	372	399	BoeWGS1.0_c206105.2	(TA)8	1601	1616
chr9.608	(GA)8	3205082	3205097	BoeWGS1.0_c285604.1	(GA)12	1575	1598	BoeWGS1.0_c116300.1	(GA)9	1567	1584
chr9.620	(AG)7	3300928	3300941	BoeWGS1.0_c103265.2	(GA)11	4554	4575	BoeWGS1.0_c62460.3	(AG)17	7346	7379
chr9.622	(ATA)6	3309421	3309438	BoeWGS1.0_c34521.1	(TTA)5	1813	1827	BoeWGS1.0_c62460.6	(ATA)9	16353	16379
chr9.625	(AG)6	3337138	3337149	BoeWGS1.0_c15410.1	(TC)10	43	62	BoeWGS1.0_c4326.1	(TC)9	45	62
chr9.634	(AG)8	3388984	3388999	BoeWGS1.0_c62360.1	(TC)7	4501	4514	BoeWGS1.0_c116323.1	(AG)17	3213	3246
chr9.637	(TA)13	3394226	3394251	BoeWGS1.0_c257136.1	(TA)10	730	749	BoeWGS1.0_c233886.1	(AT)18	56	91
chr9.639	(AAT)11	3403376	3403408	BoeWGS1.0_c72486.1	(AAT)5	2616	2630	BoeWGS1.0_c111226.1	(AAT)10	1748	1777
chr9.649	(TA)15	3443081	3443110	BoeWGS1.0_c173596.1	(TA)8	2513	2528	BoeWGS1.0_c72111.1	(TA)9	1345	1362
chr9.650	(TTA)10	3443584	3443613	BoeWGS1.0_c173596.2	(TTA)6	3011	3028	BoeWGS1.0_c72111.2	(TTA)8	1836	1859
chr9.672	(AT)9	3624453	3624470	BoeWGS1.0_c47123.1	(AT)7	2456	2469	BoeWGS1.0_c140596.1	(AT)11	2457	2478
chr9.694	(AG)14	3835097	3835124	BoeWGS1.0_c63790.1	(TC)10	3249	3268	BoeWGS1.0_c9000.1	(AG)9	8781	8798
chr9.701	(AT)34	3864526	3864593	BoeWGS1.0_c92871.1	(AT)9	4331	4348	BoeWGS1.0_c138600.1	(AT)10	371	390
chr9.727	(TC)6	4032485	4032496	BoeWGS1.0_c94099.3	(AT)10	2350	2369	BoeWGS1.0_c94099.2	(TAT)7	2183	2203
chr9.728	(GT)6	4044653	4044664	BoeWGS1.0_c27867.1	(GT)11	1875	1896	BoeWGS1.0_c27866.1	(GT)7	1875	1888
chr9.746	(AT)13	4153452	4153477	BoeWGS1.0_c236711.1	(AT)10	246	265	BoeWGS1.0_c150262.2	(AT)6	12969	12980
chr9.769	(TC)9	4269372	4269389	BoeWGS1.0_c165526.2	(TC)7	3793	3806	BoeWGS1.0_c46085.1	(TC)18	44	79
chr9.771	(AT)6	4279176	4279187	BoeWGS1.0_c129761.2	(AT)12	2218	2241	BoeWGS1.0_c143375.1	(AT)10	812	831
chr9.775	(AT)36	4303374	4303445	BoeWGS1.0_c169240.1	(TA)8	717	732	BoeWGS1.0_c97378.1	(TA)6	713	724
chr9.799	(AG)11	4420853	4420874	BoeWGS1.0_c6350.1	(AG)14	4699	4726	BoeWGS1.0_c287746.1	(CT)18	429	464
chr9.803	(AG)8	4440010	4440025	BoeWGS1.0_c130085.1	(CT)10	111	130	BoeWGS1.0_c110788.2	(AG)11	6412	6433
chr9.864	(TTA)7	4822876	4822896	BoeWGS1.0_c35045.3	(AAT)6	17499	17516	BoeWGS1.0_c34425.2	(AAT)11	3111	3143
chr9.866	(AT)6	4832754	4832765	BoeWGS1.0_c35045.1	(TA)8	7339	7354	BoeWGS1.0_c203633.1	(AT)10	2261	2280
chr9.890	(AG)10	4970516	4970535	BoeWGS1.0_c154440.1	(GA)7	214	227	BoeWGS1.0_c159369.1	(TC)13	2629	2654
chr9.903	(AT)17	5054639	5054672	BoeWGS1.0_c36386.1	(TA)13	374	399	BoeWGS1.0_c36459.1	(TA)6	377	388
chr9.920	(TA)13	5163158	5163183	BoeWGS1.0_c222992.1	(TA)6	1050	1061	BoeWGS1.0_c79119.1	(AT)11	1227	1248
chr9.933	(AT)18	5233917	5233952	BoeWGS1.0_c136563.2	(AT)6	867	878	BoeWGS1.0_c295570.2	(AT)11	1233	1254
chr9.954	(AG)8	5376974	5376989	BoeWGS1.0_c90495.1	(CT)6	1235	1246	BoeWGS1.0_c58242.1	(CT)7	950	963
chr9.1001	(ATT)9	5740837	5740863	BoeWGS1.0_c218091.1	(ATT)7	1002	1022	BoeWGS1.0_c172491.5	(TAA)15	8164	8208
chr9.1007	(AAT)7	5750729	5750749	BoeWGS1.0_c185571.2	(TTA)9	5325	5351	BoeWGS1.0_c185572.1	(TTA)11	366	398
chr9.1013	(AT)9	5779961	5779978	BoeWGS1.0_c43557.1	(TA)7	4760	4773	BoeWGS1.0_c124625.1	(TA)6	5013	5024
chr9.1016	(AT)16	5788716	5788747	BoeWGS1.0_c169502.1	(AT)8	1323	1338	BoeWGS1.0_c222281.1	(AT)20	33	72
chr9.1031	(GA)18	5844615	5844650	BoeWGS1.0_c162087.2	(GAG)8	1523	1546	BoeWGS1.0_c48639.1	(GA)6	910	921
chr9.1041	(TA)10	5899090	5899109	BoeWGS1.0_c204118.1	(TA)8	43	58	BoeWGS1.0_c178628.1	(TA)17	43	76
chr9.1042	(AG)8	5902680	5902695	BoeWGS1.0_c109486.1	(AG)9	2436	2453	BoeWGS1.0_c178628.2	(AG)16	3599	3630
chr9.1050	(TA)10	5943969	5943988	BoeWGS1.0_c105721.1	(AT)7	1163	1176	BoeWGS1.0_c102376.1	(TA)17	28	61
chr9.1052	(TC)9	5967622	5967639	BoeWGS1.0_c73058.1	(CT)13	1699	1724	BoeWGS1.0_c96732.1	(TA)10	1514	1533
chr9.1053	(TA)7	5967793	5967806	BoeWGS1.0_c73058.1	(CT)13	1699	1724	BoeWGS1.0_c96732.1	(TA)10	1514	1533
chr9.1096	(AT)8	6238747	6238762	BoeWGS1.0_c61321.1	(TA)6	432	443	BoeWGS1.0_c195771.2	(AT)13	1921	1946
chr9.1109	(AT)9	6302261	6302278	BoeWGS1.0_c5269.2	(TA)8	1240	1255	BoeWGS1.0_c46936.2	(AT)6	3505	3516
chr9.1159	(AT)10	6602588	6602607	BoeWGS1.0_c151139.1	(AT)7	341	354	BoeWGS1.0_c46531.3	(AT)9	4961	4978
chr9.1165	(AT)16	6631244	6631275	BoeWGS1.0_c151098.1	(AT)6	496	507	BoeWGS1.0_c44701.1	(AT)7	4420	4433
chr9.1174	(ATT)16	6687308	6687355	BoeWGS1.0_c2533.1	(TAA)12	4239	4274	BoeWGS1.0_c2532.1	(TAA)9	2047	2073
chr9.1181	(AT)19	6718512	6718549	BoeWGS1.0_c174860.3	(CA)6	3050	3061	BoeWGS1.0_c36257.1	(AT)10	6699	6718
chr9.1183	(AT)7	6726435	6726448	BoeWGS1.0_c107044.1	(AT)6	2067	2078	BoeWGS1.0_c19128.2	(TA)10	15373	15392
chr9.1207	(TTA)5	6872913	6872927	BoeWGS1.0_c39123.3	(AAT)6	12314	12331	BoeWGS1.0_c39123.4	(CT)8	12613	12628
chr9.1209	(TA)6	6883767	6883778	BoeWGS1.0_c39123.1	(AT)7	1223	1236	BoeWGS1.0_c164558.1	(AT)11	1229	1250
chr9.1219	(TA)12	6922833	6922856	BoeWGS1.0_c25418.3	(AAT)7	7189	7209	BoeWGS1.0_c94160.1	(TA)11	284	305
chr9.1221	(AT)14	6931841	6931868	BoeWGS1.0_c56873.3	(AAT)5	8698	8712	BoeWGS1.0_c261970.1	(TA)12	411	434
chr9.1241	(TA)30	7028179	7028238	BoeWGS1.0_c202362.1	(TA)23	133	178	BoeWGS1.0_c65390.2	(TA)12	4740	4763
chr9.1242	(CT)19	7028592	7028629	BoeWGS1.0_c202362.2	(CT)12	552	575	BoeWGS1.0_c65390.3	(CT)7	5117	5130
chr9.1250	(AAT)6	7090705	7090722	BoeWGS1.0_c2199.1	(TAT)9	1730	1756	BoeWGS1.0_c2200.1	(ATT)8	21735	21758
chr9.1433	(ATGA)5	8189114	8189133	BoeWGS1.0_c104088.1	(TA)11	2575	2596	BoeWGS1.0_c128051.1	(TA)12	1609	1632
chr9.1469	(TA)15	8419781	8419810	BoeWGS1.0_c253497.1	(TA)6	1805	1816	BoeWGS1.0_c156422.3	(TA)7	6076	6089
chr9.1537	(AT)17	8699954	8699987	BoeWGS1.0_c67711.1	(AT)10	280	299	BoeWGS1.0_c233752.1	(AT)12	358	381
chr9.1540	(TA)8	8715899	8715914	BoeWGS1.0_c66713.1	(TA)6	1614	1625	BoeWGS1.0_c105705.1	(ATGT)5	666	685
chr9.1572	(AAT)6	8913730	8913747	BoeWGS1.0_c24253.1	(ATT)7	1182	1202	BoeWGS1.0_c24254.1	(ATT)5	1223	1237
chr9.1634	(TC)14	9262759	9262786	BoeWGS1.0_c234150.1	(GA)6	249	260	BoeWGS1.0_c234151.1	(GA)16	252	283
chr9.1638	(TA)9	9271651	9271668	BoeWGS1.0_c213413.1	(AT)14	786	813	BoeWGS1.0_c222435.1	(AT)12	991	1014
chr9.1668	(GA)7	9471438	9471451	BoeWGS1.0_c48547.3	(TC)9	5424	5441	BoeWGS1.0_c48608.4	(TC)13	2409	2434
chr9.1671	(AG)10	9473053	9473072	BoeWGS1.0_c48547.1	(TC)24	3802	3849	BoeWGS1.0_c48608.1	(TC)7	805	818
chr9.1698	(AT)6	9631702	9631713	BoeWGS1.0_c142378.2	(AT)7	3688	3701	BoeWGS1.0_c52015.1	(TA)13	6314	6339
chr9.1821	(TC)14	10302951	10302978	BoeWGS1.0_c75498.2	(AG)7	5897	5910	BoeWGS1.0_c114149.1	(TC)12	349	372
chr9.1838	(TA)39	10394379	10394456	BoeWGS1.0_c112851.1	(TA)6	1313	1324	BoeWGS1.0_c174891.1	(TA)8	2855	2870
chr9.1844	(AT)12	10415733	10415756	BoeWGS1.0_c6986.1	(TA)9	382	399	BoeWGS1.0_c6985.1	(TA)7	382	395
chr9.1873	(TA)8	10563644	10563659	BoeWGS1.0_c110285.1	(ATA)5	175	189	BoeWGS1.0_c137977.3	(AAT)7	2842	2862
chr9.1890	(AG)8	10639755	10639770	BoeWGS1.0_c187549.1	(TC)20	2149	2188	BoeWGS1.0_c33826.1	(AG)10	216	235
chr9.1949	(TA)8	10883836	10883851	BoeWGS1.0_c1283.1	(TA)7	125	138	BoeWGS1.0_c1282.1	(TA)22	79	122
chr9.1970	(TA)21	11045315	11045356	BoeWGS1.0_c265499.1	(AT)8	1314	1329	BoeWGS1.0_c142119.1	(TA)9	271	288
chr9.2163	(TA)6	12456527	12456538	BoeWGS1.0_c260129.2	(AT)9	273	290	BoeWGS1.0_c260129.1	(AATA)5	70	89
chr9.2261	(AG)10	13047074	13047093	BoeWGS1.0_c273689.2	(AG)7	1424	1437	BoeWGS1.0_c71013.1	(TC)6	777	788
chr9.2270	(TA)7	13088823	13088836	BoeWGS1.0_c155805.2	(TA)9	1152	1169	BoeWGS1.0_c122838.1	(AT)6	950	961
chr9.2278	(ATT)10	13174848	13174877	BoeWGS1.0_c167190.1	(AAT)6	1176	1193	BoeWGS1.0_c123982.1	(ATT)7	1989	2009
chr9.2335	(TTA)13	13383755	13383793	BoeWGS1.0_c171679.1	(ATA)5	2148	2162	BoeWGS1.0_c286212.1	(TTA)8	558	581
chr9.2342	(GA)7	13419948	13419961	BoeWGS1.0_c92345.1	(TC)8	954	969	BoeWGS1.0_c179056.1	(TC)6	951	962
chr9.2368	(TA)12	13599368	13599391	BoeWGS1.0_c136468.1	(AT)8	350	365	BoeWGS1.0_c238209.1	(AT)11	349	370
chr9.2407	(GA)6	13842338	13842349	BoeWGS1.0_c243641.1	(CT)9	1013	1030	BoeWGS1.0_c243641.2	(CT)13	1165	1190
chr9.2442	(AT)26	14091847	14091898	BoeWGS1.0_c258355.1	(AT)9	1	18	BoeWGS1.0_c210754.1	(AT)18	890	925
chr9.2453	(TA)6	14145909	14145920	BoeWGS1.0_c264578.1	(AC)8	2174	2189	BoeWGS1.0_c237396.1	(TA)7	2332	2345
chr9.2497	(AT)15	14580780	14580809	BoeWGS1.0_c231740.1	(AT)9	35	52	BoeWGS1.0_c180808.1	(TA)8	120	135
chr9.2504	(CT)10	14659804	14659823	BoeWGS1.0_c7602.2	(CT)9	3545	3562	BoeWGS1.0_c8063.1	(AG)7	439	452
chr9.2514	(GA)12	14822156	14822179	BoeWGS1.0_c7602.2	(CT)9	3545	3562	BoeWGS1.0_c8063.1	(AG)7	439	452
chr9.2550	(TA)9	15228242	15228259	BoeWGS1.0_c41515.1	(AT)13	50	75	BoeWGS1.0_c41516.1	(AT)10	51	70
chr9.2581	(TA)10	15432425	15432444	BoeWGS1.0_c97038.2	(TA)8	9899	9914	BoeWGS1.0_c51662.1	(AT)6	5995	6006
chr9.2599	(TA)10	15645807	15645826	BoeWGS1.0_c97038.2	(TA)8	9899	9914	BoeWGS1.0_c51662.1	(AT)6	5995	6006
chr9.2644	(AT)8	16051139	16051154	BoeWGS1.0_c131985.2	(AT)6	4482	4493	BoeWGS1.0_c131986.2	(AT)15	4133	4162
chr9.2701	(AT)13	16534117	16534142	BoeWGS1.0_c188809.1	(AT)9	81	98	BoeWGS1.0_c236023.1	(AT)8	830	845
chr9.2715	(TC)11	16680627	16680648	BoeWGS1.0_c10317.2	(TC)8	5311	5326	BoeWGS1.0_c122655.1	(AG)13	2787	2812
chr9.2725	(AT)21	16737904	16737945	BoeWGS1.0_c160145.3	(TA)8	2325	2340	BoeWGS1.0_c160146.2	(TA)19	2366	2403
chr9.2757	(TC)10	16901717	16901736	BoeWGS1.0_c120687.1	(TC)9	1082	1099	BoeWGS1.0_c198647.1	(AG)13	755	780
chr9.2758	(AT)32	16905198	16905261	BoeWGS1.0_c122040.1	(AT)6	2362	2373	BoeWGS1.0_c122039.1	(AT)7	2365	2378
chr9.2853	(TA)9	17496467	17496484	BoeWGS1.0_c163229.1	(TA)8	1591	1606	BoeWGS1.0_c63401.1	(TA)10	525	544
chr9.2919	(TA)9	17903408	17903425	BoeWGS1.0_c36439.1	(TA)6	710	721	BoeWGS1.0_c36441.1	(TA)11	817	838
chr9.2938	(TAT)7	17978408	17978428	BoeWGS1.0_c172326.1	(AAAT)5	677	696	BoeWGS1.0_c240753.1	(TAT)6	292	309
chr9.2950	(AT)14	18015202	18015229	BoeWGS1.0_c229757.1	(AT)13	327	352	BoeWGS1.0_c32231.2	(TA)24	1475	1522
chr9.2957	(TTA)12	18061817	18061852	BoeWGS1.0_c120496.1	(TAA)9	5634	5660	BoeWGS1.0_c120494.1	(TAA)7	5636	5656
chr9.2960	(AAT)7	18071509	18071529	BoeWGS1.0_c153726.1	(TAT)6	512	529	BoeWGS1.0_c11024.1	(AAT)5	3381	3395
chr9.2967	(AT)14	18095002	18095029	BoeWGS1.0_c51940.1	(AT)19	689	726	BoeWGS1.0_c121810.1	(TA)8	3406	3421
chr9.2984	(TG)14	18159414	18159441	BoeWGS1.0_c77161.1	(AC)10	2163	2182	BoeWGS1.0_c67820.3	(AC)20	8672	8711
chr9.2985	(TA)22	18162492	18162535	BoeWGS1.0_c67820.2	(TA)7	5679	5692	BoeWGS1.0_c309095.1	(TA)9	1	18
chr9.3003	(GA)9	18267662	18267679	BoeWGS1.0_c52763.1	(GA)6	113	124	BoeWGS1.0_c169235.1	(GA)7	2297	2310
chr9.3007	(AT)8	18290834	18290849	BoeWGS1.0_c133371.1	(AT)13	412	437	BoeWGS1.0_c80516.1	(TA)6	268	279
chr9.3031	(AT)9	18451272	18451289	BoeWGS1.0_c132405.1	(AT)21	2435	2476	BoeWGS1.0_c269223.2	(AT)22	3383	3426
chr9.3032	(AT)7	18453752	18453765	BoeWGS1.0_c269223.1	(TA)10	874	893	BoeWGS1.0_c298068.1	(TA)30	393	452
chr9.3044	(TAT)9	18498592	18498618	BoeWGS1.0_c126221.1	(TAA)6	1	18	BoeWGS1.0_c20111.2	(ATA)11	1199	1231
chr9.3061	(ATA)5	18593043	18593057	BoeWGS1.0_c22465.1	(ATA)17	7470	7520	BoeWGS1.0_c28212.1	(TTA)13	456	494
chr9.3068	(GA)9	18700519	18700536	BoeWGS1.0_c55999.2	(GA)6	7221	7232	BoeWGS1.0_c50013.1	(GA)8	7607	7622
chr9.3075	(TA)17	18729295	18729328	BoeWGS1.0_c55696.2	(AT)13	1777	1802	BoeWGS1.0_c55695.3	(AT)6	1818	1829
chr9.3076	(AG)14	18754524	18754551	BoeWGS1.0_c49828.1	(AG)12	8161	8184	BoeWGS1.0_c49829.1	(AG)8	6306	6321
chr9.3099	(AT)9	18890017	18890034	BoeWGS1.0_c123488.1	(AT)8	2352	2367	BoeWGS1.0_c115771.1	(AT)11	3899	3920
chr9.3149	(AT)6	19149261	19149272	BoeWGS1.0_c137986.1	(AT)7	38	51	BoeWGS1.0_c167928.1	(AT)12	3947	3970
chr9.3152	(TA)15	19156903	19156932	BoeWGS1.0_c104972.1	(AT)6	635	646	BoeWGS1.0_c104972.2	(AT)7	909	922
chr9.3224	(TA)29	19473548	19473605	BoeWGS1.0_c77646.3	(AT)9	9623	9640	BoeWGS1.0_c51963.1	(TA)6	443	454
chr9.3231	(AT)8	19502726	19502741	BoeWGS1.0_c120918.2	(TGG)7	5007	5027	BoeWGS1.0_c120918.1	(AT)9	4752	4769
chr9.3240	(TA)12	19565444	19565467	BoeWGS1.0_c258756.2	(TA)15	5509	5538	BoeWGS1.0_c31439.1	(TA)9	803	820
chr9.3242	(AT)7	19568410	19568423	BoeWGS1.0_c38963.1	(AT)20	113	152	BoeWGS1.0_c310172.1	(AT)11	134	155
chr9.3324	(AAT)9	20035162	20035188	BoeWGS1.0_c128001.1	(ATT)10	1552	1581	BoeWGS1.0_c92266.1	(AAT)12	3142	3177
chr9.3447	(ATT)10	20742198	20742227	BoeWGS1.0_c131766.1	(AAT)8	827	850	BoeWGS1.0_c189331.1	(AAT)9	274	300
chr9.3479	(TC)9	20942702	20942719	BoeWGS1.0_c17512.1	(TC)14	1582	1609	BoeWGS1.0_c96773.1	(TC)10	4993	5012
chr9.3484	(AGA)9	20967466	20967492	BoeWGS1.0_c4382.4	(AGA)10	14724	14753	BoeWGS1.0_c321972.1	(AGA)11	364	396
chr9.3490	(AT)31	20991708	20991769	BoeWGS1.0_c176176.1	(AT)6	2200	2211	BoeWGS1.0_c112894.3	(TA)7	1602	1615
chr9.3505	(CT)6	21098606	21098617	BoeWGS1.0_c52295.1	(TC)8	61	76	BoeWGS1.0_c98883.1	(TC)15	501	530
chr9.3522	(CCA)15	21154207	21154251	BoeWGS1.0_c13377.2	(CCA)7	1844	1864	BoeWGS1.0_c72089.1	(CCA)8	1190	1213
chr9.3536	(AT)16	21201316	21201347	BoeWGS1.0_c16843.2	(AT)10	4455	4474	BoeWGS1.0_c92026.1	(AT)7	2900	2913
chr9.3554	(GA)7	21278793	21278806	BoeWGS1.0_c72426.1	(AGAA)5	613	632	BoeWGS1.0_c239063.1	(TTCT)6	2632	2655
chr9.3572	(AT)28	21331007	21331062	BoeWGS1.0_c160904.1	(TA)8	2102	2117	BoeWGS1.0_c25747.1	(TA)15	2967	2996
chr9.3603	(AT)9	21451840	21451857	BoeWGS1.0_c77575.1	(AT)10	2894	2913	BoeWGS1.0_c77574.1	(AT)12	2455	2478
[truncated: 2,112 more rows]

## Sheet: ssr.bi-allelic
Supplementary table 7b: names, characteristics, and locations of bi-allelic SSRs
Name (PN40024 chr and number)	SSR characteristic PN40024	coordinate start SSR	coordinate stop SSR	BoeWGS1.0 contig 1	SSR characteristic contig 1	coordinate start SSR (BoeWGS1.0 contig)	coordinate stop SSR (BoeWGS1.0 contig)	BoeWGS1.0 contig 2	SSR characteristic contig 2	coordinate start SSR (BoeWGS1.0 contig)	coordinate stop SSR (BoeWGS1.0 contig)
chr1.9	(AG)7	93151	93164	BoeWGS1.0_c25704.1	(CT)7	147	160	BoeWGS1.0_c9328.2	(GA)16	2367	2398
chr1.16	(CAT)5	106582	106596	BoeWGS1.0_c25149.3	(GAT)7	3376	3396	BoeWGS1.0_c25150.1	(TGA)5	1	15
chr1.17	(AAAT)6	107807	107830	BoeWGS1.0_c25149.2	(ATTT)5	2150	2169	BoeWGS1.0_c25151.1	(ATTT)5	2201	2220
chr1.50	(ATC)5	377351	377365	BoeWGS1.0_c221321.2	(ATC)7	1041	1061	BoeWGS1.0_c145760.1	(TGA)5	1486	1500
chr1.68	(AAG)5	473117	473131	BoeWGS1.0_c104906.1	(AAG)5	1608	1622	BoeWGS1.0_c40347.1	(AGA)11	5415	5447
chr1.76	(GA)6	525925	525936	BoeWGS1.0_c105602.1	(CT)9	4107	4124	BoeWGS1.0_c64656.1	(GA)9	5691	5708
chr1.107	(TTA)7	685816	685836	BoeWGS1.0_c9209.1	(AAT)6	359	376	BoeWGS1.0_c9210.1	(AAT)6	359	376
chr1.114	(AT)19	719268	719305	BoeWGS1.0_c208086.1	(AT)6	2525	2536	BoeWGS1.0_c291663.1	(AT)6	409	420
chr1.131	(AAG)7	797747	797767	BoeWGS1.0_c97917.1	(AAG)6	3618	3635	BoeWGS1.0_c146955.1	(CTT)6	1903	1920
chr1.178	(TA)9	1057937	1057954	BoeWGS1.0_c232013.1	(CT)9	3175	3192	BoeWGS1.0_c283475.1	(TA)8	1366	1381
chr1.229	(AG)8	1289173	1289188	BoeWGS1.0_c72989.1	(TC)8	1644	1659	BoeWGS1.0_c306880.1	(AG)15	454	483
chr1.247	(GT)11	1385593	1385614	BoeWGS1.0_c34788.1	(AC)8	8687	8702	BoeWGS1.0_c16555.1	(AT)8	2051	2066
chr1.252	(TCT)7	1418578	1418598	BoeWGS1.0_c55308.1	(GAA)7	768	788	BoeWGS1.0_c101801.1	(GAA)6	2423	2440
chr1.256	(AGG)7	1457616	1457636	BoeWGS1.0_c12691.1	(AGG)6	1522	1539	BoeWGS1.0_c160733.2	(CTC)7	2752	2772
chr1.261	(GA)8	1487560	1487575	BoeWGS1.0_c150887.1	(TC)7	8797	8810	BoeWGS1.0_c7657.1	(TC)8	10210	10225
chr1.285	(TA)7	1618028	1618041	BoeWGS1.0_c143432.1	(AT)9	259	276	BoeWGS1.0_c67717.1	(TA)7	510	523
chr1.313	(TC)6	1755873	1755884	BoeWGS1.0_c44114.3	(AG)6	11450	11461	BoeWGS1.0_c44666.3	(AG)8	7490	7505
chr1.340	(AT)8	1900192	1900207	BoeWGS1.0_c166138.1	(AT)6	138	149	BoeWGS1.0_c141427.1	(AT)6	321	332
chr1.347	(TG)11	1943252	1943273	BoeWGS1.0_c18518.1	(TG)7	697	710	BoeWGS1.0_c204676.1	(AC)7	1749	1762
chr1.351	(CT)10	1955947	1955966	BoeWGS1.0_c185254.1	(CT)12	961	984	BoeWGS1.0_c185253.1	(CT)12	961	984
chr1.355	(TTTA)5	1965661	1965680	BoeWGS1.0_c231407.1	(TA)6	1001	1012	BoeWGS1.0_c23992.2	(AAT)5	1137	1151
chr1.382	(GA)12	2086071	2086094	BoeWGS1.0_c12082.5	(GA)10	15779	15798	BoeWGS1.0_c163393.1	(GA)10	1573	1592
chr1.398	(AAG)6	2184783	2184800	BoeWGS1.0_c299450.1	(AAG)6	807	824	BoeWGS1.0_c188648.1	(CTT)5	957	971
chr1.433	(AT)7	2348503	2348516	BoeWGS1.0_c24994.3	(TA)7	12730	12743	BoeWGS1.0_c24997.4	(AT)9	8259	8276
chr1.463	(TC)8	2476325	2476340	BoeWGS1.0_c34350.1	(AG)9	5210	5227	BoeWGS1.0_c114265.1	(TC)9	3576	3593
chr1.475	(TA)6	2570699	2570710	BoeWGS1.0_c83730.3	(TA)7	3904	3917	BoeWGS1.0_c228836.2	(TA)6	1590	1601
chr1.493	(AT)6	2634371	2634382	BoeWGS1.0_c239880.2	(TA)16	3538	3569	BoeWGS1.0_c38448.1	(AT)6	3708	3719
chr1.494	(AG)10	2635752	2635771	BoeWGS1.0_c239880.1	(TC)6	2136	2147	BoeWGS1.0_c211430.2	(TC)6	6588	6599
chr1.505	(GA)6	2682782	2682793	BoeWGS1.0_c220695.1	(GA)7	1345	1358	BoeWGS1.0_c220696.1	(GA)7	1347	1360
chr1.528	(AC)9	2850484	2850501	BoeWGS1.0_c258342.1	(GT)7	12	25	BoeWGS1.0_c230281.1	(AC)7	1	14
chr1.535	(AAT)13	2888872	2888910	BoeWGS1.0_c90431.2	(ATA)13	4513	4551	BoeWGS1.0_c90430.2	(ATA)5	3605	3619
chr1.550	(TA)7	2987340	2987353	BoeWGS1.0_c137220.1	(TA)11	73	94	BoeWGS1.0_c137221.1	(AT)11	118	139
chr1.585	(CT)6	3209261	3209272	BoeWGS1.0_c24040.1	(CT)6	3798	3809	BoeWGS1.0_c24041.1	(CT)11	3053	3074
chr1.604	(AAT)5	3305478	3305492	BoeWGS1.0_c238901.1	(TTA)5	210	224	BoeWGS1.0_c238902.1	(TTA)6	210	227
chr1.621	(AT)8	3416582	3416597	BoeWGS1.0_c236596.2	(AT)6	4599	4610	BoeWGS1.0_c15869.3	(AT)8	5576	5591
chr1.631	(CT)10	3473518	3473537	BoeWGS1.0_c30265.1	(CT)10	227	246	BoeWGS1.0_c30264.2	(CT)11	4812	4833
chr1.645	(AAT)9	3570509	3570535	BoeWGS1.0_c217845.1	(TAT)8	2860	2883	BoeWGS1.0_c99301.2	(TAT)9	7578	7604
chr1.666	(CA)7	3703574	3703587	BoeWGS1.0_c78716.1	(CA)6	4337	4348	BoeWGS1.0_c78831.1	(CA)7	577	590
chr1.673	(ATAA)5	3794364	3794383	BoeWGS1.0_c78035.1	(AT)14	120	147	BoeWGS1.0_c234548.2	(TATT)5	3815	3834
chr1.684	(AT)10	3848020	3848039	BoeWGS1.0_c61116.1	(AT)10	1838	1857	BoeWGS1.0_c230109.1	(AT)15	1870	1899
chr1.691	(TAA)6	3888735	3888752	BoeWGS1.0_c59744.2	(TTA)5	3127	3141	BoeWGS1.0_c59745.2	(TTA)5	3146	3160
chr1.695	(CTG)5	3899619	3899633	BoeWGS1.0_c309501.1	(CTG)5	278	292	BoeWGS1.0_c33884.1	(GCA)7	3801	3821
chr1.703	(CTA)6	3965914	3965931	BoeWGS1.0_c78065.1	(TTA)5	4048	4062	BoeWGS1.0_c78065.2	(TAG)5	4290	4304
chr1.714	(AT)8	4003959	4003974	BoeWGS1.0_c141192.2	(AATA)5	5671	5690	BoeWGS1.0_c65362.1	(TATT)5	517	536
chr1.759	(CATG)5	4325902	4325921	BoeWGS1.0_c12095.3	(GCAT)6	12615	12638	BoeWGS1.0_c63358.1	(CATG)5	2821	2840
chr1.770	(TACA)5	4395354	4395373	BoeWGS1.0_c63613.1	(ACAT)6	6680	6703	BoeWGS1.0_c79428.1	(TGTA)5	624	643
chr1.797	(TA)13	4543882	4543907	BoeWGS1.0_c26367.1	(TA)7	2217	2230	BoeWGS1.0_c11710.1	(TA)7	3300	3313
chr1.799	(GT)6	4551258	4551269	BoeWGS1.0_c249677.1	(AC)7	2112	2125	BoeWGS1.0_c122867.1	(AC)6	685	696
chr1.805	(TG)10	4588827	4588846	BoeWGS1.0_c165443.1	(AC)10	1281	1300	BoeWGS1.0_c165442.1	(AC)7	1303	1316
chr1.809	(TTA)13	4647443	4647481	BoeWGS1.0_c89706.1	(ATA)6	2111	2128	BoeWGS1.0_c155777.1	(TTA)6	2098	2115
chr1.830	(AG)6	4794909	4794920	BoeWGS1.0_c222527.1	(AG)7	983	996	BoeWGS1.0_c38696.1	(AG)7	889	902
chr1.840	(ATT)6	4832439	4832456	BoeWGS1.0_c22300.2	(ATT)7	5319	5339	BoeWGS1.0_c203891.1	(AAT)7	1431	1451
chr1.847	(GA)6	4878729	4878740	BoeWGS1.0_c22740.1	(TC)7	4338	4351	BoeWGS1.0_c100714.3	(GA)7	20855	20868
chr1.870	(TG)11	5049342	5049363	BoeWGS1.0_c154792.2	(AC)7	3805	3818	BoeWGS1.0_c213995.3	(AC)7	1199	1212
chr1.886	(AAT)5	5125050	5125064	BoeWGS1.0_c267228.1	(AAT)6	416	433	BoeWGS1.0_c49158.2	(AAT)5	1553	1567
chr1.908	(GTG)5	5282972	5282986	BoeWGS1.0_c134527.1	(ACC)5	113	127	BoeWGS1.0_c134525.1	(ACC)8	113	136
chr1.913	(AT)18	5323501	5323536	BoeWGS1.0_c47182.1	(AT)7	265	278	BoeWGS1.0_c116182.1	(AT)7	265	278
chr1.924	(AT)8	5347793	5347808	BoeWGS1.0_c30201.4	(TA)9	6756	6773	BoeWGS1.0_c107412.1	(AT)8	4806	4821
chr1.959	(AT)6	5512543	5512554	BoeWGS1.0_c315177.1	(TA)6	445	456	BoeWGS1.0_c251286.3	(AT)18	1517	1552
chr1.963	(TTA)5	5552617	5552631	BoeWGS1.0_c27834.1	(TTA)5	3162	3176	BoeWGS1.0_c104738.1	(TTA)8	1370	1393
chr1.966	(TA)9	5554976	5554993	BoeWGS1.0_c165280.1	(TA)9	968	985	BoeWGS1.0_c104737.1	(TA)7	156	169
chr1.1003	(ATA)6	5764529	5764546	BoeWGS1.0_c188212.1	(ATA)5	2685	2699	BoeWGS1.0_c9714.3	(ATT)6	16561	16578
chr1.1016	(TAT)6	5832246	5832263	BoeWGS1.0_c63864.1	(ATA)5	763	777	BoeWGS1.0_c206292.1	(TAT)6	352	369
chr1.1051	(GA)14	6057496	6057523	BoeWGS1.0_c67918.1	(GA)12	2177	2200	BoeWGS1.0_c201895.2	(GA)14	2382	2409
chr1.1057	(AT)6	6100328	6100339	BoeWGS1.0_c31254.1	(AT)21	4657	4698	BoeWGS1.0_c72318.1	(TA)6	3060	3071
chr1.1076	(AAT)9	6198908	6198934	BoeWGS1.0_c59395.2	(TAT)6	7039	7056	BoeWGS1.0_c74186.1	(ATA)9	2255	2281
chr1.1081	(GA)6	6217843	6217854	BoeWGS1.0_c168773.1	(TC)7	341	354	BoeWGS1.0_c262122.1	(GA)6	478	489
chr1.1088	(AG)12	6252227	6252250	BoeWGS1.0_c140072.4	(AG)7	4279	4292	BoeWGS1.0_c13274.1	(AG)7	1187	1200
chr1.1096	(TTA)5	6326195	6326209	BoeWGS1.0_c110233.2	(TTA)6	10184	10201	BoeWGS1.0_c15488.1	(TTA)5	218	232
chr1.1156	(ATAA)6	6713914	6713937	BoeWGS1.0_c12747.1	(ATAA)5	2631	2650	BoeWGS1.0_c12679.1	(ATAA)5	2528	2547
chr1.1222	(TAT)6	7118327	7118344	BoeWGS1.0_c159494.2	(TAA)11	1324	1356	BoeWGS1.0_c159493.2	(TAA)6	939	956
chr1.1238	(AAT)5	7206477	7206491	BoeWGS1.0_c60502.5	(AAT)6	14178	14195	BoeWGS1.0_c60503.2	(AAT)6	2553	2570
chr1.1247	(GA)7	7247631	7247644	BoeWGS1.0_c184404.1	(CT)8	7733	7748	BoeWGS1.0_c50131.1	(GA)7	2738	2751
chr1.1276	(AC)6	7442011	7442022	BoeWGS1.0_c56219.2	(AAT)5	7896	7910	BoeWGS1.0_c56219.1	(GT)6	7589	7600
chr1.1279	(ATA)6	7462537	7462554	BoeWGS1.0_c144365.2	(ATA)5	6795	6809	BoeWGS1.0_c189565.1	(ATT)5	1186	1200
chr1.1289	(ATA)5	7506910	7506924	BoeWGS1.0_c79521.1	(ATA)5	661	675	BoeWGS1.0_c34197.3	(TTA)6	7974	7991
chr1.1301	(TA)24	7554543	7554590	BoeWGS1.0_c49031.2	(TA)6	2492	2503	BoeWGS1.0_c49121.2	(TA)6	2132	2143
chr1.1309	(GA)15	7629097	7629126	BoeWGS1.0_c127812.1	(TC)8	5403	5418	BoeWGS1.0_c9152.1	(GA)8	4118	4133
chr1.1315	(AG)7	7697169	7697182	BoeWGS1.0_c26420.2	(TC)7	2282	2295	BoeWGS1.0_c98003.2	(TC)6	748	759
chr1.1316	(CTC)7	7697877	7697897	BoeWGS1.0_c26420.1	(GAG)6	1561	1578	BoeWGS1.0_c98003.1	(AAAT)7	130	157
chr1.1319	(AT)6	7711364	7711375	BoeWGS1.0_c65191.2	(TA)6	1425	1436	BoeWGS1.0_c65191.1	(TCT)5	1229	1243
chr1.1320	(TCT)7	7713746	7713766	BoeWGS1.0_c226339.1	(AAT)6	157	174	BoeWGS1.0_c226339.2	(AAG)7	296	316
chr1.1337	(CTC)8	7845331	7845354	BoeWGS1.0_c186812.2	(CTC)6	978	995	BoeWGS1.0_c210584.2	(GGA)6	693	710
chr1.1350	(TTA)5	7901098	7901112	BoeWGS1.0_c83356.1	(AAT)5	1587	1601	BoeWGS1.0_c83304.1	(AAT)6	1399	1416
chr1.1377	(AG)6	8023948	8023959	BoeWGS1.0_c63408.1	(AG)8	4915	4930	BoeWGS1.0_c63409.2	(AG)6	5673	5684
chr1.1378	(AT)6	8026260	8026271	BoeWGS1.0_c63408.2	(AT)8	7222	7237	BoeWGS1.0_c63409.3	(AT)8	7947	7962
chr1.1395	(AAT)5	8101057	8101071	BoeWGS1.0_c29235.1	(TAT)6	814	831	BoeWGS1.0_c29234.1	(TAT)5	781	795
chr1.1427	(AAT)7	8295219	8295239	BoeWGS1.0_c34595.2	(AAT)8	6541	6564	BoeWGS1.0_c34593.2	(AAT)7	6219	6239
chr1.1440	(AT)13	8383320	8383345	BoeWGS1.0_c42056.1	(AT)13	3512	3537	BoeWGS1.0_c42055.1	(AT)10	1740	1759
chr1.1444	(CT)10	8403294	8403313	BoeWGS1.0_c40430.3	(CT)8	9153	9168	BoeWGS1.0_c308730.1	(GA)10	921	940
chr1.1449	(GAA)6	8430094	8430111	BoeWGS1.0_c263203.2	(TCT)6	2851	2868	BoeWGS1.0_c108200.3	(TCT)7	3214	3234
chr1.1465	(AT)30	8500026	8500085	BoeWGS1.0_c198918.1	(AT)6	4449	4460	BoeWGS1.0_c244510.1	(AT)6	2080	2091
chr1.1479	(TAT)7	8563286	8563306	BoeWGS1.0_c239782.1	(ATA)6	201	218	BoeWGS1.0_c196487.1	(ATA)6	1794	1811
chr1.1494	(AGA)7	8630066	8630086	BoeWGS1.0_c123890.4	(GAA)8	11808	11831	BoeWGS1.0_c171312.2	(GAA)7	2237	2257
chr1.1497	(TA)9	8637192	8637209	BoeWGS1.0_c134800.1	(TA)15	346	375	BoeWGS1.0_c134799.1	(TA)9	466	483
chr1.1525	(AAT)5	8748093	8748107	BoeWGS1.0_c267905.1	(TTA)7	209	229	BoeWGS1.0_c162823.1	(TTA)5	211	225
chr1.1537	(TA)12	8808036	8808059	BoeWGS1.0_c113118.2	(TA)12	1528	1551	BoeWGS1.0_c45046.2	(TA)10	2237	2256
chr1.1559	(TC)6	8903461	8903472	BoeWGS1.0_c321063.1	(CTT)5	725	739	BoeWGS1.0_c96148.5	(TC)6	15453	15464
chr1.1592	(AT)36	9014312	9014383	BoeWGS1.0_c88448.2	(AT)6	3390	3401	BoeWGS1.0_c26487.2	(TA)6	885	896
chr1.1610	(ATT)7	9137642	9137662	BoeWGS1.0_c296777.1	(AAT)9	240	266	BoeWGS1.0_c300958.1	(AAT)7	241	261
chr1.1623	(TA)9	9203662	9203679	BoeWGS1.0_c317261.1	(TA)6	25	36	BoeWGS1.0_c23447.1	(TA)6	361	372
chr1.1629	(AT)9	9221253	9221270	BoeWGS1.0_c297718.1	(AT)8	1405	1420	BoeWGS1.0_c295198.1	(AT)8	2020	2035
chr1.1630	(AATT)5	9222794	9222813	BoeWGS1.0_c90948.2	(TAAT)5	3717	3736	BoeWGS1.0_c92412.1	(AATT)6	380	403
chr1.1631	(ATC)7	9253879	9253899	BoeWGS1.0_c34965.1	(ATC)7	2521	2541	BoeWGS1.0_c34967.1	(ATC)6	2135	2152
chr1.1645	(CCA)6	9332645	9332662	BoeWGS1.0_c45087.1	(TGG)5	3301	3315	BoeWGS1.0_c73245.3	(CCA)6	4492	4509
chr1.1661	(GAG)6	9365805	9365822	BoeWGS1.0_c302213.4	(GAG)7	2823	2843	BoeWGS1.0_c296925.1	(CCT)6	377	394
chr1.1680	(TTA)10	9496349	9496378	BoeWGS1.0_c108859.1	(TTA)8	6370	6393	BoeWGS1.0_c6367.1	(TAA)10	6011	6040
chr1.1738	(TA)8	9755535	9755550	BoeWGS1.0_c189832.2	(TA)7	1713	1726	BoeWGS1.0_c210809.1	(TA)8	1973	1988
chr1.1747	(TA)18	9805680	9805715	BoeWGS1.0_c101633.1	(AT)18	226	261	BoeWGS1.0_c32355.4	(TA)6	14487	14498
chr1.1754	(AAT)5	9861088	9861102	BoeWGS1.0_c2423.1	(AAT)5	2465	2479	BoeWGS1.0_c2422.2	(AAT)6	7216	7233
chr1.1813	(ACC)5	10271097	10271111	BoeWGS1.0_c67005.2	(GTG)5	616	630	BoeWGS1.0_c127276.2	(GTG)6	851	868
chr1.1833	(TAT)5	10369030	10369044	BoeWGS1.0_c188399.1	(TAT)6	447	464	BoeWGS1.0_c188400.1	(TAT)5	450	464
chr1.1868	(AT)8	10547897	10547912	BoeWGS1.0_c11014.4	(TA)7	5244	5257	BoeWGS1.0_c195137.1	(AT)8	1591	1606
chr1.1880	(TA)9	10611076	10611093	BoeWGS1.0_c39735.1	(TA)7	1217	1230	BoeWGS1.0_c2211.1	(TA)9	1125	1142
chr1.1910	(TAT)8	10804560	10804583	BoeWGS1.0_c66599.2	(AAT)8	7732	7755	BoeWGS1.0_c66600.3	(AAT)6	7774	7791
chr1.1929	(AT)11	10895804	10895825	BoeWGS1.0_c13597.1	(AT)16	590	621	BoeWGS1.0_c56061.2	(AT)16	5639	5670
chr1.1940	(TGA)7	10975091	10975111	BoeWGS1.0_c8135.2	(TGA)5	3053	3067	BoeWGS1.0_c8040.1	(TGA)5	207	221
chr1.1982	(AC)10	11195412	11195431	BoeWGS1.0_c198383.1	(AC)9	306	323	BoeWGS1.0_c26847.3	(TG)10	3238	3257
chr1.2000	(AT)18	11308129	11308164	BoeWGS1.0_c48429.1	(TA)9	1261	1278	BoeWGS1.0_c48428.1	(TA)9	1046	1063
chr1.2004	(GAA)6	11372595	11372612	BoeWGS1.0_c56522.1	(GAA)5	1541	1555	BoeWGS1.0_c56523.1	(GAA)5	1535	1549
chr1.2009	(TG)7	11422981	11422994	BoeWGS1.0_c204255.1	(TG)6	312	323	BoeWGS1.0_c204254.1	(TG)7	312	325
chr1.2012	(TA)7	11430494	11430507	BoeWGS1.0_c255827.1	(TA)8	231	246	BoeWGS1.0_c125761.1	(AT)7	1261	1274
chr1.2086	(GAAA)5	11805810	11805829	BoeWGS1.0_c43861.1	(TTTC)5	1362	1381	BoeWGS1.0_c43860.1	(TTTC)6	12167	12190
chr1.2105	(TA)8	11979931	11979946	BoeWGS1.0_c65114.1	(TA)10	3366	3385	BoeWGS1.0_c217508.1	(TA)10	276	295
chr1.2146	(TA)19	12126687	12126724	BoeWGS1.0_c158623.1	(TA)6	1	12	BoeWGS1.0_c172573.1	(TA)6	581	592
chr1.2202	(TAT)8	12556104	12556127	BoeWGS1.0_c54823.2	(TAT)8	6445	6468	BoeWGS1.0_c130800.4	(AAT)15	18233	18277
chr1.2232	(AC)7	12648919	12648932	BoeWGS1.0_c208632.2	(ATT)5	4707	4721	BoeWGS1.0_c208609.1	(TG)7	5446	5459
chr1.2304	(TAT)14	13178695	13178736	BoeWGS1.0_c122480.1	(TAT)13	485	523	BoeWGS1.0_c191060.1	(AAT)13	1627	1665
chr1.2407	(TC)8	14666190	14666205	BoeWGS1.0_c119458.1	(TC)8	1460	1475	BoeWGS1.0_c4176.1	(TC)10	2120	2139
chr1.2462	(AT)14	15210945	15210972	BoeWGS1.0_c223812.1	(AT)9	3723	3740	BoeWGS1.0_c223811.1	(AT)14	3739	3766
chr1.2475	(TA)10	15394691	15394710	BoeWGS1.0_c47757.2	(TA)9	1992	2009	BoeWGS1.0_c8867.1	(AT)10	2191	2210
chr1.2506	(TCT)5	15598799	15598813	BoeWGS1.0_c69939.1	(AGA)5	354	368	BoeWGS1.0_c69940.1	(AGA)8	354	377
chr1.2525	(GA)15	15822229	15822258	BoeWGS1.0_c210940.1	(AG)18	114	149	BoeWGS1.0_c47453.2	(TC)15	1276	1305
chr1.2529	(ATA)5	15868645	15868659	BoeWGS1.0_c53516.1	(ATT)9	1099	1125	BoeWGS1.0_c53515.1	(ATT)9	1086	1112
chr1.2531	(TAA)28	15917082	15917165	BoeWGS1.0_c160940.1	(TAA)10	963	992	BoeWGS1.0_c65829.2	(ATT)10	11945	11974
chr1.2559	(AAT)6	16186361	16186378	BoeWGS1.0_c98652.1	(TAT)6	1842	1859	BoeWGS1.0_c144290.1	(TAT)5	1073	1087
chr1.2689	(AT)10	16911731	16911750	BoeWGS1.0_c220480.1	(AT)9	1239	1256	BoeWGS1.0_c222904.1	(AT)9	125	142
chr1.2693	(TC)7	16976100	16976113	BoeWGS1.0_c44162.1	(TC)7	7637	7650	BoeWGS1.0_c44161.2	(TC)6	8278	8289
chr1.2696	(AT)12	17020623	17020646	BoeWGS1.0_c27431.3	(AT)10	8221	8240	BoeWGS1.0_c27431.2	(TA)12	8092	8115
chr1.2760	(TAA)6	17380953	17380970	BoeWGS1.0_c54667.2	(TTA)8	8594	8617	BoeWGS1.0_c2184.1	(TAA)8	176	199
chr1.2761	(AT)15	17384344	17384373	BoeWGS1.0_c2184.2	(AT)8	3758	3773	BoeWGS1.0_c54667.1	(TA)8	5006	5021
chr1.2763	(AAT)7	17412276	17412296	BoeWGS1.0_c154117.1	(AAT)6	3992	4009	BoeWGS1.0_c249777.1	(TTA)6	582	599
chr1.2776	(AT)6	17497691	17497702	BoeWGS1.0_c228770.1	(TA)6	519	530	BoeWGS1.0_c321762.1	(AT)12	137	160
chr1.2780	(TTA)10	17531987	17532016	BoeWGS1.0_c61765.1	(TTA)9	1513	1539	BoeWGS1.0_c31995.2	(ATA)9	3700	3726
chr1.2790	(ATT)5	17573478	17573492	BoeWGS1.0_c65229.2	(ATT)6	7212	7229	BoeWGS1.0_c30802.3	(ATT)5	7153	7167
chr1.2806	(ATA)5	17637192	17637206	BoeWGS1.0_c79405.4	(TAA)6	7036	7053	BoeWGS1.0_c225989.1	(TAA)6	91	108
chr1.2814	(AG)8	17677979	17677994	BoeWGS1.0_c55266.1	(TC)14	4827	4854	BoeWGS1.0_c55267.1	(TC)8	4828	4843
chr1.2819	(TTA)5	17731134	17731148	BoeWGS1.0_c73007.1	(ATA)6	759	776	BoeWGS1.0_c73117.1	(ATA)5	751	765
chr1.2820	(GAA)7	17732967	17732987	BoeWGS1.0_c31590.1	(GAA)5	669	683	BoeWGS1.0_c31589.1	(GAA)5	669	683
chr1.2844	(TG)6	17873505	17873516	BoeWGS1.0_c173680.2	(AT)7	876	889	BoeWGS1.0_c173680.1	(CA)7	649	662
chr1.2847	(GAAA)5	17899255	17899274	BoeWGS1.0_c17361.1	(GAAA)5	1686	1705	BoeWGS1.0_c17421.1	(GAAA)7	572	599
chr1.2881	(AAT)6	18064633	18064650	BoeWGS1.0_c281430.1	(ATT)6	508	525	BoeWGS1.0_c270642.2	(TAA)7	1258	1278
chr1.2886	(GA)9	18090856	18090873	BoeWGS1.0_c262002.2	(TC)13	2636	2661	BoeWGS1.0_c258955.2	(TC)13	2997	3022
chr1.2922	(ATT)5	18313499	18313513	BoeWGS1.0_c86798.1	(AAT)5	1349	1363	BoeWGS1.0_c153906.1	(AAT)6	1352	1369
chr1.2942	(TA)13	18504569	18504594	BoeWGS1.0_c19488.1	(TA)7	7619	7632	BoeWGS1.0_c147569.1	(TA)7	206	219
chr1.2979	(AT)7	18831433	18831446	BoeWGS1.0_c243903.1	(AT)12	219	242	BoeWGS1.0_c86191.1	(AT)12	2066	2089
chr1.2983	(TC)8	18864558	18864573	BoeWGS1.0_c70994.1	(AG)7	1298	1311	BoeWGS1.0_c127540.1	(GA)7	1	14
chr1.3003	(ATT)5	19032737	19032751	BoeWGS1.0_c68512.1	(AAT)5	4498	4512	BoeWGS1.0_c15152.1	(AAT)8	551	574
chr1.3006	(TA)6	19044908	19044919	BoeWGS1.0_c67922.1	(AT)10	668	687	BoeWGS1.0_c32426.1	(TA)10	575	594
chr1.3016	(AC)6	19112087	19112098	BoeWGS1.0_c65902.1	(AC)6	1537	1548	BoeWGS1.0_c14087.5	(AC)7	6818	6831
chr1.3053	(TA)8	19358607	19358622	BoeWGS1.0_c104861.1	(AT)10	1914	1933	BoeWGS1.0_c104862.1	(AT)10	6946	6965
chr1.3104	(TC)6	19781108	19781119	BoeWGS1.0_c116716.1	(TC)7	2185	2198	BoeWGS1.0_c116717.1	(TC)6	647	658
chr1.3123	(AC)7	19916072	19916085	BoeWGS1.0_c50634.2	(GT)7	3052	3065	BoeWGS1.0_c50635.2	(GT)6	3047	3058
chr1.3150	(ATT)6	20180679	20180696	BoeWGS1.0_c200774.1	(ATT)7	2760	2780	BoeWGS1.0_c217217.1	(ATT)7	2636	2656
chr1.3151	(AT)7	20184651	20184664	BoeWGS1.0_c266590.1	(AT)7	1080	1093	BoeWGS1.0_c266590.2	(AAG)5	1313	1327
chr1.3161	(TA)8	20222856	20222871	BoeWGS1.0_c55766.1	(TA)10	10045	10064	BoeWGS1.0_c5509.1	(TA)8	3119	3134
chr1.3164	(TC)8	20244221	20244236	BoeWGS1.0_c114669.4	(AG)8	3837	3852	BoeWGS1.0_c114669.3	(CT)6	3689	3700
chr1.3173	(TA)8	20321259	20321274	BoeWGS1.0_c140846.1	(AT)6	440	451	BoeWGS1.0_c296832.1	(TA)6	326	337
chr1.3177	(GT)6	20327385	20327396	BoeWGS1.0_c217480.1	(AC)8	2871	2886	BoeWGS1.0_c135382.1	(AC)8	2864	2879
chr1.3181	(TA)7	20354701	20354714	BoeWGS1.0_c67387.1	(TA)6	6133	6144	BoeWGS1.0_c109524.1	(TA)7	1663	1676
chr1.3191	(AAT)7	20402065	20402085	BoeWGS1.0_c52793.1	(AAT)6	5971	5988	BoeWGS1.0_c52792.1	(AAT)7	5938	5958
chr1.3218	(GA)8	20612417	20612432	BoeWGS1.0_c88171.1	(TC)7	118	131	BoeWGS1.0_c43987.2	(GA)8	14878	14893
chr1.3227	(AT)6	20674594	20674605	BoeWGS1.0_c46823.2	(TA)15	8694	8723	BoeWGS1.0_c147365.1	(TA)6	12514	12525
chr1.3255	(TA)11	20840831	20840852	BoeWGS1.0_c224700.2	(TA)11	940	961	BoeWGS1.0_c150678.2	(TA)15	1463	1492
chr1.3264	(AT)8	20870203	20870218	BoeWGS1.0_c45646.3	(AT)7	7247	7260	BoeWGS1.0_c132735.1	(AT)7	652	665
chr1.3289	(AG)7	21043181	21043194	BoeWGS1.0_c69353.2	(TC)6	11473	11484	BoeWGS1.0_c36035.2	(AG)7	1775	1788
chr1.3297	(AAT)5	21119554	21119568	BoeWGS1.0_c236821.1	(AAT)5	831	845	BoeWGS1.0_c47805.1	(AAT)6	1563	1580
chr1.3304	(TC)8	21140562	21140577	BoeWGS1.0_c9045.5	(GA)8	12930	12945	BoeWGS1.0_c16132.3	(AC)6	6743	6754
chr1.3336	(TA)9	21277674	21277691	BoeWGS1.0_c215448.1	(AT)6	700	711	BoeWGS1.0_c240456.1	(TA)6	250	261
chr1.3495	(AT)7	22104379	22104392	BoeWGS1.0_c54338.1	(AT)6	714	725	BoeWGS1.0_c282408.1	(AT)7	875	888
chr1.3561	(AT)7	22431657	22431670	BoeWGS1.0_c180123.1	(AT)9	562	579	BoeWGS1.0_c112755.1	(AT)7	1118	1131
chr1.3580	(AAT)5	22582377	22582391	BoeWGS1.0_c209006.1	(AAT)6	3029	3046	BoeWGS1.0_c200211.1	(ATT)5	679	693
chr1.3607	(TA)14	22655237	22655264	BoeWGS1.0_c179954.1	(TA)7	3092	3105	BoeWGS1.0_c155045.2	(AT)7	4268	4281
chr1.3624	(TGG)5	22701885	22701899	BoeWGS1.0_c171618.2	(TGG)6	7434	7451	BoeWGS1.0_c109751.2	(TGG)5	6249	6263
chr1.3626	(TA)7	22704086	22704099	BoeWGS1.0_c109730.1	(TA)6	1437	1448	BoeWGS1.0_c109729.2	(TA)6	1482	1493
chr1.3690	(ATT)7	22991594	22991614	BoeWGS1.0_c24432.1	(TAA)5	75	89	BoeWGS1.0_c24431.1	(TAA)5	76	90
chr1.3706	(TAT)9	23077288	23077314	BoeWGS1.0_c70463.2	(AAT)6	2104	2121	BoeWGS1.0_c70463.1	(AAT)6	1848	1865
chr1.3738	(TTA)5	23212073	23212087	BoeWGS1.0_c103011.1	(ATA)5	1564	1578	BoeWGS1.0_c152582.2	(ATA)7	3859	3879
chr1.3778	(AT)6	23331955	23331966	BoeWGS1.0_c139685.1	(TA)6	3610	3621	BoeWGS1.0_c309072.1	(AT)22	171	214
chr1.3788	(AT)8	23352746	23352761	BoeWGS1.0_c132356.1	(AT)8	1758	1773	BoeWGS1.0_c27459.1	(AT)6	1099	1110
chr1.3827	(TTAT)7	23532426	23532453	BoeWGS1.0_c96674.1	(TA)7	2696	2709	BoeWGS1.0_c96675.1	(TA)6	3464	3475
chr1.3832	(GA)6	23578722	23578733	BoeWGS1.0_c185025.3	(GA)6	2312	2323	BoeWGS1.0_c250068.4	(AG)7	4154	4167
chr1.3838	(AAAT)5	23607120	23607139	BoeWGS1.0_c79980.1	(TATT)5	548	567	BoeWGS1.0_c29077.2	(TA)9	1101	1118
chr1.3862	(AT)6	23724096	23724107	BoeWGS1.0_c43471.1	(AT)7	1527	1540	BoeWGS1.0_c196032.1	(TA)6	1515	1526
chr1.3865	(TTG)5	23750049	23750063	BoeWGS1.0_c4869.1	(AAC)5	1295	1309	BoeWGS1.0_c4868.1	(AAC)6	1529	1546
chr1.3868	(AT)9	23763193	23763210	BoeWGS1.0_c10114.2	(AT)9	525	542	BoeWGS1.0_c299328.1	(AT)7	376	389
chr1.3872	(ATTT)7	23770364	23770391	BoeWGS1.0_c61879.3	(AT)6	12167	12178	BoeWGS1.0_c61879.4	(TTA)6	12430	12447
chr1.3876	(AAT)6	23801014	23801031	BoeWGS1.0_c13291.1	(TTA)5	629	643	BoeWGS1.0_c237416.1	(TTA)5	629	643
chr1.3885	(TTA)5	23842451	23842465	BoeWGS1.0_c66521.2	(TAA)9	5067	5093	BoeWGS1.0_c15366.2	(TAA)5	13690	13704
chr1.3898	(AG)23	23909391	23909436	BoeWGS1.0_c41734.1	(TC)14	6177	6204	BoeWGS1.0_c217100.1	(CT)14	5150	5177
chr1.3904	(TG)8	23967463	23967478	BoeWGS1.0_c318528.1	(TG)7	302	315	BoeWGS1.0_c311723.1	(AC)7	585	598
chr2.1	(AC)6	10341	10352	BoeWGS1.0_c94078.1	(GT)6	136	147	BoeWGS1.0_c94077.1	(GT)7	134	147
chr2.22	(GCT)6	140897	140914	BoeWGS1.0_c174916.1	(GCT)5	3997	4011	BoeWGS1.0_c106464.2	(GCT)6	4337	4354
chr2.35	(TA)14	181711	181738	BoeWGS1.0_c185401.1	(TA)6	108	119	BoeWGS1.0_c78021.1	(TA)14	108	135
chr2.51	(TC)8	250651	250666	BoeWGS1.0_c192610.5	(TC)9	4695	4712	BoeWGS1.0_c6912.7	(GA)9	8803	8820
chr2.73	(AAT)6	368883	368900	BoeWGS1.0_c17674.1	(AAT)5	2795	2809	BoeWGS1.0_c225880.1	(AAT)5	681	695
chr2.79	(TA)8	414497	414512	BoeWGS1.0_c58063.1	(TA)8	1086	1101	BoeWGS1.0_c10808.1	(TA)6	1373	1384
chr2.108	(AT)6	494894	494905	BoeWGS1.0_c153627.1	(AT)11	445	466	BoeWGS1.0_c207691.1	(TA)6	1260	1271
chr2.123	(CT)7	582353	582366	BoeWGS1.0_c87458.2	(CT)7	12425	12438	BoeWGS1.0_c95649.1	(CT)10	2035	2054
chr2.134	(AT)6	641279	641290	BoeWGS1.0_c122672.1	(TA)12	101	124	BoeWGS1.0_c122671.1	(TA)6	2476	2487
chr2.140	(ATT)6	661692	661709	BoeWGS1.0_c70477.7	(AAT)6	14167	14184	BoeWGS1.0_c205962.3	(ATT)5	4853	4867
chr2.147	(TTTC)5	679145	679164	BoeWGS1.0_c154329.1	(AAAG)6	2506	2529	BoeWGS1.0_c70478.1	(AAAG)5	2499	2518
chr2.158	(TTA)5	781231	781245	BoeWGS1.0_c158922.1	(TTA)7	1315	1335	BoeWGS1.0_c158921.1	(TTA)5	1314	1328
chr2.160	(AG)6	803339	803350	BoeWGS1.0_c117107.1	(TC)6	3820	3831	BoeWGS1.0_c159174.1	(TC)13	508	533
chr2.199	(TA)6	1036925	1036936	BoeWGS1.0_c184913.1	(TA)20	2248	2287	BoeWGS1.0_c184912.1	(TA)6	696	707
chr2.204	(GA)7	1059476	1059489	BoeWGS1.0_c25013.1	(AG)7	1120	1133	BoeWGS1.0_c25015.1	(GA)10	1122	1141
chr2.229	(TA)7	1213111	1213124	BoeWGS1.0_c68235.10	(TA)6	16548	16559	BoeWGS1.0_c152092.1	(TA)6	1706	1717
chr2.234	(TA)7	1222117	1222130	BoeWGS1.0_c68235.4	(AATAA)5	7556	7580	BoeWGS1.0_c68235.5	(AT)7	7729	7742
chr2.244	(TA)6	1305927	1305938	BoeWGS1.0_c7123.2	(TA)6	6666	6677	BoeWGS1.0_c7123.1	(TA)12	2045	2068
chr2.258	(TA)6	1378758	1378769	BoeWGS1.0_c149049.1	(ATT)6	1092	1109	BoeWGS1.0_c200739.1	(ATT)7	1093	1113
chr2.273	(CT)12	1423595	1423618	BoeWGS1.0_c277820.1	(AG)9	423	440	BoeWGS1.0_c207895.3	(CT)9	3021	3038
chr2.294	(TA)8	1585658	1585673	BoeWGS1.0_c60429.1	(TA)6	677	688	BoeWGS1.0_c173498.1	(TA)6	3761	3772
chr2.305	(TA)6	1657640	1657651	BoeWGS1.0_c14464.2	(TA)7	4127	4140	BoeWGS1.0_c190665.1	(TA)7	3015	3028
chr2.311	(AG)7	1684964	1684977	BoeWGS1.0_c129363.1	(AG)6	1379	1390	BoeWGS1.0_c137753.1	(TC)7	2162	2175
chr2.320	(TA)6	1729075	1729086	BoeWGS1.0_c135315.1	(TA)6	4002	4013	BoeWGS1.0_c238876.3	(TA)9	3128	3145
chr2.369	(ATT)6	1953449	1953466	BoeWGS1.0_c65644.1	(AAT)6	2910	2927	BoeWGS1.0_c295090.1	(AAT)5	95	109
chr2.371	(TA)6	1966415	1966426	BoeWGS1.0_c241618.1	(TG)6	2268	2279	BoeWGS1.0_c38763.1	(TG)7	16	29
chr2.379	(TTA)6	2013388	2013405	BoeWGS1.0_c288262.1	(TTA)6	259	276	BoeWGS1.0_c105326.1	(TTA)5	4168	4182
chr2.394	(AT)6	2117405	2117416	BoeWGS1.0_c227999.1	(AT)14	623	650	BoeWGS1.0_c228000.1	(AT)6	640	651
chr2.406	(TCT)5	2149718	2149732	BoeWGS1.0_c77782.5	(TCT)5	4397	4411	BoeWGS1.0_c77782.4	(TAG)8	4248	4271
chr2.411	(TC)7	2186852	2186865	BoeWGS1.0_c49429.1	(TC)12	2092	2115	BoeWGS1.0_c53546.1	(AG)12	2563	2586
chr2.421	(TA)6	2290605	2290616	BoeWGS1.0_c2584.2	(TA)6	2087	2098	BoeWGS1.0_c44379.1	(TA)7	5215	5228
chr2.431	(AT)9	2356593	2356610	BoeWGS1.0_c16757.1	(AT)6	5927	5938	BoeWGS1.0_c150567.1	(AT)9	1165	1182
chr2.465	(TTC)10	2547009	2547038	BoeWGS1.0_c55753.1	(TTC)10	770	799	BoeWGS1.0_c75421.1	(TTC)6	769	786
chr2.489	(GA)6	2622325	2622336	BoeWGS1.0_c175230.1	(CT)6	1720	1731	BoeWGS1.0_c140339.1	(GA)10	1789	1808
chr2.490	(TAT)7	2630279	2630299	BoeWGS1.0_c146126.1	(ATA)6	1816	1833	BoeWGS1.0_c329.1	(ATA)6	1042	1059
chr2.494	(ATA)6	2638816	2638833	BoeWGS1.0_c63620.2	(ATA)12	2291	2326	BoeWGS1.0_c63621.3	(TAT)6	3519	3536
chr2.529	(TA)9	2814273	2814290	BoeWGS1.0_c100599.1	(AT)9	203	220	BoeWGS1.0_c79409.1	(AT)10	6385	6404
chr2.533	(TA)7	2838453	2838466	BoeWGS1.0_c97126.3	(TAT)5	14839	14853	BoeWGS1.0_c97126.2	(TA)7	14582	14595
chr2.535	(CT)8	2859851	2859866	BoeWGS1.0_c97126.1	(GA)6	13	24	BoeWGS1.0_c109668.1	(CT)6	1	12
chr2.540	(ATT)12	2908116	2908151	BoeWGS1.0_c207841.1	(AAT)9	1419	1445	BoeWGS1.0_c215654.1	(AAT)9	581	607
chr2.542	(AC)6	2941170	2941181	BoeWGS1.0_c62683.1	(AC)7	1719	1732	BoeWGS1.0_c39936.1	(GT)7	1246	1259
chr2.544	(TC)6	2945195	2945206	BoeWGS1.0_c267211.1	(TC)7	1387	1400	BoeWGS1.0_c285295.2	(TC)6	1356	1367
chr2.559	(AAT)6	3035428	3035445	BoeWGS1.0_c311618.1	(AAT)6	626	643	BoeWGS1.0_c209735.1	(AAT)8	595	618
chr2.560	(TA)6	3037649	3037660	BoeWGS1.0_c9867.1	(TA)6	258	269	BoeWGS1.0_c9866.1	(TA)17	252	285
chr2.562	(TCC)6	3054676	3054693	BoeWGS1.0_c139651.1	(AAGGAA)5	5030	5059	BoeWGS1.0_c1014.2	(TCC)6	2294	2311
chr2.598	(ATT)6	3300047	3300064	BoeWGS1.0_c110917.1	(AAT)5	4180	4194	BoeWGS1.0_c158216.1	(ATT)6	29	46
chr2.627	(GAC)7	3382484	3382504	BoeWGS1.0_c194762.1	(TCG)6	896	913	BoeWGS1.0_c80212.2	(GAC)6	2797	2814
chr2.654	(AAT)6	3557756	3557773	BoeWGS1.0_c206759.1	(TAA)5	522	536	BoeWGS1.0_c187640.2	(TAA)5	1605	1619
chr2.678	(AG)11	3676442	3676463	BoeWGS1.0_c27411.1	(AG)14	2146	2173	BoeWGS1.0_c247616.1	(GA)11	2119	2140
chr2.687	(TA)6	3721406	3721417	BoeWGS1.0_c126309.3	(TA)6	11400	11411	BoeWGS1.0_c3678.2	(TA)19	13015	13052
chr2.701	(TG)6	3813988	3813999	BoeWGS1.0_c167292.2	(CA)9	1632	1649	BoeWGS1.0_c167292.3	(TG)9	1938	1955
chr2.720	(AAT)7	3938872	3938892	BoeWGS1.0_c125596.3	(AAT)5	1645	1659	BoeWGS1.0_c50583.3	(AAT)5	2854	2868
chr2.723	(GT)7	3964568	3964581	BoeWGS1.0_c88133.1	(CA)6	562	573	BoeWGS1.0_c194978.1	(CA)7	561	574
chr2.747	(GA)7	4048563	4048576	BoeWGS1.0_c6378.2	(GA)7	12716	12729	BoeWGS1.0_c6377.2	(GA)8	12271	12286
chr2.767	(AT)22	4126397	4126440	BoeWGS1.0_c107904.2	(AT)6	2736	2747	BoeWGS1.0_c149614.2	(AT)6	2738	2749
chr2.778	(TCT)5	4251589	4251603	BoeWGS1.0_c18540.1	(AAG)8	5475	5498	BoeWGS1.0_c76657.1	(AGA)5	1503	1517
chr2.810	(TA)6	4405470	4405481	BoeWGS1.0_c194773.1	(TA)6	877	888	BoeWGS1.0_c187320.1	(TA)8	845	860
chr2.815	(TGA)6	4434862	4434879	BoeWGS1.0_c1826.2	(TCA)7	6208	6228	BoeWGS1.0_c1827.2	(TCA)6	1709	1726
chr2.819	(TAT)6	4450205	4450222	BoeWGS1.0_c257784.1	(TAA)5	904	918	BoeWGS1.0_c274778.1	(TAT)5	378	392
chr2.852	(AT)9	4674485	4674502	BoeWGS1.0_c65122.1	(AT)9	1330	1347	BoeWGS1.0_c65121.1	(AT)6	1326	1337
chr2.863	(TA)12	4768580	4768603	BoeWGS1.0_c75798.2	(TA)6	1745	1756	BoeWGS1.0_c147874.1	(TA)6	1234	1245
chr2.948	(CAG)8	5146163	5146186	BoeWGS1.0_c268477.1	(TGC)8	35	58	BoeWGS1.0_c316315.1	(CAG)6	408	425
chr2.971	(TC)8	5273391	5273406	BoeWGS1.0_c12346.1	(TC)8	3985	4000	BoeWGS1.0_c238736.1	(AG)14	101	128
chr2.985	(AG)6	5382052	5382063	BoeWGS1.0_c255347.1	(AG)8	657	672	BoeWGS1.0_c118567.1	(CT)6	2358	2369
chr2.992	(TC)10	5420332	5420351	BoeWGS1.0_c132545.1	(AG)9	6905	6922	BoeWGS1.0_c132544.1	(AG)10	3469	3488
chr2.1000	(CT)9	5488834	5488851	BoeWGS1.0_c16497.1	(AG)10	10187	10206	BoeWGS1.0_c121766.1	(AG)10	877	896
chr2.1060	(TTA)6	5831674	5831691	BoeWGS1.0_c97291.1	(TTA)7	3903	3923	BoeWGS1.0_c45930.10	(AAT)6	15563	15580
chr2.1064	(AT)7	5842024	5842037	BoeWGS1.0_c45930.5	(AT)11	4969	4990	BoeWGS1.0_c45931.1	(AT)7	1130	1143
chr2.1080	(TAA)5	5895472	5895486	BoeWGS1.0_c140106.2	(TAT)5	1529	1543	BoeWGS1.0_c185666.2	(TAT)16	1609	1656
chr2.1086	(ATT)5	5933482	5933496	BoeWGS1.0_c107915.1	(ATT)7	378	398	BoeWGS1.0_c2287.1	(AAT)7	8978	8998
chr2.1103	(TA)8	6090873	6090888	BoeWGS1.0_c2145.1	(AT)8	5000	5015	BoeWGS1.0_c273272.1	(AT)15	1375	1404
chr2.1145	(ATT)8	6277398	6277421	BoeWGS1.0_c2123.1	(ATT)8	1469	1492	BoeWGS1.0_c81964.2	(TAA)7	2731	2751
chr2.1206	(AT)9	6579113	6579130	BoeWGS1.0_c300985.3	(AT)6	1669	1680	BoeWGS1.0_c299359.1	(AT)6	735	746
chr2.1214	(TTGT)5	6615789	6615808	BoeWGS1.0_c13024.2	(TTGT)5	6232	6251	BoeWGS1.0_c142973.1	(AAAC)7	1033	1060
chr2.1215	(TTA)6	6617732	6617749	BoeWGS1.0_c14118.1	(TTA)6	932	949	BoeWGS1.0_c14119.1	(TTA)7	940	960
chr2.1221	(TAAT)5	6652785	6652804	BoeWGS1.0_c13799.2	(ATTA)5	1613	1632	BoeWGS1.0_c28435.3	(TAAT)6	14290	14313
chr2.1239	(TA)8	6731915	6731930	BoeWGS1.0_c84518.2	(TA)8	1014	1029	BoeWGS1.0_c69611.4	(TA)7	10298	10311
chr2.1247	(AAAT)5	6763177	6763196	BoeWGS1.0_c59897.2	(AAAT)5	1983	2002	BoeWGS1.0_c35002.1	(AT)8	172	187
chr2.1271	(ATA)9	6905437	6905463	BoeWGS1.0_c120630.1	(TTA)9	1784	1810	BoeWGS1.0_c120631.1	(TTA)8	1601	1624
chr2.1272	(TC)6	6911419	6911430	BoeWGS1.0_c140058.1	(AG)9	3260	3277	BoeWGS1.0_c224457.1	(AG)9	1427	1444
chr2.1287	(ATT)6	6972609	6972626	BoeWGS1.0_c179178.1	(AAT)6	2204	2221	BoeWGS1.0_c180212.1	(ATA)5	180	194
chr2.1289	(TC)7	6976061	6976074	BoeWGS1.0_c50138.2	(TC)7	1204	1217	BoeWGS1.0_c50286.1	(TC)8	584	599
chr2.1354	(AG)8	7410659	7410674	BoeWGS1.0_c221741.2	(AG)9	1959	1976	BoeWGS1.0_c221740.1	(AG)8	685	700
chr2.1363	(TA)11	7446118	7446139	BoeWGS1.0_c123368.1	(AT)11	721	742	BoeWGS1.0_c123367.1	(AT)7	717	730
chr2.1378	(TC)9	7585799	7585816	BoeWGS1.0_c118994.1	(TC)9	1413	1430	BoeWGS1.0_c207039.1	(TC)19	152	189
chr2.1382	(TC)15	7597856	7597885	BoeWGS1.0_c251648.1	(TC)20	312	351	BoeWGS1.0_c363.1	(AG)20	136	175
chr2.1384	(ACC)6	7606416	7606433	BoeWGS1.0_c60253.1	(ACC)5	9	23	BoeWGS1.0_c60149.1	(ACC)5	98	112
chr2.1396	(TTAT)6	7657945	7657968	BoeWGS1.0_c79255.3	(TTAT)5	3244	3263	BoeWGS1.0_c292727.1	(TTAT)5	712	731
chr2.1407	(TG)8	7758828	7758843	BoeWGS1.0_c95730.2	(TG)8	3597	3612	BoeWGS1.0_c95729.1	(GT)7	3403	3416
chr2.1445	(GAG)6	7976778	7976795	BoeWGS1.0_c75207.2	(GTC)5	3743	3757	BoeWGS1.0_c144559.1	(GAG)6	1734	1751
chr2.1526	(AAAT)5	8403899	8403918	BoeWGS1.0_c243719.1	(TATT)6	174	197	BoeWGS1.0_c166739.1	(TATT)5	840	859
chr2.1542	(GGT)6	8485163	8485180	BoeWGS1.0_c251315.1	(CAC)5	367	381	BoeWGS1.0_c37023.1	(GGT)5	2968	2982
chr2.1557	(TTTA)5	8606506	8606525	BoeWGS1.0_c35897.3	(AAAT)6	1651	1674	BoeWGS1.0_c35896.3	(AAAT)6	5774	5797
chr2.1562	(CA)18	8628766	8628801	BoeWGS1.0_c19018.4	(CA)9	13905	13922	BoeWGS1.0_c34789.2	(CA)9	14176	14193
chr2.1563	(TG)10	8629161	8629180	BoeWGS1.0_c19018.5	(TA)10	14312	14331	BoeWGS1.0_c34789.3	(TA)6	14759	14770
chr2.1564	(AT)6	8631655	8631666	BoeWGS1.0_c34789.4	(AT)11	17185	17206	BoeWGS1.0_c19018.6	(TA)11	16828	16849
chr2.1606	(CA)6	8846904	8846915	BoeWGS1.0_c33565.3	(TG)6	9386	9397	BoeWGS1.0_c14351.1	(TG)7	1163	1176
chr2.1658	(GAA)5	9167505	9167519	BoeWGS1.0_c139751.2	(TCT)5	3518	3532	BoeWGS1.0_c8117.1	(AGA)6	362	379
chr2.1659	(GA)6	9171299	9171310	BoeWGS1.0_c8210.1	(GA)7	550	563	BoeWGS1.0_c8117.2	(GA)6	4450	4461
chr2.1662	(AT)7	9183450	9183463	BoeWGS1.0_c12110.1	(AT)9	5232	5249	BoeWGS1.0_c12111.1	(AT)7	5084	5097
chr2.1674	(AAAG)5	9248786	9248805	BoeWGS1.0_c51912.1	(AAAG)6	3077	3100	BoeWGS1.0_c234269.1	(TTTC)6	801	824
chr2.1699	(CAT)6	9434419	9434436	BoeWGS1.0_c4478.1	(CAT)7	1318	1338	BoeWGS1.0_c147180.4	(TGA)6	2504	2521
chr2.1723	(TA)6	9514906	9514917	BoeWGS1.0_c10987.6	(AT)9	10819	10836	BoeWGS1.0_c10987.4	(AT)6	4821	4832
chr2.1789	(ATA)6	10106492	10106509	BoeWGS1.0_c145732.1	(TTA)5	1301	1315	BoeWGS1.0_c145733.1	(TTA)5	7351	7365
chr2.1844	(CT)7	10302440	10302453	BoeWGS1.0_c164047.2	(AG)7	8043	8056	BoeWGS1.0_c266970.2	(CT)9	1336	1353
chr2.1882	(TAA)7	10515203	10515223	BoeWGS1.0_c658.2	(TAA)6	3129	3146	BoeWGS1.0_c26403.1	(TAA)6	1128	1145
chr2.1904	(AG)7	10753635	10753648	BoeWGS1.0_c104972.3	(CT)7	2737	2750	BoeWGS1.0_c26108.1	(AG)6	1220	1231
chr2.1910	(AT)8	10814636	10814651	BoeWGS1.0_c234234.1	(AT)8	475	490	BoeWGS1.0_c6793.1	(AT)6	144	155
chr2.2038	(TA)12	12821710	12821733	BoeWGS1.0_c244155.1	(AT)7	27	40	BoeWGS1.0_c276417.1	(TA)12	1915	1938
chr2.2149	(TA)9	13627468	13627485	BoeWGS1.0_c104713.1	(TA)9	3479	3496	BoeWGS1.0_c104714.1	(TA)15	5611	5640
chr2.2175	(TCC)5	13880495	13880509	BoeWGS1.0_c253551.1	(CCT)7	783	803	BoeWGS1.0_c102836.1	(GGA)5	3959	3973
chr2.2196	(TA)10	14042881	14042900	BoeWGS1.0_c69835.1	(TA)7	3439	3452	BoeWGS1.0_c81677.2	(TA)7	2265	2278
chr2.2242	(TC)6	14297054	14297065	BoeWGS1.0_c231509.1	(TC)7	861	874	BoeWGS1.0_c231479.1	(TC)6	109	120
chr2.2288	(AT)6	14671314	14671325	BoeWGS1.0_c146480.1	(AT)11	2057	2078	BoeWGS1.0_c166803.2	(AT)6	4070	4081
chr2.2313	(TC)7	14932016	14932029	BoeWGS1.0_c194109.1	(TC)7	260	273	BoeWGS1.0_c8759.1	(TC)8	6891	6906
chr2.2341	(AAT)5	15209762	15209776	BoeWGS1.0_c168767.1	(TTA)5	2370	2384	BoeWGS1.0_c168766.1	(TTA)8	76	99
chr2.2345	(AAT)6	15228243	15228260	BoeWGS1.0_c240753.1	(TAT)6	292	309	BoeWGS1.0_c9961.1	(TTA)8	510	533
chr2.2423	(TA)6	15696694	15696705	BoeWGS1.0_c58063.1	(TA)8	1086	1101	BoeWGS1.0_c10808.1	(TA)6	1373	1384
chr2.2446	(AT)6	15844317	15844328	BoeWGS1.0_c55696.2	(AT)13	1777	1802	BoeWGS1.0_c55695.3	(AT)6	1818	1829
chr2.2519	(GA)7	16435684	16435697	BoeWGS1.0_c86126.1	(CT)8	414	429	BoeWGS1.0_c239107.1	(CT)7	413	426
chr2.2522	(AT)8	16447129	16447144	BoeWGS1.0_c81225.2	(TA)7	1983	1996	BoeWGS1.0_c174190.1	(AT)7	406	419
chr2.2528	(AAAT)5	16475853	16475872	BoeWGS1.0_c125871.1	(TA)9	5169	5186	BoeWGS1.0_c169122.1	(ATTT)5	841	860
chr2.2556	(ATT)12	16655525	16655560	BoeWGS1.0_c286339.2	(AAT)12	3230	3265	BoeWGS1.0_c215607.1	(ATT)9	29	55
chr2.2570	(AAAT)5	16742214	16742233	BoeWGS1.0_c42820.1	(ATA)10	4467	4496	BoeWGS1.0_c284242.1	(ATA)5	311	325
chr2.2595	(GA)6	16904225	16904236	BoeWGS1.0_c98545.1	(CT)7	39	52	BoeWGS1.0_c59852.3	(CT)7	6222	6235
chr2.2603	(AT)6	16949161	16949172	BoeWGS1.0_c203725.1	(AT)15	586	615	BoeWGS1.0_c144554.1	(TA)6	2846	2857
chr2.2609	(TC)8	16971058	16971073	BoeWGS1.0_c37270.1	(TC)8	212	227	BoeWGS1.0_c37271.3	(TC)13	5579	5604
chr2.2614	(CT)6	16996305	16996316	BoeWGS1.0_c206556.1	(AG)6	853	864	BoeWGS1.0_c72902.1	(AG)10	680	699
chr2.2670	(CT)8	17442104	17442119	BoeWGS1.0_c135364.1	(CT)8	2864	2879	BoeWGS1.0_c294884.1	(CT)6	390	401
chr2.2671	(TTA)5	17444191	17444205	BoeWGS1.0_c135298.1	(TTA)5	1125	1139	BoeWGS1.0_c148013.1	(AAT)10	101	130
chr2.2676	(TTTA)6	17490545	17490568	BoeWGS1.0_c4491.1	(TAAA)5	2235	2254	BoeWGS1.0_c4490.1	(TAAA)5	1389	1408
chr2.2679	(TTA)5	17519381	17519395	BoeWGS1.0_c230476.1	(TTA)6	204	221	BoeWGS1.0_c147518.2	(TAA)5	2345	2359
chr2.2761	(AAT)8	17747963	17747986	BoeWGS1.0_c87386.2	(ATT)6	3447	3464	BoeWGS1.0_c87385.1	(ATT)6	3468	3485
chr2.2767	(AG)9	17786976	17786993	BoeWGS1.0_c16592.1	(AG)9	2399	2416	BoeWGS1.0_c42023.1	(GA)6	1260	1271
chr2.2786	(GGA)6	17872384	17872401	BoeWGS1.0_c110490.1	(CCT)5	2958	2972	BoeWGS1.0_c170386.1	(GGA)5	4978	4992
chr2.2800	(TAA)7	17934560	17934580	BoeWGS1.0_c70637.2	(TTAT)5	1904	1923	BoeWGS1.0_c70637.1	(TAA)7	1622	1642
chr2.2826	(TA)7	18059785	18059798	BoeWGS1.0_c137768.1	(AT)12	2546	2569	BoeWGS1.0_c137769.1	(AT)7	2491	2504
chr2.2836	(AAAT)6	18180897	18180920	BoeWGS1.0_c213260.1	(AAAT)5	509	528	BoeWGS1.0_c224921.1	(ATTT)5	1243	1262
chr2.2840	(TC)8	18231854	18231869	BoeWGS1.0_c36354.1	(TC)8	7677	7692	BoeWGS1.0_c5608.1	(AG)14	2415	2442
chr2.2865	(TAA)10	18381645	18381674	BoeWGS1.0_c132497.1	(TTA)10	1221	1250	BoeWGS1.0_c89722.2	(TAA)8	7084	7107
chr2.2887	(GAA)12	18520447	18520482	BoeWGS1.0_c104384.3	(GAA)5	14492	14506	BoeWGS1.0_c125063.1	(GAA)5	3214	3228
chr2.2891	(TGG)5	18546881	18546895	BoeWGS1.0_c289155.1	(TGG)7	758	778	BoeWGS1.0_c289148.1	(TGG)5	758	772
chr2.2896	(TC)6	18589744	18589755	BoeWGS1.0_c7580.1	(TC)7	852	865	BoeWGS1.0_c46581.1	(CA)6	830	841
chr3.8	(GTTT)5	30376	30395	BoeWGS1.0_c193809.1	(AACA)5	629	648	BoeWGS1.0_c153027.1	(GTTT)6	430	453
chr3.11	(AT)6	49017	49028	BoeWGS1.0_c52137.4	(AT)6	14972	14983	BoeWGS1.0_c122568.3	(TA)7	3282	3295
chr3.14	(TA)8	54396	54411	BoeWGS1.0_c122568.5	(TA)6	7897	7908	BoeWGS1.0_c52137.1	(TA)8	9704	9719
chr3.25	(TA)14	162765	162792	BoeWGS1.0_c50040.1	(TA)6	1753	1764	BoeWGS1.0_c16405.1	(TA)14	667	694
chr3.50	(GA)8	300663	300678	BoeWGS1.0_c291300.1	(GA)6	364	375	BoeWGS1.0_c278448.1	(TC)6	176	187
chr3.53	(AT)7	314183	314196	BoeWGS1.0_c167604.2	(AT)7	2905	2918	BoeWGS1.0_c167604.1	(TATT)6	2359	2382
chr3.64	(ATT)5	361551	361565	BoeWGS1.0_c54901.1	(TAA)5	2187	2201	BoeWGS1.0_c17226.1	(AAT)6	9552	9569
chr3.88	(TA)6	461157	461168	BoeWGS1.0_c202966.1	(AT)8	1034	1049	BoeWGS1.0_c202818.1	(AT)6	627	638
chr3.109	(AG)7	615790	615803	BoeWGS1.0_c240314.1	(TC)9	2459	2476	BoeWGS1.0_c240315.1	(TC)7	2557	2570
chr3.110	(AAAT)6	624551	624574	BoeWGS1.0_c128509.1	(TTTA)5	1024	1043	BoeWGS1.0_c220981.1	(ATTT)6	2440	2463
chr3.159	(CTG)5	956281	956295	BoeWGS1.0_c5978.1	(CTG)6	2043	2060	BoeWGS1.0_c212988.1	(CAG)6	1960	1977
chr3.164	(TCTT)5	1001690	1001709	BoeWGS1.0_c82568.1	(AAAG)7	1797	1824	BoeWGS1.0_c219651.2	(TCTT)5	3976	3995
chr3.170	(AAT)5	1044193	1044207	BoeWGS1.0_c37262.1	(TAT)6	1123	1140	BoeWGS1.0_c37263.1	(TAT)6	1143	1160
chr3.180	(AAT)5	1169107	1169121	BoeWGS1.0_c177784.1	(TTA)5	4215	4229	BoeWGS1.0_c203529.1	(TAT)6	481	498
chr3.213	(AG)8	1355623	1355638	BoeWGS1.0_c185314.1	(CT)8	135	150	BoeWGS1.0_c127176.1	(AG)9	819	836
chr3.229	(TA)6	1478261	1478272	BoeWGS1.0_c303442.1	(TA)13	149	174	BoeWGS1.0_c68347.2	(TA)13	5960	5985
chr3.244	(AT)8	1552531	1552546	BoeWGS1.0_c155034.1	(TA)6	997	1008	BoeWGS1.0_c56027.2	(TA)6	2282	2293
chr3.265	(TTC)6	1627381	1627398	BoeWGS1.0_c213240.1	(TTC)12	981	1016	BoeWGS1.0_c220415.1	(AGA)6	1909	1926
chr3.292	(AAAC)5	1776018	1776037	BoeWGS1.0_c25515.1	(TTTG)5	293	312	BoeWGS1.0_c28864.1	(TTTG)6	301	324
chr3.303	(AC)7	1845130	1845143	BoeWGS1.0_c263571.1	(AC)9	536	553	BoeWGS1.0_c263570.2	(AC)7	7676	7689
chr3.337	(AT)8	2108018	2108033	BoeWGS1.0_c4423.3	(TA)8	9687	9702	BoeWGS1.0_c4357.4	(TA)10	16922	16941
chr3.339	(TA)8	2117353	2117368	BoeWGS1.0_c4357.2	(AT)11	7484	7505	BoeWGS1.0_c4423.1	(AT)8	433	448
chr3.343	(AG)10	2150950	2150969	BoeWGS1.0_c195408.1	(AG)11	114	135	BoeWGS1.0_c249729.1	(TC)10	1550	1569
chr3.372	(AC)7	2350273	2350286	BoeWGS1.0_c8448.2	(TG)6	6626	6637	BoeWGS1.0_c161065.2	(TG)6	5241	5252
chr3.379	(TA)9	2389138	2389155	BoeWGS1.0_c99879.2	(AT)6	1840	1851	BoeWGS1.0_c99879.1	(TA)9	1638	1655
chr3.388	(AT)7	2424107	2424120	BoeWGS1.0_c54787.5	(AT)6	21472	21483	BoeWGS1.0_c123879.1	(AT)7	2848	2861
chr3.410	(AT)6	2655292	2655303	BoeWGS1.0_c51556.3	(AT)7	9021	9034	BoeWGS1.0_c144131.1	(AT)6	3339	3350
chr3.444	(GGA)5	2901720	2901734	BoeWGS1.0_c256424.1	(CCT)5	922	936	BoeWGS1.0_c26465.2	(GGA)9	2462	2488
chr3.503	(GTG)7	3186616	3186636	BoeWGS1.0_c84267.1	(GTG)5	853	867	BoeWGS1.0_c192652.1	(CAC)5	2742	2756
chr3.509	(TC)6	3227602	3227613	BoeWGS1.0_c143622.1	(TC)6	1200	1211	BoeWGS1.0_c240822.1	(CT)9	24	41
chr3.534	(CTT)5	3353397	3353411	BoeWGS1.0_c149560.1	(AAG)5	2756	2770	BoeWGS1.0_c60026.1	(GA)6	7543	7554
chr3.535	(AT)9	3357219	3357236	BoeWGS1.0_c128980.1	(AT)9	991	1008	BoeWGS1.0_c60026.2	(AT)6	11570	11581
chr3.544	(AT)6	3405685	3405696	BoeWGS1.0_c189788.2	(AT)9	2250	2267	BoeWGS1.0_c92802.1	(TA)6	85	96
chr3.554	(CT)9	3459610	3459627	BoeWGS1.0_c29432.2	(CT)10	3161	3180	BoeWGS1.0_c29431.2	(CT)10	5551	5570
chr3.555	(TC)7	3460620	3460633	BoeWGS1.0_c29432.3	(TC)7	4172	4185	BoeWGS1.0_c29431.3	(TC)8	6560	6575
chr3.572	(GA)7	3526134	3526147	BoeWGS1.0_c210147.1	(GA)7	1564	1577	BoeWGS1.0_c210149.2	(GA)8	6196	6211
chr3.574	(CAC)7	3535812	3535832	BoeWGS1.0_c99774.1	(CAC)6	1588	1605	BoeWGS1.0_c99773.1	(CAC)6	711	728
chr3.588	(GAA)7	3591325	3591345	BoeWGS1.0_c14379.6	(TCT)5	15370	15384	BoeWGS1.0_c27579.1	(TCT)5	1	15
chr3.605	(AC)7	3629494	3629507	BoeWGS1.0_c24215.1	(AC)7	1908	1921	BoeWGS1.0_c180337.1	(AC)8	2247	2262
chr3.611	(TA)9	3671575	3671592	BoeWGS1.0_c33792.1	(TA)11	841	862	BoeWGS1.0_c84546.1	(AT)9	5157	5174
chr3.614	(CT)7	3696182	3696195	BoeWGS1.0_c210957.1	(TC)6	821	832	BoeWGS1.0_c30465.1	(TC)6	821	832
chr3.659	(AT)6	3931207	3931218	BoeWGS1.0_c243317.1	(AT)11	298	319	BoeWGS1.0_c293162.1	(AT)6	1099	1110
chr3.690	(AT)8	4071876	4071891	BoeWGS1.0_c143260.1	(TA)12	2102	2125	BoeWGS1.0_c131638.2	(AT)8	6755	6770
chr3.695	(TA)8	4100967	4100982	BoeWGS1.0_c22786.1	(AT)8	3154	3169	BoeWGS1.0_c107694.1	(AT)7	2670	2683
chr3.727	(AT)8	4254438	4254453	BoeWGS1.0_c186394.3	(TA)6	3482	3493	BoeWGS1.0_c183464.1	(AT)8	1618	1633
chr3.746	(AT)7	4387624	4387637	BoeWGS1.0_c112143.1	(AT)7	99	112	BoeWGS1.0_c28935.1	(AT)6	1933	1944
chr3.764	(AAT)8	4537873	4537896	BoeWGS1.0_c65027.1	(AAT)8	214	237	BoeWGS1.0_c44137.1	(TA)7	938	951
chr3.814	(GA)13	4921345	4921370	BoeWGS1.0_c251360.1	(GA)18	780	815	BoeWGS1.0_c109443.1	(GA)13	769	794
chr3.821	(TA)7	4936981	4936994	BoeWGS1.0_c126315.1	(AT)7	1798	1811	BoeWGS1.0_c149262.1	(AT)20	1612	1651
chr3.837	(CTT)6	4994919	4994936	BoeWGS1.0_c34543.1	(AAG)6	2683	2700	BoeWGS1.0_c165737.1	(AAG)5	2698	2712
chr3.848	(TA)19	5090122	5090159	BoeWGS1.0_c148512.1	(TA)7	1588	1601	BoeWGS1.0_c148513.2	(TA)7	5515	5528
chr3.857	(TGC)12	5133868	5133903	BoeWGS1.0_c294200.1	(TGC)12	333	368	BoeWGS1.0_c40167.1	(TGC)9	627	653
chr3.897	(AAG)7	5392631	5392651	BoeWGS1.0_c42414.5	(TTC)5	6649	6663	BoeWGS1.0_c125542.1	(AAG)7	6396	6416
chr3.902	(TA)7	5399396	5399409	BoeWGS1.0_c42414.1	(AT)7	161	174	BoeWGS1.0_c243221.1	(AT)6	355	366
chr3.903	(TGA)7	5400504	5400524	BoeWGS1.0_c161752.1	(TGA)5	900	914	BoeWGS1.0_c241312.1	(ATC)5	3566	3580
chr3.919	(AT)35	5508104	5508173	BoeWGS1.0_c157532.1	(AT)7	1	14	BoeWGS1.0_c150860.2	(AT)7	3907	3920
chr3.927	(TA)6	5559727	5559738	BoeWGS1.0_c240615.1	(TA)6	1496	1507	BoeWGS1.0_c50592.2	(TA)8	7015	7030
chr3.966	(AT)8	5817212	5817227	BoeWGS1.0_c234694.1	(AT)9	3780	3797	BoeWGS1.0_c248269.1	(TA)8	70	85
chr3.967	(GA)6	5820760	5820771	BoeWGS1.0_c218859.1	(TC)6	158	169	BoeWGS1.0_c236621.1	(GA)7	685	698
chr3.985	(AT)8	5902112	5902127	BoeWGS1.0_c146874.1	(TA)8	2071	2086	BoeWGS1.0_c167820.1	(TA)11	867	888
chr3.993	(AT)18	5952428	5952463	BoeWGS1.0_c32412.1	(AT)11	698	719	BoeWGS1.0_c32459.1	(AT)11	699	720
chr3.995	(TAAA)5	5973236	5973255	BoeWGS1.0_c225033.1	(TTA)7	24	44	BoeWGS1.0_c59517.1	(TAA)5	32	46
chr3.1001	(TCT)6	5989142	5989159	BoeWGS1.0_c64092.1	(TCT)5	1458	1472	BoeWGS1.0_c186398.1	(TCT)6	360	377
chr3.1023	(TA)6	6151241	6151252	BoeWGS1.0_c107793.1	(TA)22	40	83	BoeWGS1.0_c107794.2	(TA)6	3281	3292
chr3.1073	(AAT)8	6355395	6355418	BoeWGS1.0_c222314.1	(ATT)8	3059	3082	BoeWGS1.0_c273124.1	(ATA)5	186	200
chr3.1095	(TA)6	6428187	6428198	BoeWGS1.0_c126483.3	(TA)7	4282	4295	BoeWGS1.0_c14335.3	(TA)6	4278	4289
chr3.1121	(ATT)5	6623532	6623546	BoeWGS1.0_c51808.1	(ATTT)5	2221	2240	BoeWGS1.0_c40972.1	(ATT)6	9755	9772
chr3.1165	(TA)6	6871822	6871833	BoeWGS1.0_c217560.1	(AT)7	1217	1230	BoeWGS1.0_c4775.1	(TA)6	4328	4339
chr3.1170	(AG)7	6898927	6898940	BoeWGS1.0_c7176.1	(AG)7	79	92	BoeWGS1.0_c7250.1	(AG)10	3050	3069
chr3.1173	(TC)6	6911289	6911300	BoeWGS1.0_c23145.1	(AG)6	1628	1639	BoeWGS1.0_c107561.2	(AG)16	1701	1732
chr3.1188	(AT)22	6979997	6980040	BoeWGS1.0_c73002.1	(AT)6	1406	1417	BoeWGS1.0_c73003.1	(AT)6	4513	4524
chr3.1193	(TTA)7	7000228	7000248	BoeWGS1.0_c227170.1	(AAT)8	229	252	BoeWGS1.0_c141135.1	(AAT)8	927	950
chr3.1195	(ATTT)5	7012228	7012247	BoeWGS1.0_c103515.1	(AAAT)5	1085	1104	BoeWGS1.0_c143221.1	(TA)18	3188	3223
chr3.1209	(TC)8	7094269	7094284	BoeWGS1.0_c216444.1	(TC)17	1342	1375	BoeWGS1.0_c89995.1	(AG)17	1310	1343
chr3.1220	(AG)9	7168081	7168098	BoeWGS1.0_c275659.1	(GA)9	1037	1054	BoeWGS1.0_c280785.1	(CT)18	412	447
chr3.1235	(AT)6	7212813	7212824	BoeWGS1.0_c140858.3	(TTTA)5	4723	4742	BoeWGS1.0_c87829.2	(AAT)6	10327	10344
chr3.1255	(AG)12	7344432	7344455	BoeWGS1.0_c27447.1	(AG)9	1668	1685	BoeWGS1.0_c27448.2	(AG)9	2229	2246
chr3.1294	(TC)7	7514014	7514027	BoeWGS1.0_c177988.1	(TC)7	1166	1179	BoeWGS1.0_c93517.1	(TC)16	1644	1675
chr3.1296	(TA)8	7530644	7530659	BoeWGS1.0_c66040.3	(TA)8	7466	7481	BoeWGS1.0_c66041.2	(TA)11	4758	4779
chr3.1319	(AT)34	7611956	7612023	BoeWGS1.0_c3503.1	(TA)10	1373	1392	BoeWGS1.0_c153702.1	(TA)10	5848	5867
chr3.1338	(CT)6	7677409	7677420	BoeWGS1.0_c297707.1	(AG)9	1	18	BoeWGS1.0_c94032.1	(TC)6	3001	3012
chr3.1344	(AT)6	7701549	7701560	BoeWGS1.0_c126202.2	(AT)6	1333	1344	BoeWGS1.0_c126201.1	(AT)7	1273	1286
chr3.1406	(ATT)7	7974012	7974032	BoeWGS1.0_c250304.1	(AAT)5	1930	1944	BoeWGS1.0_c106307.1	(TTA)5	1128	1142
chr3.1454	(TA)8	8257149	8257164	BoeWGS1.0_c47497.1	(TA)8	552	567	BoeWGS1.0_c47496.3	(TA)9	7548	7565
chr3.1456	(AAT)5	8265244	8265258	BoeWGS1.0_c209817.1	(AAT)6	204	221	BoeWGS1.0_c246704.1	(TAT)6	245	262
chr3.1460	(AG)19	8282590	8282627	BoeWGS1.0_c137882.1	(AG)7	1081	1094	BoeWGS1.0_c137883.1	(AG)7	1084	1097
chr3.1517	(ATT)5	8663185	8663199	BoeWGS1.0_c73780.1	(AAT)6	10320	10337	BoeWGS1.0_c27156.1	(AAT)5	3486	3500
chr3.1551	(AAT)7	8839372	8839392	BoeWGS1.0_c243027.1	(TAT)6	1503	1520	BoeWGS1.0_c188184.1	(TAT)6	3574	3591
chr3.1569	(TAA)6	8956841	8956858	BoeWGS1.0_c240753.1	(TAT)6	292	309	BoeWGS1.0_c9961.1	(TTA)8	510	533
chr3.1597	(AAT)10	9152385	9152414	BoeWGS1.0_c184834.1	(ATT)5	607	621	BoeWGS1.0_c20138.1	(ATT)5	485	499
chr3.1607	(AT)27	9209357	9209410	BoeWGS1.0_c119588.1	(TA)6	647	658	BoeWGS1.0_c304907.1	(TA)6	168	179
chr3.1623	(AAG)6	9313743	9313760	BoeWGS1.0_c230370.1	(AAG)6	1550	1567	BoeWGS1.0_c68502.3	(TCT)10	2111	2140
chr3.1635	(TAA)5	9398276	9398290	BoeWGS1.0_c322924.1	(TA)8	1	16	BoeWGS1.0_c254035.1	(TAA)5	1654	1668
chr3.1644	(TAA)5	9443481	9443495	BoeWGS1.0_c245056.1	(TAA)5	1457	1471	BoeWGS1.0_c279184.1	(TTA)7	2219	2239
chr3.1660	(CT)6	9548307	9548318	BoeWGS1.0_c21279.2	(GA)6	7924	7935	BoeWGS1.0_c21353.1	(GA)7	7785	7798
chr3.1662	(AG)6	9565980	9565991	BoeWGS1.0_c104318.1	(AG)7	1526	1539	BoeWGS1.0_c55062.1	(CT)6	1967	1978
chr3.1665	(TA)10	9591035	9591054	BoeWGS1.0_c267618.1	(TA)10	1067	1086	BoeWGS1.0_c212067.1	(TA)6	1434	1445
chr3.1734	(AT)7	10088599	10088612	BoeWGS1.0_c153400.3	(AT)14	7561	7588	BoeWGS1.0_c72776.3	(AT)7	9484	9497
chr3.1837	(AT)7	10839638	10839651	BoeWGS1.0_c2908.1	(TA)7	3363	3376	BoeWGS1.0_c89470.2	(TA)9	2837	2854
chr3.1866	(TTA)5	11016637	11016651	BoeWGS1.0_c215221.1	(ATA)5	435	449	BoeWGS1.0_c262947.1	(ATA)7	438	458
chr3.1872	(TTA)10	11053419	11053448	BoeWGS1.0_c94383.1	(TTA)7	759	779	BoeWGS1.0_c170966.1	(AAT)7	638	658
chr3.1893	(AT)18	11156170	11156205	BoeWGS1.0_c85066.1	(AT)10	7763	7782	BoeWGS1.0_c34953.1	(AT)10	6903	6922
chr3.1906	(TA)8	11239308	11239323	BoeWGS1.0_c268237.1	(AG)10	1	20	BoeWGS1.0_c187565.1	(TA)8	1	16
chr3.1933	(TTTC)5	11415012	11415031	BoeWGS1.0_c127363.2	(AAAG)5	6767	6786	BoeWGS1.0_c190675.1	(TTTC)7	3021	3048
chr3.1959	(TTA)6	11838951	11838968	BoeWGS1.0_c24861.1	(TTA)6	1067	1084	BoeWGS1.0_c24860.1	(TAT)12	991	1026
chr3.1960	(ATT)5	11839953	11839967	BoeWGS1.0_c24859.1	(ATT)5	9	23	BoeWGS1.0_c59512.1	(ATT)6	9	26
chr3.2112	(AT)6	12795711	12795722	BoeWGS1.0_c160676.1	(AT)6	2453	2464	BoeWGS1.0_c167594.1	(AT)7	1316	1329
chr3.2234	(AT)7	14194445	14194458	BoeWGS1.0_c20933.3	(AT)11	2618	2639	BoeWGS1.0_c8818.1	(AT)11	10480	10501
chr3.2235	(GAA)6	14195639	14195656	BoeWGS1.0_c20933.2	(CTT)5	1438	1452	BoeWGS1.0_c8818.2	(GAA)5	11683	11697
chr3.2246	(TA)6	14308426	14308437	BoeWGS1.0_c100154.2	(TA)16	3297	3328	BoeWGS1.0_c71474.1	(TA)6	4231	4242
chr3.2257	(AAT)5	14401331	14401345	BoeWGS1.0_c17637.1	(AAT)6	622	639	BoeWGS1.0_c17636.1	(AAT)6	729	746
chr3.2300	(AGAGGC)5	14602352	14602381	BoeWGS1.0_c124334.2	(TGCCTC)5	5404	5433	BoeWGS1.0_c66383.2	(TGCCTC)6	7888	7923
chr3.2320	(AAAC)6	14754356	14754379	BoeWGS1.0_c20855.1	(AAAC)7	1054	1081	BoeWGS1.0_c196248.1	(GTTT)7	843	870
chr3.2321	(CT)9	14759603	14759620	BoeWGS1.0_c33319.2	(CT)8	4524	4539	BoeWGS1.0_c105613.1	(CT)9	3814	3831
chr3.2343	(AT)8	14932108	14932123	BoeWGS1.0_c156544.1	(AT)8	1389	1404	BoeWGS1.0_c57767.1	(AT)13	1360	1385
chr3.2538	(TA)27	16252006	16252059	BoeWGS1.0_c70307.2	(TA)10	5483	5502	BoeWGS1.0_c138118.1	(TA)10	1	20
chr3.2555	(AAAG)6	16401923	16401946	BoeWGS1.0_c206659.1	(CTTT)5	1434	1453	BoeWGS1.0_c53129.4	(AAAG)5	17468	17487
chr3.2684	(TGG)6	17224925	17224942	BoeWGS1.0_c139441.1	(TGG)5	1085	1099	BoeWGS1.0_c139440.1	(TGG)6	1074	1091
chr3.2702	(ATT)7	17380406	17380426	BoeWGS1.0_c233188.1	(AAT)6	111	128	BoeWGS1.0_c210792.1	(AAT)6	335	352
chr3.2736	(AG)11	17701094	17701115	BoeWGS1.0_c69341.2	(TC)7	4190	4203	BoeWGS1.0_c87461.1	(AG)7	2795	2808
chr3.2740	(AG)23	17741683	17741728	BoeWGS1.0_c146731.2	(TC)22	4202	4245	BoeWGS1.0_c194697.1	(GA)23	65	110
chr3.2777	(TTA)5	17946893	17946907	BoeWGS1.0_c57917.1	(AAT)5	1705	1719	BoeWGS1.0_c162622.2	(ATT)7	2235	2255
chr3.2835	(TA)8	18317001	18317016	BoeWGS1.0_c215757.1	(TA)9	165	182	BoeWGS1.0_c221877.1	(AT)9	736	753
chr3.2858	(TG)9	18457775	18457792	BoeWGS1.0_c315873.1	(TG)8	625	640	BoeWGS1.0_c297936.1	(TG)8	626	641
chr3.2890	(TTA)15	18630103	18630147	BoeWGS1.0_c184601.1	(TAA)7	781	801	BoeWGS1.0_c252521.1	(TAA)7	366	386
chr3.2892	(AG)9	18663125	18663142	BoeWGS1.0_c149382.1	(TC)9	330	347	BoeWGS1.0_c17099.7	(AG)8	35890	35905
chr3.2951	(TTTA)5	18956522	18956541	BoeWGS1.0_c7640.1	(TTTA)5	181	200	BoeWGS1.0_c101338.2	(GTTT)6	6769	6792
chr3.3169	(TTC)5	20316218	20316232	BoeWGS1.0_c66294.1	(AAG)6	3670	3687	BoeWGS1.0_c226861.1	(AAG)5	3361	3375
chr4.55	(TTA)5	390351	390365	BoeWGS1.0_c172326.1	(AAAT)5	677	696	BoeWGS1.0_c9961.1	(TTA)8	510	533
chr4.98	(AAT)8	652218	652241	BoeWGS1.0_c59917.1	(ATT)8	2337	2360	BoeWGS1.0_c108707.1	(AAT)6	1353	1370
chr4.112	(GA)6	736449	736460	BoeWGS1.0_c188929.1	(GA)7	1894	1907	BoeWGS1.0_c28664.3	(GA)6	8471	8482
chr4.118	(AAG)7	764147	764167	BoeWGS1.0_c128525.1	(AAG)7	947	967	BoeWGS1.0_c128526.1	(AAG)8	542	565
chr4.120	(AT)10	765915	765934	BoeWGS1.0_c128525.3	(AT)10	2717	2736	BoeWGS1.0_c128526.3	(TA)8	2287	2302
chr4.152	(TC)10	941639	941658	BoeWGS1.0_c271336.1	(AG)10	354	373	BoeWGS1.0_c271335.1	(AG)8	354	369
chr4.187	(CAA)5	1109057	1109071	BoeWGS1.0_c67290.1	(TGT)5	999	1013	BoeWGS1.0_c94740.1	(AAAT)6	5126	5149
chr4.206	(TA)6	1217949	1217960	BoeWGS1.0_c75962.2	(AT)9	6939	6956	BoeWGS1.0_c75961.1	(AG)6	3	14
chr4.226	(TTA)9	1326437	1326463	BoeWGS1.0_c6302.2	(ATA)7	3880	3900	BoeWGS1.0_c283714.1	(ATA)7	122	142
chr4.232	(AGA)7	1359807	1359827	BoeWGS1.0_c94189.1	(AGA)6	889	906	BoeWGS1.0_c94188.1	(AGA)7	943	963
chr4.233	(TTA)5	1363250	1363264	BoeWGS1.0_c23674.1	(TTA)6	2223	2240	BoeWGS1.0_c207185.1	(TTA)5	2230	2244
chr4.269	(GATG)5	1501949	1501968	BoeWGS1.0_c45533.1	(GATG)5	1	20	BoeWGS1.0_c45532.2	(GATG)7	6481	6508
chr4.274	(ATT)9	1505145	1505171	BoeWGS1.0_c53739.3	(ATT)9	1857	1883	BoeWGS1.0_c45533.4	(TAAA)5	3183	3202
chr4.280	(TGA)6	1532910	1532927	BoeWGS1.0_c205173.1	(ATC)5	1064	1078	BoeWGS1.0_c28772.1	(TGA)5	735	749
chr4.291	(ATA)7	1577720	1577740	BoeWGS1.0_c303525.2	(ATA)8	3520	3543	BoeWGS1.0_c264911.5	(ATA)7	2627	2647
chr4.296	(AT)7	1595327	1595340	BoeWGS1.0_c154608.1	(AT)7	1715	1728	BoeWGS1.0_c277539.1	(AT)20	45	84
chr4.301	(TAT)7	1639319	1639339	BoeWGS1.0_c76326.1	(TAT)5	154	168	BoeWGS1.0_c76325.1	(TAT)5	167	181
chr4.313	(AG)7	1702838	1702851	BoeWGS1.0_c147521.1	(AG)6	4216	4227	BoeWGS1.0_c237459.1	(AG)6	2322	2333
chr4.328	(AT)11	1830563	1830584	BoeWGS1.0_c57993.2	(AT)7	826	839	BoeWGS1.0_c174258.1	(AT)7	1770	1783
chr4.329	(ATT)7	1831111	1831131	BoeWGS1.0_c57993.1	(AAT)6	283	300	BoeWGS1.0_c174258.2	(ATT)6	2313	2330
chr4.345	(TTAT)5	1915745	1915764	BoeWGS1.0_c180907.3	(TTAT)5	6558	6577	BoeWGS1.0_c187349.1	(ATAA)6	48	71
chr4.383	(TG)6	2070784	2070795	BoeWGS1.0_c147237.1	(AC)8	1401	1416	BoeWGS1.0_c188707.1	(AC)8	219	234
chr4.452	(GT)7	2455384	2455397	BoeWGS1.0_c113904.1	(AC)7	785	798	BoeWGS1.0_c34284.2	(AC)8	2942	2957
chr4.463	(ATT)5	2494653	2494667	BoeWGS1.0_c271790.1	(AAT)5	1253	1267	BoeWGS1.0_c300877.1	(AAT)10	1227	1256
chr4.474	(TAT)6	2603471	2603488	BoeWGS1.0_c94905.1	(ATT)9	1291	1317	BoeWGS1.0_c184842.1	(TAT)6	1287	1304
chr4.478	(AG)10	2623349	2623368	BoeWGS1.0_c133996.1	(AG)9	691	708	BoeWGS1.0_c133997.1	(AG)9	691	708
chr4.495	(ATT)6	2670016	2670033	BoeWGS1.0_c285120.1	(AAT)5	1342	1356	BoeWGS1.0_c173817.3	(ATT)5	10776	10790
chr4.504	(TTTG)5	2685718	2685737	BoeWGS1.0_c250331.1	(TTTG)5	418	437	BoeWGS1.0_c250331.2	(CT)6	607	618
chr4.523	(TA)7	2791909	2791922	BoeWGS1.0_c116650.2	(TA)6	2313	2324	BoeWGS1.0_c235393.2	(TA)6	2615	2626
chr4.551	(AT)6	2898524	2898535	BoeWGS1.0_c114605.2	(TA)7	3368	3381	BoeWGS1.0_c37813.1	(AT)7	3643	3656
chr4.555	(TAT)10	2907505	2907534	BoeWGS1.0_c92305.1	(TAT)6	8873	8890	BoeWGS1.0_c131637.3	(ATA)10	4867	4896
chr4.561	(TA)12	2953029	2953052	BoeWGS1.0_c60929.2	(TA)12	2998	3021	BoeWGS1.0_c60929.3	(AAG)5	3298	3312
chr4.600	(TA)10	3191796	3191815	BoeWGS1.0_c112485.1	(AT)12	103	126	BoeWGS1.0_c169700.1	(TA)12	2419	2442
chr4.602	(AGG)6	3201955	3201972	BoeWGS1.0_c120509.1	(AGG)6	85	102	BoeWGS1.0_c190133.1	(CTC)7	3199	3219
chr4.607	(TTA)5	3232739	3232753	BoeWGS1.0_c40504.3	(TAA)6	11995	12012	BoeWGS1.0_c28773.3	(TTA)5	10204	10218
chr4.611	(GA)7	3250605	3250618	BoeWGS1.0_c303342.1	(TC)6	524	535	BoeWGS1.0_c213299.1	(GA)6	512	523
chr4.629	(AATT)7	3372804	3372831	BoeWGS1.0_c24486.1	(AATT)5	1603	1622	BoeWGS1.0_c24484.1	(AATT)5	254	273
chr4.679	(GCA)6	3680052	3680069	BoeWGS1.0_c124810.1	(CTG)7	3600	3620	BoeWGS1.0_c169002.2	(CTG)6	4140	4157
chr4.686	(TCC)5	3724624	3724638	BoeWGS1.0_c169051.1	(TCC)5	1478	1492	BoeWGS1.0_c196976.2	(TCC)7	1182	1202
chr4.689	(TAA)5	3746656	3746670	BoeWGS1.0_c257200.1	(TAA)7	1416	1436	BoeWGS1.0_c28521.1	(TTA)5	1359	1373
chr4.697	(TTA)7	3816005	3816025	BoeWGS1.0_c48667.2	(TTA)6	1508	1525	BoeWGS1.0_c48668.3	(TTA)6	3280	3297
chr4.707	(TG)9	3875917	3875934	BoeWGS1.0_c290757.1	(TG)7	291	304	BoeWGS1.0_c114330.1	(GT)9	292	309
chr4.717	(AAT)5	3975253	3975267	BoeWGS1.0_c132771.1	(ATT)6	4344	4361	BoeWGS1.0_c132770.1	(ATT)5	4203	4217
chr4.718	(TAT)16	3981728	3981775	BoeWGS1.0_c16504.3	(AAT)6	3753	3770	BoeWGS1.0_c267108.2	(AAT)6	3817	3834
chr4.740	(ATT)8	4122206	4122229	BoeWGS1.0_c159286.1	(ATT)5	2387	2401	BoeWGS1.0_c159289.1	(ATT)5	2130	2144
chr4.765	(AAT)6	4255418	4255435	BoeWGS1.0_c226096.1	(AAT)7	1081	1101	BoeWGS1.0_c58956.4	(AAT)7	6550	6570
chr4.872	(CA)8	4785839	4785854	BoeWGS1.0_c19977.1	(TG)7	727	740	BoeWGS1.0_c38353.2	(TG)7	3073	3086
chr4.890	(TA)7	4894386	4894399	BoeWGS1.0_c243210.1	(TA)6	2470	2481	BoeWGS1.0_c30203.1	(TA)6	501	512
chr4.891	(AAT)10	4898799	4898828	BoeWGS1.0_c30204.1	(TTA)6	1427	1444	BoeWGS1.0_c192600.1	(TTA)6	33	50
chr4.917	(AG)7	5039348	5039361	BoeWGS1.0_c186175.4	(TC)7	3233	3246	BoeWGS1.0_c285244.1	(AG)8	30	45
chr4.926	(AAT)5	5094704	5094718	BoeWGS1.0_c29314.2	(AAT)5	2420	2434	BoeWGS1.0_c29315.2	(AAT)9	2433	2459
chr4.927	(TA)7	5102574	5102587	BoeWGS1.0_c143491.1	(AT)7	1	14	BoeWGS1.0_c58292.1	(TA)13	652	677
chr4.929	(AC)7	5112167	5112180	BoeWGS1.0_c58292.3	(AC)8	10019	10034	BoeWGS1.0_c8490.5	(TG)8	17683	17698
chr4.939	(TG)9	5154030	5154047	BoeWGS1.0_c58260.1	(AC)9	3957	3974	BoeWGS1.0_c58259.2	(AC)6	11660	11671
chr4.942	(AT)6	5187182	5187193	BoeWGS1.0_c20805.1	(AT)7	527	540	BoeWGS1.0_c20808.1	(AT)6	527	538
chr4.943	(TG)6	5197093	5197104	BoeWGS1.0_c44364.1	(AC)8	328	343	BoeWGS1.0_c38645.1	(AC)6	2392	2403
chr4.947	(AGGAA)5	5217772	5217796	BoeWGS1.0_c175738.1	(AGGAA)6	4619	4648	BoeWGS1.0_c105138.1	(TTTCC)6	2031	2060
chr4.961	(GA)6	5268047	5268058	BoeWGS1.0_c238342.1	(GA)6	356	367	BoeWGS1.0_c247222.1	(TC)8	875	890
chr4.971	(TTTA)6	5317023	5317046	BoeWGS1.0_c118720.1	(TTTA)5	785	804	BoeWGS1.0_c10227.1	(TTTA)5	3028	3047
chr4.972	(ATT)5	5318375	5318389	BoeWGS1.0_c118720.2	(ATT)7	2135	2155	BoeWGS1.0_c10227.2	(ATT)5	4376	4390
chr4.979	(TG)7	5373876	5373889	BoeWGS1.0_c163503.1	(TG)7	449	462	BoeWGS1.0_c163502.1	(TG)9	451	468
chr4.984	(TA)6	5402573	5402584	BoeWGS1.0_c134853.1	(AT)7	5428	5441	BoeWGS1.0_c162163.2	(AT)6	5662	5673
chr4.1018	(AG)9	5627549	5627566	BoeWGS1.0_c309298.1	(CT)9	452	469	BoeWGS1.0_c311348.1	(TC)10	452	471
chr4.1034	(TA)6	5672986	5672997	BoeWGS1.0_c36188.4	(TAA)5	7702	7716	BoeWGS1.0_c36188.3	(TA)6	7445	7456
chr4.1035	(GAA)6	5680471	5680488	BoeWGS1.0_c232136.1	(CTT)6	1863	1880	BoeWGS1.0_c122127.1	(GAA)5	3169	3183
chr4.1038	(AT)8	5692156	5692171	BoeWGS1.0_c14484.1	(AT)6	1004	1015	BoeWGS1.0_c14483.1	(AT)6	887	898
chr4.1077	(ATTA)5	5877097	5877116	BoeWGS1.0_c212861.1	(ATTA)8	379	410	BoeWGS1.0_c269228.1	(ATTA)5	393	412
chr4.1085	(AAT)5	5950063	5950077	BoeWGS1.0_c100951.1	(AAT)15	691	735	BoeWGS1.0_c239710.1	(AAT)5	689	703
chr4.1115	(TA)7	6195154	6195167	BoeWGS1.0_c204095.2	(TA)7	1255	1268	BoeWGS1.0_c229375.1	(TA)8	1584	1599
chr4.1133	(AAG)6	6252055	6252072	BoeWGS1.0_c25236.1	(CTT)6	516	533	BoeWGS1.0_c60100.1	(CTT)5	529	543
chr4.1184	(TA)8	6457250	6457265	BoeWGS1.0_c249785.1	(TA)7	131	144	BoeWGS1.0_c215231.1	(AT)8	2095	2110
chr4.1188	(AT)11	6489066	6489087	BoeWGS1.0_c157639.1	(AT)9	4127	4144	BoeWGS1.0_c18741.1	(AT)11	200	221
chr4.1208	(TA)6	6629898	6629909	BoeWGS1.0_c75142.2	(AT)16	1835	1866	BoeWGS1.0_c44656.1	(AT)6	2837	2848
chr4.1212	(GTA)6	6645708	6645725	BoeWGS1.0_c269627.1	(GTA)5	1607	1621	BoeWGS1.0_c130995.1	(CTA)5	1405	1419
chr4.1249	(AT)6	6810403	6810414	BoeWGS1.0_c72280.3	(TA)7	7538	7551	BoeWGS1.0_c268557.1	(TA)7	467	480
chr4.1270	(AAT)7	6912872	6912892	BoeWGS1.0_c168355.1	(AAT)7	1162	1182	BoeWGS1.0_c107288.2	(AAT)12	10196	10231
chr4.1271	(AGA)6	6914469	6914486	BoeWGS1.0_c107288.3	(AGA)5	11823	11837	BoeWGS1.0_c205086.1	(CTT)5	747	761
chr4.1294	(TA)9	6992265	6992282	BoeWGS1.0_c91392.1	(TA)9	1757	1774	BoeWGS1.0_c91389.1	(TA)7	957	970
chr4.1295	(TC)7	6999791	6999804	BoeWGS1.0_c114735.1	(TC)9	5102	5119	BoeWGS1.0_c21485.1	(TC)7	5092	5105
chr4.1317	(TG)6	7146704	7146715	BoeWGS1.0_c70696.1	(AC)6	2706	2717	BoeWGS1.0_c70697.1	(AC)8	14076	14091
chr4.1398	(TA)6	7717840	7717851	BoeWGS1.0_c215365.1	(TA)6	639	650	BoeWGS1.0_c149622.1	(AT)19	738	775
chr4.1475	(TA)10	8187219	8187238	BoeWGS1.0_c174336.1	(AT)10	1196	1215	BoeWGS1.0_c228625.1	(AT)23	137	182
chr4.1502	(ATA)5	8467823	8467837	BoeWGS1.0_c129567.1	(AAT)6	854	871	BoeWGS1.0_c35527.1	(AAT)6	852	869
chr4.1531	(AGA)7	8718050	8718070	BoeWGS1.0_c45842.1	(TCT)5	404	418	BoeWGS1.0_c117948.1	(TCT)5	80	94
chr4.1536	(AT)6	8770465	8770476	BoeWGS1.0_c69929.1	(AT)8	3161	3176	BoeWGS1.0_c11350.3	(AT)8	9823	9838
chr4.1542	(AAT)8	8798237	8798260	BoeWGS1.0_c162665.1	(TAT)7	1294	1314	BoeWGS1.0_c162624.1	(TAT)7	1280	1300
chr4.1543	(AT)6	8814865	8814876	BoeWGS1.0_c70921.2	(AT)6	12598	12609	BoeWGS1.0_c62293.1	(AT)9	15232	15249
chr4.1584	(TA)11	8998796	8998817	BoeWGS1.0_c177405.1	(AT)6	2466	2477	BoeWGS1.0_c79700.4	(AT)11	3822	3843
chr4.1587	(CA)13	9010375	9010400	BoeWGS1.0_c256235.1	(TG)8	118	133	BoeWGS1.0_c246425.1	(TG)13	996	1021
chr4.1591	(AT)7	9036630	9036643	BoeWGS1.0_c194775.1	(AT)10	2016	2035	BoeWGS1.0_c224399.1	(AT)7	469	482
chr4.1638	(TC)6	9367263	9367274	BoeWGS1.0_c176336.2	(TC)6	741	752	BoeWGS1.0_c62778.2	(TC)13	649	674
chr4.1649	(TC)7	9403666	9403679	BoeWGS1.0_c308873.1	(CT)10	675	694	BoeWGS1.0_c285478.1	(AG)7	406	419
chr4.1686	(TA)6	9531401	9531412	BoeWGS1.0_c124208.1	(TA)10	1	20	BoeWGS1.0_c159339.1	(TA)6	2021	2032
chr4.1689	(GAT)6	9573774	9573791	BoeWGS1.0_c206125.1	(GAA)5	1	15	BoeWGS1.0_c112151.1	(GAA)5	4105	4119
chr4.1696	(CT)7	9640380	9640393	BoeWGS1.0_c127097.1	(AG)6	987	998	BoeWGS1.0_c94865.1	(CT)6	1849	1860
chr4.1758	(TAT)6	10097665	10097682	BoeWGS1.0_c262472.1	(AAT)7	186	206	BoeWGS1.0_c178067.2	(TAT)6	2410	2427
chr4.1829	(AAT)6	10519767	10519784	BoeWGS1.0_c79703.1	(AAT)6	666	683	BoeWGS1.0_c55211.1	(AAT)5	1158	1172
chr4.1847	(TAA)6	10699661	10699678	BoeWGS1.0_c113587.1	(TAA)6	789	806	BoeWGS1.0_c98474.1	(TAA)5	868	882
chr4.1884	(GA)19	10893284	10893321	BoeWGS1.0_c98209.1	(GA)14	5063	5090	BoeWGS1.0_c69250.1	(TC)14	2347	2374
chr4.1916	(CCA)6	11110895	11110912	BoeWGS1.0_c200225.1	(CCA)5	2489	2503	BoeWGS1.0_c66249.1	(GTG)5	4366	4380
chr4.1918	(AT)7	11170677	11170690	BoeWGS1.0_c16228.1	(AT)18	72	107	BoeWGS1.0_c92170.4	(AT)18	10793	10828
chr4.1925	(TA)8	11189976	11189991	BoeWGS1.0_c58063.1	(TA)8	1086	1101	BoeWGS1.0_c10808.1	(TA)6	1373	1384
chr4.1934	(TA)18	11241842	11241877	BoeWGS1.0_c258416.1	(TA)7	277	290	BoeWGS1.0_c21087.1	(AT)7	2350	2363
chr4.1975	(ATA)5	11542855	11542869	BoeWGS1.0_c10080.1	(ATA)5	960	974	BoeWGS1.0_c188035.1	(ATA)11	259	291
chr4.1996	(AAT)6	11643628	11643645	BoeWGS1.0_c125317.1	(ATT)7	3555	3575	BoeWGS1.0_c9873.1	(ATT)6	2521	2538
chr4.2003	(GA)6	11663093	11663104	BoeWGS1.0_c177574.1	(TC)6	2844	2855	BoeWGS1.0_c177574.2	(TC)12	2982	3005
chr4.2065	(ATT)17	12057080	12057130	BoeWGS1.0_c325018.2	(ATA)5	723	737	BoeWGS1.0_c154481.3	(ATT)5	4264	4278
chr4.2091	(AT)37	12279507	12279580	BoeWGS1.0_c64426.2	(TA)6	2525	2536	BoeWGS1.0_c133022.2	(AT)6	1718	1729
chr4.2102	(AC)7	12378123	12378136	BoeWGS1.0_c249869.1	(AC)6	737	748	BoeWGS1.0_c6594.1	(AC)6	2522	2533
chr4.2115	(TTA)6	12982657	12982674	BoeWGS1.0_c54731.1	(TTA)6	5231	5248	BoeWGS1.0_c54578.1	(TTA)8	5329	5352
chr4.2123	(ATGT)6	13019669	13019692	BoeWGS1.0_c33675.2	(ATAC)5	5523	5542	BoeWGS1.0_c59565.1	(ATAC)6	5229	5252
chr4.2136	(TA)6	13143687	13143698	BoeWGS1.0_c58063.1	(TA)8	1086	1101	BoeWGS1.0_c10808.1	(TA)6	1373	1384
chr4.2169	(AC)12	13345930	13345953	BoeWGS1.0_c1137.2	(GT)7	9947	9960	BoeWGS1.0_c1136.2	(GT)12	8567	8590
chr4.2171	(GA)7	13353345	13353358	BoeWGS1.0_c1137.1	(TC)15	2485	2514	BoeWGS1.0_c1136.1	(CT)15	1162	1191
chr4.2190	(AT)24	13489675	13489722	BoeWGS1.0_c43162.4	(AG)7	3146	3159	BoeWGS1.0_c43162.3	(AAT)7	2827	2847
chr4.2221	(AT)7	13663254	13663267	BoeWGS1.0_c109862.1	(AT)7	7854	7867	BoeWGS1.0_c109797.1	(AT)10	4530	4549
chr4.2227	(ATTT)5	13688783	13688802	BoeWGS1.0_c23001.2	(AAAT)6	5258	5281	BoeWGS1.0_c81364.1	(TA)6	3522	3533
chr4.2290	(TAA)5	14075999	14076013	BoeWGS1.0_c70412.3	(TA)6	1687	1698	BoeWGS1.0_c70411.3	(TAT)5	2566	2580
chr4.2296	(TTA)5	14107298	14107312	BoeWGS1.0_c7936.2	(TTA)5	1407	1421	BoeWGS1.0_c177342.2	(AAT)6	2110	2127
chr4.2322	(AG)6	14212736	14212747	BoeWGS1.0_c89463.1	(GA)6	5581	5592	BoeWGS1.0_c106532.1	(AG)8	5748	5763
chr4.2332	(TTAT)5	14240931	14240950	BoeWGS1.0_c11555.4	(TA)7	8018	8031	BoeWGS1.0_c11554.2	(TTAT)5	2737	2756
chr4.2338	(TA)6	14274466	14274477	BoeWGS1.0_c115026.1	(TA)22	212	255	BoeWGS1.0_c131512.2	(TA)6	1784	1795
chr4.2368	(TC)13	14438365	14438390	BoeWGS1.0_c73051.1	(AG)8	315	330	BoeWGS1.0_c113130.4	(TC)8	3356	3371
chr4.2383	(AT)6	14546802	14546813	BoeWGS1.0_c95132.1	(AT)6	1207	1218	BoeWGS1.0_c95132.2	(AT)10	1472	1491
chr4.2386	(TAT)9	14585441	14585467	BoeWGS1.0_c172763.1	(AAT)6	2967	2984	BoeWGS1.0_c115746.1	(AAT)6	3408	3425
chr4.2418	(ATA)7	14831134	14831154	BoeWGS1.0_c159503.1	(TTA)7	261	281	BoeWGS1.0_c231506.1	(ATT)8	245	268
chr4.2448	(TA)7	15004297	15004310	BoeWGS1.0_c81833.1	(AT)10	2892	2911	BoeWGS1.0_c81834.1	(AT)7	2888	2901
chr4.2484	(AAGA)6	15294416	15294439	BoeWGS1.0_c92892.1	(AAGA)6	334	357	BoeWGS1.0_c92893.3	(AAGA)5	4256	4275
chr4.2507	(AT)12	15377499	15377522	BoeWGS1.0_c224879.1	(AT)7	2275	2288	BoeWGS1.0_c298937.2	(AT)7	1896	1909
chr4.2569	(GT)9	15614164	15614181	BoeWGS1.0_c153803.1	(GT)8	9022	9037	BoeWGS1.0_c81151.1	(GT)9	1501	1518
chr4.2597	(TA)9	15791960	15791977	BoeWGS1.0_c315665.1	(TA)8	263	278	BoeWGS1.0_c237997.1	(TA)9	505	522
chr4.2604	(CA)8	15828255	15828270	BoeWGS1.0_c31256.1	(CA)8	5837	5852	BoeWGS1.0_c31335.2	(CA)7	7786	7799
chr4.2621	(TC)17	15955051	15955084	BoeWGS1.0_c15805.1	(TC)6	504	515	BoeWGS1.0_c56148.1	(AG)17	2237	2270
chr4.2626	(TAA)9	15984581	15984607	BoeWGS1.0_c182962.1	(AAT)5	1881	1895	BoeWGS1.0_c19410.1	(AAT)9	1510	1536
chr4.2684	(AT)42	16383961	16384044	BoeWGS1.0_c34636.1	(AT)6	3965	3976	BoeWGS1.0_c226984.1	(AT)6	695	706
chr4.2702	(TG)8	16570175	16570190	BoeWGS1.0_c186245.1	(AC)8	799	814	BoeWGS1.0_c267248.1	(TG)7	225	238
chr4.2727	(TTA)5	16763733	16763747	BoeWGS1.0_c92990.1	(TTA)5	3635	3649	BoeWGS1.0_c238028.1	(TAA)8	939	962
chr4.2734	(TA)7	16827861	16827874	BoeWGS1.0_c162205.1	(TA)7	4950	4963	BoeWGS1.0_c30401.2	(AT)9	1753	1770
chr4.2758	(AC)8	16926962	16926977	BoeWGS1.0_c77933.4	(GT)6	8452	8463	BoeWGS1.0_c167151.3	(GT)8	1443	1458
chr4.2782	(TA)12	17039574	17039597	BoeWGS1.0_c230829.1	(AT)14	3226	3253	BoeWGS1.0_c15283.1	(TA)12	3099	3122
chr4.2805	(ATA)6	17237080	17237097	BoeWGS1.0_c41086.1	(ATA)10	63	92	BoeWGS1.0_c302099.1	(TAT)10	1517	1546
chr4.2821	(TA)6	17336269	17336280	BoeWGS1.0_c35120.1	(TA)7	599	612	BoeWGS1.0_c230053.3	(TA)6	3960	3971
chr4.2840	(TTC)6	17393497	17393514	BoeWGS1.0_c24226.1	(AGT)6	1729	1746	BoeWGS1.0_c234468.1	(AGA)5	1726	1740
chr4.2863	(ATA)7	17574271	17574291	BoeWGS1.0_c278980.1	(ATA)5	679	693	BoeWGS1.0_c291527.1	(ATA)5	670	684
chr4.2865	(CA)6	17584199	17584210	BoeWGS1.0_c119390.1	(CA)6	2559	2570	BoeWGS1.0_c116289.1	(CA)9	2556	2573
chr4.2879	(TA)8	17718225	17718240	BoeWGS1.0_c211416.1	(ATTT)6	200	223	BoeWGS1.0_c120647.1	(TA)6	717	728
chr4.2885	(CT)11	17739113	17739134	BoeWGS1.0_c217077.1	(GA)11	502	523	BoeWGS1.0_c217077.2	(TA)6	824	835
chr4.2890	(TTA)5	17747268	17747282	BoeWGS1.0_c92106.1	(AGA)8	2056	2079	BoeWGS1.0_c92106.2	(ATA)5	2371	2385
chr4.2895	(TAT)5	17764341	17764355	BoeWGS1.0_c244196.1	(TAT)6	5576	5593	BoeWGS1.0_c298533.1	(AAT)6	289	306
chr4.2914	(CT)14	17823361	17823388	BoeWGS1.0_c147581.1	(TC)10	3246	3265	BoeWGS1.0_c147580.1	(TC)10	1738	1757
chr4.2961	(TCT)5	18098612	18098626	BoeWGS1.0_c183532.1	(TCT)5	127	141	BoeWGS1.0_c155376.1	(AAG)6	429	446
chr4.2990	(TTTA)6	18304896	18304919	BoeWGS1.0_c15450.1	(TAAA)5	1448	1467	BoeWGS1.0_c191139.1	(TTTA)6	481	504
chr4.3006	(TA)8	18411795	18411810	BoeWGS1.0_c283858.1	(AT)6	227	238	BoeWGS1.0_c266861.1	(AT)6	228	239
chr4.3016	(AC)7	18461256	18461269	BoeWGS1.0_c146503.1	(AC)8	642	657	BoeWGS1.0_c146502.1	(AC)7	451	464
chr4.3024	(TG)8	18501070	18501085	BoeWGS1.0_c64124.1	(TG)7	1390	1403	BoeWGS1.0_c145847.1	(AC)7	2272	2285
chr4.3034	(AT)9	18547075	18547092	BoeWGS1.0_c61350.3	(AT)6	11989	12000	BoeWGS1.0_c32964.1	(AT)9	2098	2115
chr4.3067	(AG)12	18779269	18779292	BoeWGS1.0_c70497.1	(CT)8	1	16	BoeWGS1.0_c65397.9	(CT)8	13182	13197
chr4.3083	(TA)7	18823203	18823216	BoeWGS1.0_c78637.1	(TA)8	1	16	BoeWGS1.0_c151202.1	(TA)8	1465	1480
chr4.3084	(AT)27	18828869	18828922	BoeWGS1.0_c312575.1	(AT)6	1	12	BoeWGS1.0_c324675.1	(AT)6	548	559
chr4.3089	(GA)10	18878697	18878716	BoeWGS1.0_c168468.1	(TC)9	1259	1276	BoeWGS1.0_c259723.1	(TC)9	886	903
chr4.3102	(AT)10	19006828	19006847	BoeWGS1.0_c103276.1	(AT)6	1297	1308	BoeWGS1.0_c96899.2	(TA)6	2179	2190
chr4.3137	(ATT)5	19092726	19092740	BoeWGS1.0_c76096.1	(AT)20	17	56	BoeWGS1.0_c76096.2	(TAA)5	169	183
chr4.3160	(AATA)5	19188683	19188702	BoeWGS1.0_c186529.2	(AT)12	1120	1143	BoeWGS1.0_c193806.1	(TTAT)5	1487	1506
chr4.3188	(TA)8	19324416	19324431	BoeWGS1.0_c267276.1	(TA)9	1	18	BoeWGS1.0_c64070.1	(TA)9	546	563
chr4.3214	(CT)7	19516749	19516762	BoeWGS1.0_c77988.2	(AG)9	5292	5309	BoeWGS1.0_c77987.2	(AG)7	5028	5041
chr4.3260	(TTTC)5	19706176	19706195	BoeWGS1.0_c299127.1	(TTTC)7	510	537	BoeWGS1.0_c68875.1	(TTTC)5	1578	1597
chr4.3265	(TCC)8	19726201	19726224	BoeWGS1.0_c22316.1	(AGG)8	8	31	BoeWGS1.0_c301679.2	(AGG)6	1096	1113
chr4.3288	(CCT)5	19840281	19840295	BoeWGS1.0_c137181.1	(GGA)6	1	18	BoeWGS1.0_c137180.1	(GGA)6	1	18
chr4.3302	(TAA)5	19909340	19909354	BoeWGS1.0_c239330.1	(ATT)5	754	768	BoeWGS1.0_c239329.1	(ATT)6	2426	2443
chr4.3309	(TA)8	19953346	19953361	BoeWGS1.0_c126508.1	(AT)6	6229	6240	BoeWGS1.0_c30321.1	(AT)6	3186	3197
chr4.3331	(GA)7	20034887	20034900	BoeWGS1.0_c91899.1	(GA)7	1931	1944	BoeWGS1.0_c124490.1	(GA)6	3957	3968
chr4.3342	(AC)7	20124954	20124967	BoeWGS1.0_c112279.1	(TG)6	332	343	BoeWGS1.0_c253588.1	(AC)6	516	527
chr4.3345	(TA)6	20139866	20139877	BoeWGS1.0_c194276.1	(TA)10	2059	2078	BoeWGS1.0_c287681.2	(TA)6	2060	2071
chr4.3347	(TG)7	20144685	20144698	BoeWGS1.0_c110263.1	(CA)6	4391	4402	BoeWGS1.0_c277823.1	(TG)7	343	356
chr4.3349	(GAA)12	20153562	20153597	BoeWGS1.0_c33385.1	(CTT)10	432	461	BoeWGS1.0_c99947.1	(CTT)10	439	468
chr4.3362	(GA)6	20203240	20203251	BoeWGS1.0_c185664.1	(GA)8	790	805	BoeWGS1.0_c185663.1	(GA)6	790	801
chr4.3368	(AC)6	20208292	20208303	BoeWGS1.0_c93137.2	(GT)7	1006	1019	BoeWGS1.0_c269799.1	(AC)6	354	365
chr4.3369	(AGA)10	20208993	20209022	BoeWGS1.0_c93137.1	(TCT)8	284	307	BoeWGS1.0_c269799.2	(AGA)10	1055	1084
chr4.3391	(TTA)10	20368025	20368054	BoeWGS1.0_c120477.1	(AAT)5	29	43	BoeWGS1.0_c216971.2	(AAT)5	1111	1125
chr4.3396	(AT)16	20394146	20394177	BoeWGS1.0_c125976.7	(AT)10	13644	13663	BoeWGS1.0_c227603.1	(AT)10	4140	4159
chr4.3402	(TTA)5	20414231	20414245	BoeWGS1.0_c291865.1	(TTA)16	1549	1596	BoeWGS1.0_c217715.1	(ATA)5	1143	1157
chr4.3418	(AT)11	20510777	20510798	BoeWGS1.0_c147842.1	(AT)10	5589	5608	BoeWGS1.0_c162096.2	(AT)10	5298	5317
chr4.3428	(TC)9	20575205	20575222	BoeWGS1.0_c40328.1	(TC)19	6889	6926	BoeWGS1.0_c40329.1	(TC)19	10635	10672
chr4.3468	(GA)7	20826961	20826974	BoeWGS1.0_c186834.1	(GA)9	264	281	BoeWGS1.0_c270872.2	(TC)7	885	898
chr4.3520	(ATT)5	21207212	21207226	BoeWGS1.0_c10824.3	(ATT)5	18692	18706	BoeWGS1.0_c178224.1	(ATT)6	1923	1940
chr4.3566	(TC)8	21480481	21480496	BoeWGS1.0_c329497.1	(TC)9	329	346	BoeWGS1.0_c154700.1	(TC)9	3949	3966
chr4.3594	(ATT)7	21652914	21652934	BoeWGS1.0_c47100.1	(AAT)6	1415	1432	BoeWGS1.0_c141637.4	(ATT)7	4734	4754
chr4.3618	(AAT)6	21784942	21784959	BoeWGS1.0_c56363.1	(AAT)10	928	957	BoeWGS1.0_c251319.1	(AAT)6	978	995
chr4.3622	(GTTT)5	21793609	21793628	BoeWGS1.0_c182680.2	(TTA)6	2460	2477	BoeWGS1.0_c182683.3	(TTA)5	4582	4596
chr4.3633	(AAT)5	21844925	21844939	BoeWGS1.0_c232234.1	(ATT)5	734	748	BoeWGS1.0_c66701.1	(TA)6	8918	8929
chr4.3666	(CAT)5	22045856	22045870	BoeWGS1.0_c254309.1	(ATG)6	1551	1568	BoeWGS1.0_c254308.1	(ATG)5	1545	1559
chr4.3704	(GAA)5	22215186	22215200	BoeWGS1.0_c153664.1	(TCT)5	2720	2734	BoeWGS1.0_c35135.1	(GAA)10	7702	7731
chr4.3744	(GAA)6	22505624	22505641	BoeWGS1.0_c56710.2	(GAA)12	4955	4990	BoeWGS1.0_c109297.1	(TCT)12	3803	3838
chr4.3844	(TAAAA)5	23178794	23178818	BoeWGS1.0_c89864.2	(AAAT)7	2095	2122	BoeWGS1.0_c51284.3	(AAAAT)5	5320	5344
chr4.3850	(AT)6	23204811	23204822	BoeWGS1.0_c44650.1	(AT)6	1899	1910	BoeWGS1.0_c44651.1	(AT)7	6380	6393
chr4.3865	(TTA)13	23298936	23298974	BoeWGS1.0_c55102.1	(AT)6	4476	4487	BoeWGS1.0_c55103.5	(AAT)6	9377	9394
chr4.3892	(ACAG)7	23422368	23422395	BoeWGS1.0_c81005.2	(ACAG)6	5272	5295	BoeWGS1.0_c136927.1	(CTGT)6	1969	1992
chr4.3974	(TAT)11	23831846	23831878	BoeWGS1.0_c3683.2	(ATA)5	6644	6658	BoeWGS1.0_c128104.2	(ATA)11	8558	8590
chr4.3976	(GAT)5	23841192	23841206	BoeWGS1.0_c231986.1	(TCA)7	444	464	BoeWGS1.0_c162448.1	(TCA)5	444	458
chr4.3997	(AT)6	23955495	23955506	BoeWGS1.0_c170772.1	(AT)6	983	994	BoeWGS1.0_c132898.2	(AT)8	5312	5327
chr4.4031	(TA)7	24270739	24270752	BoeWGS1.0_c221748.1	(TA)7	1298	1311	BoeWGS1.0_c247147.1	(TA)8	1368	1383
chr4.4053	(AT)8	24424153	24424168	BoeWGS1.0_c588.2	(AT)12	23187	23210	BoeWGS1.0_c266904.1	(AT)8	1336	1351
chr4.4067	(TTAT)6	24528918	24528941	BoeWGS1.0_c89596.1	(TTTA)5	697	716	BoeWGS1.0_c54255.3	(TTTA)5	7898	7917
chr4.4082	(TTTC)5	24605520	24605539	BoeWGS1.0_c7362.1	(AAAG)6	2021	2044	BoeWGS1.0_c157446.1	(TTTC)6	563	586
chr5.24	(TA)8	195757	195772	BoeWGS1.0_c128632.2	(TA)8	1578	1593	BoeWGS1.0_c128633.1	(TA)10	3953	3972
chr5.56	(TAA)6	362939	362956	BoeWGS1.0_c153771.1	(TAT)5	663	677	BoeWGS1.0_c153770.1	(TAT)5	663	677
chr5.86	(TTC)5	594163	594177	BoeWGS1.0_c131870.1	(GAA)8	632	655	BoeWGS1.0_c131871.1	(GAA)5	632	646
chr5.92	(AGG)5	640835	640849	BoeWGS1.0_c109509.1	(AGG)5	737	751	BoeWGS1.0_c129612.1	(TCC)8	2450	2473
chr5.142	(AGA)5	826529	826543	BoeWGS1.0_c5817.1	(AGA)7	2303	2323	BoeWGS1.0_c153000.1	(TTC)5	291	305
chr5.145	(GAA)7	852736	852756	BoeWGS1.0_c200179.2	(TTC)7	2911	2931	BoeWGS1.0_c199787.1	(GAA)5	2694	2708
chr5.189	(TAT)7	1117585	1117605	BoeWGS1.0_c101315.2	(AATA)5	1195	1214	BoeWGS1.0_c101314.1	(AAT)5	608	622
chr5.211	(ATA)6	1248161	1248178	BoeWGS1.0_c73389.2	(AT)9	4877	4894	BoeWGS1.0_c73388.1	(ATA)6	5116	5133
chr5.254	(TC)6	1470652	1470663	BoeWGS1.0_c38923.1	(GA)6	7538	7549	BoeWGS1.0_c71647.3	(TC)12	3206	3229
chr5.255	(TAA)8	1488047	1488070	BoeWGS1.0_c145926.1	(TAA)6	150	167	BoeWGS1.0_c126724.1	(AT)8	2292	2307
chr5.268	(TAA)5	1566467	1566481	BoeWGS1.0_c28383.2	(TAT)9	1050	1076	BoeWGS1.0_c28382.2	(TAT)5	1030	1044
chr5.278	(TA)8	1606478	1606493	BoeWGS1.0_c27214.2	(AT)12	11060	11083	BoeWGS1.0_c27217.4	(AT)8	11131	11146
chr5.286	(AT)6	1651481	1651492	BoeWGS1.0_c224386.1	(AT)6	542	553	BoeWGS1.0_c322807.1	(AT)7	539	552
chr5.311	(TA)7	1930327	1930340	BoeWGS1.0_c138383.1	(AT)7	299	312	BoeWGS1.0_c101191.1	(TA)6	5251	5262
chr5.361	(CAT)8	2355169	2355192	BoeWGS1.0_c243817.1	(TGA)6	1147	1164	BoeWGS1.0_c104923.1	(CAT)6	2307	2324
chr5.367	(AT)7	2376517	2376530	BoeWGS1.0_c65161.1	(TA)14	2085	2112	BoeWGS1.0_c73874.4	(TA)7	11284	11297
chr5.370	(GA)17	2385840	2385873	BoeWGS1.0_c103235.3	(GA)12	2966	2989	BoeWGS1.0_c135669.1	(CT)17	731	764
chr5.374	(TAA)6	2413431	2413448	BoeWGS1.0_c217900.1	(TAA)9	1784	1810	BoeWGS1.0_c209903.3	(ATT)6	3289	3306
chr5.381	(TCT)7	2430416	2430436	BoeWGS1.0_c112867.1	(AAG)5	279	293	BoeWGS1.0_c308273.1	(AAG)7	590	610
chr5.399	(TA)7	2589119	2589132	BoeWGS1.0_c191753.1	(TA)9	1218	1235	BoeWGS1.0_c65775.1	(TA)9	2714	2731
chr5.401	(AC)7	2632200	2632213	BoeWGS1.0_c249062.1	(AC)7	607	620	BoeWGS1.0_c78031.1	(AC)6	1719	1730
chr5.402	(TG)8	2633378	2633393	BoeWGS1.0_c78031.2	(TG)7	2799	2812	BoeWGS1.0_c249062.2	(TG)7	1785	1798
chr5.412	(AAAG)6	2736896	2736919	BoeWGS1.0_c138642.1	(TTTC)5	979	998	BoeWGS1.0_c138641.2	(TTTC)5	2351	2370
chr5.414	(CCT)6	2741981	2741998	BoeWGS1.0_c289848.2	(CCT)7	2810	2830	BoeWGS1.0_c51096.2	(GAG)6	8722	8739
chr5.542	(TA)9	3443467	3443484	BoeWGS1.0_c151698.3	(AT)9	14157	14174	BoeWGS1.0_c324798.1	(AT)8	77	92
chr5.547	(ATG)9	3473489	3473515	BoeWGS1.0_c243543.1	(ATG)9	934	960	BoeWGS1.0_c243544.1	(ATG)8	1162	1185
chr5.616	(TAA)5	3908136	3908150	BoeWGS1.0_c93722.2	(ATT)9	1958	1984	BoeWGS1.0_c34856.1	(ATT)5	35	49
chr5.619	(TTC)5	3922940	3922954	BoeWGS1.0_c90867.1	(TTC)7	533	553	BoeWGS1.0_c90866.1	(TTC)5	1270	1284
chr5.667	(AAT)16	4222050	4222097	BoeWGS1.0_c170599.2	(ATA)6	5894	5911	BoeWGS1.0_c218414.1	(TTA)6	115	132
chr5.670	(TA)9	4233665	4233682	BoeWGS1.0_c68679.1	(TA)7	2504	2517	BoeWGS1.0_c88586.2	(TA)9	3987	4004
chr5.685	(CT)16	4315315	4315346	BoeWGS1.0_c29404.1	(GA)18	466	501	BoeWGS1.0_c29403.1	(GA)16	464	495
chr5.690	(CT)6	4348057	4348068	BoeWGS1.0_c274327.1	(CT)6	1889	1900	BoeWGS1.0_c175589.4	(CT)8	4703	4718
chr5.691	(AAT)5	4348975	4348989	BoeWGS1.0_c274327.2	(TA)10	2486	2505	BoeWGS1.0_c274327.3	(AAT)5	2795	2809
chr5.695	(AC)14	4373336	4373363	BoeWGS1.0_c175141.1	(TG)11	1440	1461	BoeWGS1.0_c175142.1	(TG)11	1442	1463
chr5.698	(TA)7	4394501	4394514	BoeWGS1.0_c92206.1	(TA)7	2406	2419	BoeWGS1.0_c92205.1	(TA)8	2121	2136
chr5.706	(AT)14	4441360	4441387	BoeWGS1.0_c71540.1	(TA)9	831	848	BoeWGS1.0_c71539.1	(TA)9	830	847
chr5.714	(AC)11	4498795	4498816	BoeWGS1.0_c150973.1	(AC)11	1411	1432	BoeWGS1.0_c150972.3	(AC)6	10043	10054
chr5.724	(TCT)5	4550228	4550242	BoeWGS1.0_c51882.1	(TCT)5	2235	2249	BoeWGS1.0_c51883.1	(CTT)6	800	817
chr5.727	(AT)6	4561066	4561077	BoeWGS1.0_c150850.1	(TA)6	642	653	BoeWGS1.0_c277796.1	(AT)10	590	609
chr5.741	(TA)8	4644607	4644622	BoeWGS1.0_c224448.2	(AT)9	3205	3222	BoeWGS1.0_c10771.1	(TA)9	2145	2162
chr5.780	(TG)8	4844154	4844169	BoeWGS1.0_c313139.1	(CA)8	93	108	BoeWGS1.0_c296989.1	(TG)7	911	924
chr5.785	(GAAAAG)7	4863855	4863896	BoeWGS1.0_c223178.1	(TTCCTT)5	2406	2435	BoeWGS1.0_c23354.14	(TTTCCT)5	43015	43044
chr5.793	(TA)6	4883746	4883757	BoeWGS1.0_c116796.2	(TA)16	743	774	BoeWGS1.0_c23354.8	(TA)6	24832	24843
chr5.838	(AT)8	5144629	5144644	BoeWGS1.0_c274404.1	(AT)6	1579	1590	BoeWGS1.0_c176362.1	(AT)6	2336	2347
chr5.861	(TA)6	5346223	5346234	BoeWGS1.0_c237053.1	(TA)19	243	280	BoeWGS1.0_c45392.2	(TA)6	1430	1441
chr5.866	(CCT)12	5390025	5390060	BoeWGS1.0_c176510.2	(AGG)5	4804	4818	BoeWGS1.0_c176455.1	(AGG)5	2550	2564
chr5.867	(TTA)6	5394377	5394394	BoeWGS1.0_c176510.1	(AAT)5	376	390	BoeWGS1.0_c176511.1	(AAT)5	377	391
chr5.898	(TA)13	5598116	5598141	BoeWGS1.0_c153748.1	(TA)8	5168	5183	BoeWGS1.0_c81744.1	(AT)13	1398	1423
chr5.907	(CT)7	5648422	5648435	BoeWGS1.0_c27884.1	(GA)6	2104	2115	BoeWGS1.0_c104394.1	(GA)7	2088	2101
chr5.912	(TC)18	5692531	5692566	BoeWGS1.0_c202053.1	(GA)16	3430	3461	BoeWGS1.0_c202054.1	(GA)16	3467	3498
chr5.917	(ATT)6	5721056	5721073	BoeWGS1.0_c89860.1	(ATT)11	883	915	BoeWGS1.0_c85094.1	(AAT)6	5108	5125
chr5.924	(AT)14	5731116	5731143	BoeWGS1.0_c68622.4	(TA)7	4361	4374	BoeWGS1.0_c89860.7	(TA)14	11073	11100
chr5.1003	(TA)7	6036238	6036251	BoeWGS1.0_c250169.1	(TA)6	1103	1114	BoeWGS1.0_c226306.1	(AT)6	1088	1099
chr5.1088	(CT)6	6487900	6487911	BoeWGS1.0_c310556.1	(AG)6	955	966	BoeWGS1.0_c253940.1	(CT)13	3199	3224
chr5.1095	(TG)9	6509181	6509198	BoeWGS1.0_c100336.1	(TG)7	1910	1923	BoeWGS1.0_c259894.1	(TG)9	938	955
chr5.1101	(CT)6	6529094	6529105	BoeWGS1.0_c183429.1	(AG)6	559	570	BoeWGS1.0_c183428.1	(AG)12	119	142
chr5.1116	(ATT)6	6591723	6591740	BoeWGS1.0_c8636.1	(TAA)9	299	325	BoeWGS1.0_c108113.1	(ATT)6	1431	1448
chr5.1119	(TTA)6	6608234	6608251	BoeWGS1.0_c46737.1	(TAA)6	2987	3004	BoeWGS1.0_c96637.1	(TAA)8	3608	3631
chr5.1122	(AT)8	6635332	6635347	BoeWGS1.0_c178970.1	(TA)7	188	201	BoeWGS1.0_c256948.1	(TA)7	188	201
chr5.1136	(AC)7	6692497	6692510	BoeWGS1.0_c259057.1	(TG)6	531	542	BoeWGS1.0_c171346.1	(AC)6	2145	2156
chr5.1142	(AG)15	6711201	6711230	BoeWGS1.0_c114075.1	(AG)15	873	902	BoeWGS1.0_c133812.1	(CT)14	1933	1960
chr5.1147	(AT)6	6727296	6727307	BoeWGS1.0_c58828.1	(AT)9	8259	8276	BoeWGS1.0_c58826.1	(AT)6	11372	11383
chr5.1188	(ATT)7	6987347	6987367	BoeWGS1.0_c25625.1	(ATT)7	8179	8199	BoeWGS1.0_c25624.1	(TTA)5	7896	7910
chr5.1198	(TA)6	7035391	7035402	BoeWGS1.0_c227980.1	(TA)9	1926	1943	BoeWGS1.0_c249207.1	(AT)6	131	142
chr5.1203	(AT)7	7094065	7094078	BoeWGS1.0_c53241.2	(AT)9	406	423	BoeWGS1.0_c53241.1	(TA)7	225	238
chr5.1228	(ATTT)5	7205956	7205975	BoeWGS1.0_c184705.1	(AAAT)5	376	395	BoeWGS1.0_c184706.1	(AAAT)6	375	398
chr5.1237	(AAT)7	7310104	7310124	BoeWGS1.0_c68866.1	(AAT)6	1411	1428	BoeWGS1.0_c34039.1	(AAT)6	1409	1426
chr5.1243	(TA)6	7343428	7343439	BoeWGS1.0_c37360.2	(TA)6	7552	7563	BoeWGS1.0_c26476.1	(TA)8	2012	2027
chr5.1251	(AAT)7	7421295	7421315	BoeWGS1.0_c143977.1	(AAT)7	2587	2607	BoeWGS1.0_c111164.1	(AAT)10	5207	5236
chr5.1265	(AT)8	7486643	7486658	BoeWGS1.0_c225118.1	(TA)9	636	653	BoeWGS1.0_c43506.1	(AT)8	11550	11565
chr5.1276	(TTA)14	7563589	7563630	BoeWGS1.0_c20170.1	(AAT)14	1688	1729	BoeWGS1.0_c143157.1	(ATT)5	1629	1643
chr5.1355	(AG)8	8046681	8046696	BoeWGS1.0_c67716.11	(AG)8	17377	17392	BoeWGS1.0_c164054.1	(TC)6	2008	2019
chr5.1380	(TTA)5	8210736	8210750	BoeWGS1.0_c15167.2	(AAT)5	1020	1034	BoeWGS1.0_c33924.1	(TTA)6	594	611
chr5.1394	(CT)7	8247368	8247381	BoeWGS1.0_c1718.2	(GA)10	1459	1478	BoeWGS1.0_c193656.3	(GA)7	4510	4523
chr5.1426	(TA)7	8402965	8402978	BoeWGS1.0_c211355.1	(AT)6	2442	2453	BoeWGS1.0_c72842.2	(AT)6	2592	2603
chr5.1489	(TA)6	8762597	8762608	BoeWGS1.0_c145068.1	(TA)6	896	907	BoeWGS1.0_c120903.1	(TA)7	3183	3196
chr5.1490	(TC)12	8776038	8776061	BoeWGS1.0_c314547.1	(GA)7	365	378	BoeWGS1.0_c289708.1	(CT)7	150	163
chr5.1493	(AG)6	8789322	8789333	BoeWGS1.0_c1488.2	(AG)6	5908	5919	BoeWGS1.0_c230437.1	(AG)7	558	571
chr5.1500	(AT)7	8828062	8828075	BoeWGS1.0_c172725.3	(AT)7	2945	2958	BoeWGS1.0_c248568.1	(TA)6	506	517
chr5.1518	(GGA)8	8934111	8934134	BoeWGS1.0_c125541.1	(TCC)8	240	263	BoeWGS1.0_c8487.2	(TCC)7	5558	5578
chr5.1521	(TA)8	8967931	8967946	BoeWGS1.0_c58063.1	(TA)8	1086	1101	BoeWGS1.0_c10808.1	(TA)6	1373	1384
chr5.1547	(AT)21	9118754	9118795	BoeWGS1.0_c103495.5	(AT)10	3689	3708	BoeWGS1.0_c103495.6	(AT)10	3984	4003
chr5.1560	(AT)9	9171578	9171595	BoeWGS1.0_c67809.1	(AT)9	571	588	BoeWGS1.0_c66693.1	(AT)7	571	584
chr5.1591	(GA)6	9344851	9344862	BoeWGS1.0_c43784.3	(GT)7	3610	3623	BoeWGS1.0_c19293.3	(GT)6	3602	3613
chr5.1593	(AG)6	9348837	9348848	BoeWGS1.0_c42045.1	(CT)6	9609	9620	BoeWGS1.0_c11700.2	(CT)7	20393	20406
chr5.1608	(TA)7	9449715	9449728	BoeWGS1.0_c79198.1	(TA)7	371	384	BoeWGS1.0_c251685.1	(TA)6	123	134
chr5.1624	(TCT)6	9524250	9524267	BoeWGS1.0_c45842.1	(TCT)5	404	418	BoeWGS1.0_c117948.1	(TCT)5	80	94
chr5.1654	(AC)6	9707562	9707573	BoeWGS1.0_c264709.1	(TG)9	585	602	BoeWGS1.0_c306561.1	(AC)9	216	233
chr5.1670	(AT)6	9835707	9835718	BoeWGS1.0_c34757.1	(AT)6	3351	3362	BoeWGS1.0_c107094.1	(AT)10	3003	3022
chr5.1692	(AT)9	10033929	10033946	BoeWGS1.0_c227573.2	(AT)10	3484	3503	BoeWGS1.0_c227533.2	(AT)10	2345	2364
chr5.1708	(TG)7	10128788	10128801	BoeWGS1.0_c180464.1	(TG)6	1127	1138	BoeWGS1.0_c180465.2	(TG)7	1114	1127
chr5.1713	(TC)7	10146128	10146141	BoeWGS1.0_c21462.1	(AG)8	1514	1529	BoeWGS1.0_c21461.1	(AG)8	3924	3939
chr5.1725	(GA)7	10214028	10214041	BoeWGS1.0_c82617.1	(TC)18	36	71	BoeWGS1.0_c107504.1	(TC)7	3637	3650
chr5.1727	(TAA)9	10226028	10226054	BoeWGS1.0_c192826.1	(ATT)12	1644	1679	BoeWGS1.0_c107456.1	(TAA)9	923	949
chr5.1728	(AT)6	10229098	10229109	BoeWGS1.0_c93585.1	(AT)17	2735	2768	BoeWGS1.0_c107456.2	(AT)6	3861	3872
chr5.1769	(CT)13	10617344	10617369	BoeWGS1.0_c81695.1	(GA)13	2066	2091	BoeWGS1.0_c127658.1	(GA)8	2064	2079
chr5.1781	(TC)7	10713375	10713388	BoeWGS1.0_c68144.2	(GA)7	3333	3346	BoeWGS1.0_c101291.2	(TC)6	3346	3357
chr5.1784	(TG)8	10728982	10728997	BoeWGS1.0_c32248.1	(AC)8	2094	2109	BoeWGS1.0_c32249.1	(AC)6	2106	2117
chr5.1806	(TC)10	10892527	10892546	BoeWGS1.0_c29573.2	(TC)16	1028	1059	BoeWGS1.0_c29574.2	(TC)16	2406	2437
chr5.1925	(AT)9	11472088	11472105	BoeWGS1.0_c74875.1	(AT)8	1964	1979	BoeWGS1.0_c122875.1	(AT)9	942	959
chr5.1947	(AT)10	11611294	11611313	BoeWGS1.0_c6546.2	(AT)10	11187	11206	BoeWGS1.0_c56039.2	(AT)6	2644	2655
chr5.1973	(GA)6	11810108	11810119	BoeWGS1.0_c100218.2	(TC)7	2624	2637	BoeWGS1.0_c48154.5	(TC)7	18245	18258
chr5.1974	(AT)6	11810622	11810633	BoeWGS1.0_c48154.4	(TA)8	17750	17765	BoeWGS1.0_c100218.1	(TA)6	2220	2231
chr5.1987	(GTT)6	11914796	11914813	BoeWGS1.0_c43656.1	(GTT)5	1192	1206	BoeWGS1.0_c43655.1	(GTT)6	1098	1115
chr5.1989	(AT)9	11933732	11933749	BoeWGS1.0_c83850.2	(AT)9	7217	7234	BoeWGS1.0_c83850.3	(CAA)5	7430	7444
chr5.2007	(ATT)7	12017535	12017555	BoeWGS1.0_c200470.2	(ATT)5	3473	3487	BoeWGS1.0_c177754.1	(TTA)5	212	226
chr5.2050	(TTA)6	12324375	12324392	BoeWGS1.0_c45132.1	(TTA)6	746	763	BoeWGS1.0_c45131.1	(TTA)8	771	794
chr5.2067	(AT)7	12441562	12441575	BoeWGS1.0_c46675.1	(AT)6	1403	1414	BoeWGS1.0_c46676.1	(AT)6	308	319
chr5.2123	(TA)7	13832442	13832455	BoeWGS1.0_c54853.1	(TA)6	1343	1354	BoeWGS1.0_c145177.1	(AC)6	1788	1799
chr5.2138	(AT)6	13958165	13958176	BoeWGS1.0_c172705.1	(AT)8	873	888	BoeWGS1.0_c172704.1	(AT)6	177	188
chr5.2148	(ATT)5	14012034	14012048	BoeWGS1.0_c46815.2	(TAA)6	2126	2143	BoeWGS1.0_c30145.1	(TAA)6	869	886
chr5.2175	(CA)7	14202243	14202256	BoeWGS1.0_c115525.1	(CA)7	524	537	BoeWGS1.0_c142218.1	(CA)8	132	147
chr5.2213	(GTG)8	14575329	14575352	BoeWGS1.0_c12208.1	(TGG)8	827	850	BoeWGS1.0_c175972.2	(TGG)6	6575	6592
chr5.2284	(TC)9	14939600	14939617	BoeWGS1.0_c160089.1	(AG)13	2020	2045	BoeWGS1.0_c85951.3	(TC)13	15292	15317
chr5.2316	(AT)7	15177731	15177744	BoeWGS1.0_c231419.1	(TA)11	55	76	BoeWGS1.0_c286425.2	(TA)7	635	648
chr5.2349	(TTA)6	15416039	15416056	BoeWGS1.0_c23011.3	(TTA)7	12067	12087	BoeWGS1.0_c48652.1	(TTA)7	2883	2903
chr5.2353	(TA)13	15425967	15425992	BoeWGS1.0_c36385.1	(TA)13	452	477	BoeWGS1.0_c172429.3	(TA)22	1367	1410
chr5.2364	(AT)12	15476362	15476385	BoeWGS1.0_c52535.2	(AT)12	10572	10595	BoeWGS1.0_c68473.1	(AT)8	2968	2983
chr5.2394	(ATA)14	15737929	15737970	BoeWGS1.0_c76172.2	(ATT)11	2032	2064	BoeWGS1.0_c302962.1	(TTA)11	1682	1714
chr5.2469	(TTA)7	16214833	16214853	BoeWGS1.0_c57492.1	(AAT)8	3256	3279	BoeWGS1.0_c87600.1	(ATA)7	3266	3286
chr5.2475	(TA)8	16260634	16260649	BoeWGS1.0_c162681.1	(TA)18	2136	2171	BoeWGS1.0_c39236.1	(TA)8	3717	3732
chr5.2483	(AC)7	16336417	16336430	BoeWGS1.0_c41220.1	(AC)6	430	441	BoeWGS1.0_c11391.1	(AC)6	1909	1920
chr5.2537	(TTA)5	16705350	16705364	BoeWGS1.0_c27953.2	(TAA)7	2286	2306	BoeWGS1.0_c139790.1	(TAA)5	434	448
chr5.2572	(CT)10	16898630	16898649	BoeWGS1.0_c284024.1	(CT)7	961	974	BoeWGS1.0_c10326.1	(CT)7	448	461
chr5.2599	(AAT)7	17093793	17093813	BoeWGS1.0_c150209.1	(AAT)5	713	727	BoeWGS1.0_c254864.1	(ATT)7	292	312
chr5.2644	(GTT)5	17483483	17483497	BoeWGS1.0_c38769.2	(AAC)6	3631	3648	BoeWGS1.0_c38770.2	(ACA)5	3661	3675
chr5.2645	(AT)10	17492703	17492722	BoeWGS1.0_c38769.1	(AT)10	1446	1465	BoeWGS1.0_c38770.1	(AT)9	1454	1471
chr5.2659	(GA)18	17606822	17606857	BoeWGS1.0_c27491.1	(CT)17	4536	4569	BoeWGS1.0_c85072.1	(GA)17	881	914
chr5.2660	(CT)11	17614480	17614501	BoeWGS1.0_c129604.1	(CT)9	814	831	BoeWGS1.0_c129603.1	(CT)9	904	921
chr5.2662	(GAA)6	17624017	17624034	BoeWGS1.0_c200011.1	(TTC)6	1051	1068	BoeWGS1.0_c311630.1	(TTC)5	1051	1065
chr5.2668	(TA)8	17651908	17651923	BoeWGS1.0_c81789.1	(TA)7	1436	1449	BoeWGS1.0_c113192.1	(TA)7	1433	1446
chr5.2672	(TGT)7	17716424	17716444	BoeWGS1.0_c230511.1	(TGT)6	332	349	BoeWGS1.0_c116851.1	(CAA)7	5670	5690
chr5.2679	(GA)6	17818071	17818082	BoeWGS1.0_c63143.1	(CT)9	1570	1587	BoeWGS1.0_c63144.3	(CT)9	5387	5404
chr5.2814	(ATT)6	18467577	18467594	BoeWGS1.0_c318156.1	(ATT)6	556	573	BoeWGS1.0_c23685.1	(ATT)5	556	570
chr5.2924	(TAA)6	19230723	19230740	BoeWGS1.0_c86178.2	(TAA)5	3969	3983	BoeWGS1.0_c34968.2	(TAA)6	5394	5411
chr5.2992	(AG)7	19576703	19576716	BoeWGS1.0_c111668.1	(AG)7	2336	2349	BoeWGS1.0_c140860.1	(CT)8	618	633
chr5.3022	(GA)7	19780504	19780517	BoeWGS1.0_c72738.2	(CT)16	8759	8790	BoeWGS1.0_c113937.1	(GA)7	356	369
chr5.3045	(ATT)14	19961610	19961651	BoeWGS1.0_c38588.1	(AAT)6	529	546	BoeWGS1.0_c176236.1	(ATT)6	1556	1573
chr5.3066	(AAT)5	20008915	20008929	BoeWGS1.0_c48504.1	(AAT)5	2026	2040	BoeWGS1.0_c48503.1	(AAT)8	1663	1686
chr5.3072	(CTT)12	20056502	20056537	BoeWGS1.0_c66628.1	(GAA)12	2191	2226	BoeWGS1.0_c66627.1	(AGA)9	2190	2216
chr5.3079	(TG)6	20103874	20103885	BoeWGS1.0_c125787.2	(CA)7	5496	5509	BoeWGS1.0_c189103.2	(TG)7	4285	4298
chr5.3095	(TTC)6	20206218	20206235	BoeWGS1.0_c6671.3	(TTC)5	13372	13386	BoeWGS1.0_c6672.2	(TTC)6	10641	10658
chr5.3098	(TA)6	20222783	20222794	BoeWGS1.0_c208678.1	(TA)7	1488	1501	BoeWGS1.0_c61136.1	(TA)6	1457	1468
chr5.3137	(TA)10	20437106	20437125	BoeWGS1.0_c245731.1	(TA)18	39	74	BoeWGS1.0_c85653.1	(AT)18	646	681
chr5.3138	(GT)9	20441402	20441419	BoeWGS1.0_c76393.2	(CA)6	5196	5207	BoeWGS1.0_c76393.1	(CT)6	5008	5019
chr5.3141	(TAT)5	20450373	20450387	BoeWGS1.0_c44206.4	(TTA)5	3721	3735	BoeWGS1.0_c147451.2	(AAT)7	823	843
chr5.3156	(AT)6	20566720	20566731	BoeWGS1.0_c19192.2	(AT)7	2599	2612	BoeWGS1.0_c292477.1	(AT)7	830	843
chr5.3159	(ATT)5	20576779	20576793	BoeWGS1.0_c40126.1	(AAT)11	2834	2866	BoeWGS1.0_c117857.1	(ATT)5	3972	3986
chr5.3160	(AT)9	20594067	20594084	BoeWGS1.0_c193424.1	(AT)9	277	294	BoeWGS1.0_c62183.1	(AT)7	1349	1362
chr5.3170	(AAAC)5	20650021	20650040	BoeWGS1.0_c67832.1	(TTTC)7	6134	6161	BoeWGS1.0_c195858.1	(TTTC)5	2064	2083
chr5.3200	(TA)8	20821278	20821293	BoeWGS1.0_c87269.1	(TA)9	46	63	BoeWGS1.0_c87270.1	(AT)9	50	67
chr5.3273	(CCA)5	21333577	21333591	BoeWGS1.0_c58895.1	(TGG)7	901	921	BoeWGS1.0_c45617.2	(CCA)7	5590	5610
chr5.3383	(TA)8	21989865	21989880	BoeWGS1.0_c22649.1	(AT)6	1	12	BoeWGS1.0_c22650.1	(AT)6	1	12
chr5.3524	(TA)14	22582712	22582739	BoeWGS1.0_c114417.2	(TA)19	13464	13501	BoeWGS1.0_c288342.1	(TA)19	12	49
chr5.3538	(TGA)7	22694592	22694612	BoeWGS1.0_c112181.1	(TGA)5	1635	1649	BoeWGS1.0_c17353.1	(TGA)5	4512	4526
chr5.3539	(AG)7	22698501	22698514	BoeWGS1.0_c185462.1	(TC)7	187	200	BoeWGS1.0_c35751.1	(TC)6	4356	4367
chr5.3543	(AT)6	22752919	22752930	BoeWGS1.0_c45049.2	(AT)6	3924	3935	BoeWGS1.0_c297778.1	(AT)10	1260	1279
chr5.3556	(TCA)7	22801909	22801929	BoeWGS1.0_c190425.1	(GAT)5	338	352	BoeWGS1.0_c65649.1	(TCA)5	1368	1382
chr5.3575	(TG)7	22882988	22883001	BoeWGS1.0_c81077.1	(CA)10	1247	1266	BoeWGS1.0_c157143.1	(CA)10	1249	1268
chr5.3584	(TC)7	22982911	22982924	BoeWGS1.0_c1355.1	(TC)10	34	53	BoeWGS1.0_c229036.1	(AG)7	742	755
chr5.3587	(TTAA)5	23037305	23037324	BoeWGS1.0_c179366.1	(ATTA)6	432	455	BoeWGS1.0_c301354.1	(AATT)5	423	442
chr5.3592	(AGA)7	23070599	23070619	BoeWGS1.0_c58783.4	(TCT)8	10988	11011	BoeWGS1.0_c201230.1	(AGA)7	32	52
chr5.3626	(AAG)12	23252377	23252412	BoeWGS1.0_c112889.2	(TCT)6	5160	5177	BoeWGS1.0_c250127.1	(TCT)6	1103	1120
chr5.3684	(AT)8	23630471	23630486	BoeWGS1.0_c288423.1	(AT)12	237	260	BoeWGS1.0_c18014.1	(AT)8	7259	7274
chr5.3686	(AT)7	23634344	23634357	BoeWGS1.0_c49066.1	(AT)6	917	928	BoeWGS1.0_c250816.1	(AT)6	8	19
chr5.3719	(TTC)5	23806662	23806676	BoeWGS1.0_c111041.1	(AAG)6	316	333	BoeWGS1.0_c111040.1	(AAG)5	660	674
chr5.3725	(TC)10	23826100	23826119	BoeWGS1.0_c195625.1	(TC)12	795	818	BoeWGS1.0_c195624.1	(TC)12	796	819
chr5.3731	(TA)6	23862769	23862780	BoeWGS1.0_c162626.1	(TA)14	1174	1201	BoeWGS1.0_c4908.1	(TA)6	1106	1117
chr5.3770	(CT)6	24173014	24173025	BoeWGS1.0_c83661.1	(AG)7	1729	1742	BoeWGS1.0_c83662.1	(AG)7	1747	1760
chr5.3798	(AC)8	24317442	24317457	BoeWGS1.0_c74737.3	(AC)7	7472	7485	BoeWGS1.0_c22686.2	(TG)8	5020	5035
chr5.3802	(ATG)5	24329425	24329439	BoeWGS1.0_c63168.1	(CAT)6	1632	1649	BoeWGS1.0_c57934.1	(ATG)6	1146	1163
chr5.3807	(TC)8	24360189	24360204	BoeWGS1.0_c143026.2	(GA)8	3240	3255	BoeWGS1.0_c143025.2	(GA)10	3167	3186
chr5.3809	(GA)12	24372149	24372172	BoeWGS1.0_c183190.1	(GA)8	4039	4054	BoeWGS1.0_c156899.3	(CT)12	5180	5203
chr5.3810	(TA)7	24373937	24373950	BoeWGS1.0_c156899.2	(AT)8	3396	3411	BoeWGS1.0_c183190.2	(TA)7	5804	5817
chr5.3813	(TA)8	24389093	24389108	BoeWGS1.0_c193650.3	(AT)10	7552	7571	BoeWGS1.0_c278881.1	(TA)8	349	364
chr5.3818	(TC)6	24414966	24414977	BoeWGS1.0_c79269.1	(TC)6	1949	1960	BoeWGS1.0_c79270.3	(TC)7	6410	6423
chr5.3831	(TA)8	24469799	24469814	BoeWGS1.0_c98267.1	(TA)9	440	457	BoeWGS1.0_c98331.2	(TA)9	5797	5814
chr5.3854	(AAT)6	24616152	24616169	BoeWGS1.0_c66296.3	(AT)13	5610	5635	BoeWGS1.0_c193081.1	(AT)6	147	158
chr5.3874	(TA)6	24694429	24694440	BoeWGS1.0_c250935.1	(AT)9	66	83	BoeWGS1.0_c250936.1	(TA)6	58	69
chr5.3879	(CT)17	24702585	24702618	BoeWGS1.0_c119647.1	(AG)9	17	34	BoeWGS1.0_c32234.1	(AG)17	1696	1729
chr5.3918	(AAT)5	24943402	24943416	BoeWGS1.0_c76512.2	(TAT)5	1481	1495	BoeWGS1.0_c150267.1	(ATT)9	604	630
chr5.3933	(ATAA)6	25049569	25049592	BoeWGS1.0_c83561.3	(ATAA)5	2078	2097	BoeWGS1.0_c57876.3	(ATAA)5	1496	1515
chr5.3962	(TTTG)5	25267658	25267677	BoeWGS1.0_c257951.1	(AAAC)7	742	769	BoeWGS1.0_c295600.1	(AAAC)5	742	761
chr5.4006	(TG)6	25522442	25522453	BoeWGS1.0_c20754.1	(TG)6	13	24	BoeWGS1.0_c13213.3	(AC)7	11535	11548
chr5.4011	(CA)7	25580938	25580951	BoeWGS1.0_c40263.1	(CA)7	1195	1208	BoeWGS1.0_c67320.1	(TG)6	2598	2609
chr6.9	(ATG)5	88509	88523	BoeWGS1.0_c86762.1	(TCA)5	498	512	BoeWGS1.0_c29584.1	(ATG)6	277	294
chr6.22	(ACA)7	148973	148993	BoeWGS1.0_c241798.1	(GTT)7	713	733	BoeWGS1.0_c69051.2	(TTG)10	6169	6198
chr6.37	(ATT)5	280150	280164	BoeWGS1.0_c52531.2	(TAA)6	1562	1579	BoeWGS1.0_c214811.1	(ATA)6	716	733
chr6.72	(AAT)12	546593	546628	BoeWGS1.0_c15535.1	(AAT)7	2811	2831	BoeWGS1.0_c15534.1	(AAT)7	3071	3091
chr6.78	(TGA)5	593953	593967	BoeWGS1.0_c301144.1	(ATC)5	871	885	BoeWGS1.0_c166480.1	(TGA)6	848	865
chr6.94	(CTT)5	735308	735322	BoeWGS1.0_c121446.1	(AAG)6	3256	3273	BoeWGS1.0_c45744.1	(AAG)6	3234	3251
chr6.102	(TA)6	777181	777192	BoeWGS1.0_c161115.1	(TA)11	850	871	BoeWGS1.0_c169531.1	(TA)6	856	867
chr6.121	(TC)9	875236	875253	BoeWGS1.0_c68997.1	(AG)9	5389	5406	BoeWGS1.0_c78009.1	(AG)10	2852	2871
chr6.202	(TAA)8	1195835	1195858	BoeWGS1.0_c31401.1	(ATT)10	1611	1640	BoeWGS1.0_c159413.1	(TAA)10	726	755
chr6.203	(TC)7	1201059	1201072	BoeWGS1.0_c111629.1	(TC)7	2702	2715	BoeWGS1.0_c159361.2	(TC)6	2539	2550
chr6.215	(AT)9	1274130	1274147	BoeWGS1.0_c115537.3	(TA)13	3649	3674	BoeWGS1.0_c69692.1	(AT)13	631	656
chr6.224	(TTC)6	1348213	1348230	BoeWGS1.0_c84340.1	(TTC)6	2235	2252	BoeWGS1.0_c113522.1	(TTC)7	1044	1064
chr6.234	(AT)9	1418323	1418340	BoeWGS1.0_c195694.1	(AT)8	4696	4711	BoeWGS1.0_c122666.2	(TA)8	5122	5137
chr6.238	(AT)8	1440726	1440741	BoeWGS1.0_c208791.2	(AT)8	2864	2879	BoeWGS1.0_c64530.2	(AT)6	1240	1251
chr6.247	(TG)6	1525815	1525826	BoeWGS1.0_c225448.2	(TA)7	951	964	BoeWGS1.0_c141453.2	(TG)6	6391	6402
chr6.249	(ATT)6	1526938	1526955	BoeWGS1.0_c141453.5	(ATT)6	7850	7867	BoeWGS1.0_c241453.1	(ATT)8	209	232
chr6.272	(TA)6	1715990	1716001	BoeWGS1.0_c108842.1	(AT)11	147	168	BoeWGS1.0_c67627.1	(TTAT)6	964	987
chr6.282	(CCT)7	1763577	1763597	BoeWGS1.0_c116205.1	(CCT)5	481	495	BoeWGS1.0_c116206.1	(CCT)5	739	753
chr6.297	(AT)7	1840883	1840896	BoeWGS1.0_c51388.1	(AT)6	174	185	BoeWGS1.0_c46438.4	(TA)6	4718	4729
chr6.301	(TAA)5	1859638	1859652	BoeWGS1.0_c255509.1	(ATT)5	113	127	BoeWGS1.0_c240294.1	(TAA)6	590	607
chr6.307	(CT)6	1915590	1915601	BoeWGS1.0_c127653.1	(CT)6	734	745	BoeWGS1.0_c14332.1	(GA)17	2155	2188
chr6.359	(TAT)5	2194711	2194725	BoeWGS1.0_c183175.1	(AAT)5	700	714	BoeWGS1.0_c14630.1	(AAT)7	2606	2626
chr6.368	(AG)17	2228196	2228229	BoeWGS1.0_c63146.1	(TC)13	473	498	BoeWGS1.0_c36384.1	(TC)17	419	452
chr6.372	(AT)8	2240394	2240409	BoeWGS1.0_c63581.2	(AT)8	7233	7248	BoeWGS1.0_c2475.1	(AT)19	6982	7019
chr6.398	(CA)10	2357801	2357820	BoeWGS1.0_c126775.1	(TG)8	1249	1264	BoeWGS1.0_c126776.1	(TG)8	3234	3249
chr6.401	(TA)10	2363435	2363454	BoeWGS1.0_c9864.2	(AT)6	1837	1848	BoeWGS1.0_c9864.1	(GA)6	1591	1602
chr6.413	(TA)6	2450079	2450090	BoeWGS1.0_c207317.1	(TA)11	1187	1208	BoeWGS1.0_c88153.1	(AT)6	3946	3957
chr6.440	(TC)11	2650935	2650956	BoeWGS1.0_c142711.1	(CT)8	2240	2255	BoeWGS1.0_c141534.1	(CT)8	2228	2243
chr6.455	(AT)8	2728602	2728617	BoeWGS1.0_c20018.1	(AT)8	6149	6164	BoeWGS1.0_c20019.1	(AT)14	6024	6051
chr6.466	(TTC)11	2797968	2798000	BoeWGS1.0_c208138.3	(TTC)6	5921	5938	BoeWGS1.0_c208137.1	(TTC)6	1277	1294
chr6.469	(TTA)5	2803101	2803115	BoeWGS1.0_c208137.3	(TTA)5	6412	6426	BoeWGS1.0_c209644.1	(TTA)6	738	755
chr6.482	(AAT)5	2839132	2839146	BoeWGS1.0_c26000.1	(AAT)5	1122	1136	BoeWGS1.0_c25967.2	(AAT)6	2831	2848
chr6.546	(AT)24	3202307	3202354	BoeWGS1.0_c169733.1	(TA)9	4900	4917	BoeWGS1.0_c44009.1	(AT)9	4254	4271
chr6.563	(TTTC)5	3309365	3309384	BoeWGS1.0_c252876.1	(GAAA)7	80	107	BoeWGS1.0_c248540.1	(GAAA)5	80	99
chr6.564	(CT)7	3310018	3310031	BoeWGS1.0_c158737.8	(TC)6	6688	6699	BoeWGS1.0_c158737.7	(GA)7	6436	6449
chr6.591	(AATA)5	3461216	3461235	BoeWGS1.0_c225173.1	(TA)7	168	181	BoeWGS1.0_c55260.1	(AATA)5	156	175
chr6.598	(CT)7	3493007	3493020	BoeWGS1.0_c11232.1	(AG)12	69	92	BoeWGS1.0_c68354.1	(CT)7	3808	3821
chr6.599	(AC)7	3511484	3511497	BoeWGS1.0_c252071.2	(TG)15	1162	1191	BoeWGS1.0_c92770.2	(TG)15	1087	1116
chr6.608	(AT)6	3541504	3541515	BoeWGS1.0_c95788.1	(AT)6	377	388	BoeWGS1.0_c35002.1	(AT)8	172	187
chr6.616	(TA)6	3577897	3577908	BoeWGS1.0_c160077.1	(TA)6	23	34	BoeWGS1.0_c111550.1	(TA)7	1356	1369
chr6.633	(AAT)6	3695043	3695060	BoeWGS1.0_c225367.1	(TAT)6	725	742	BoeWGS1.0_c225366.1	(TAT)7	677	697
chr6.638	(CT)7	3720290	3720303	BoeWGS1.0_c104436.1	(AG)8	4995	5010	BoeWGS1.0_c104437.1	(AG)7	7138	7151
chr6.671	(AAT)7	3860011	3860031	BoeWGS1.0_c56735.2	(TTA)6	9611	9628	BoeWGS1.0_c11652.2	(TTA)6	9624	9641
chr6.689	(TA)9	3964291	3964308	BoeWGS1.0_c33771.1	(TA)8	285	300	BoeWGS1.0_c10689.1	(TA)9	14455	14472
chr6.727	(TC)7	4222938	4222951	BoeWGS1.0_c195136.1	(AG)19	1653	1690	BoeWGS1.0_c12690.1	(CT)7	4011	4024
chr6.728	(TTA)5	4233712	4233726	BoeWGS1.0_c161601.1	(TTA)5	1764	1778	BoeWGS1.0_c181880.2	(TTA)7	4136	4156
chr6.731	(ATTT)5	4248290	4248309	BoeWGS1.0_c161854.1	(TAAA)6	1456	1479	BoeWGS1.0_c86731.3	(ATTT)5	3499	3518
chr6.786	(TA)6	4576899	4576910	BoeWGS1.0_c11969.3	(TA)6	3160	3171	BoeWGS1.0_c125624.1	(AT)10	2473	2492
chr6.789	(AG)8	4595378	4595393	BoeWGS1.0_c87929.1	(AG)6	1327	1338	BoeWGS1.0_c191622.1	(AG)8	1032	1047
chr6.806	(CA)15	4695746	4695775	BoeWGS1.0_c19950.1	(CA)6	1201	1212	BoeWGS1.0_c62826.1	(TG)15	1438	1467
chr6.808	(AT)23	4715435	4715480	BoeWGS1.0_c57493.1	(AT)13	104	129	BoeWGS1.0_c57494.1	(AT)23	29	74
chr6.817	(AAAG)6	4737591	4737614	BoeWGS1.0_c271382.1	(TTTC)5	139	158	BoeWGS1.0_c87810.1	(AAAG)5	179	198
chr6.847	(GA)11	4897934	4897955	BoeWGS1.0_c50864.1	(TC)11	5016	5037	BoeWGS1.0_c57681.1	(TC)7	3547	3560
chr6.869	(TG)8	5067967	5067982	BoeWGS1.0_c147226.1	(CA)6	1268	1279	BoeWGS1.0_c338377.1	(CA)6	505	516
chr6.875	(TTC)5	5140015	5140029	BoeWGS1.0_c215963.1	(AAG)6	150	167	BoeWGS1.0_c241323.1	(TTC)5	1933	1947
chr6.877	(TA)6	5150786	5150797	BoeWGS1.0_c170050.2	(TA)9	2887	2904	BoeWGS1.0_c170049.2	(TA)9	2481	2498
chr6.888	(AAT)6	5230623	5230640	BoeWGS1.0_c18513.1	(TTA)7	4169	4189	BoeWGS1.0_c151372.2	(AAT)6	3788	3805
chr6.922	(TA)12	5436704	5436727	BoeWGS1.0_c62426.2	(TA)6	2221	2232	BoeWGS1.0_c266905.1	(TA)12	964	987
chr6.930	(TTA)5	5516498	5516512	BoeWGS1.0_c73140.1	(TAA)6	778	795	BoeWGS1.0_c73141.3	(TAA)5	4801	4815
chr6.970	(AAT)6	5717611	5717628	BoeWGS1.0_c160179.1	(ATT)7	1211	1231	BoeWGS1.0_c160178.1	(ATT)7	1238	1258
chr6.977	(ATT)8	5748891	5748914	BoeWGS1.0_c167474.2	(ATT)13	1273	1311	BoeWGS1.0_c110737.2	(ATT)8	8677	8700
chr6.978	(TA)11	5749403	5749424	BoeWGS1.0_c167474.3	(TA)12	1799	1822	BoeWGS1.0_c110737.3	(TA)11	9190	9211
chr6.983	(TA)22	5762544	5762587	BoeWGS1.0_c89130.2	(AT)10	7287	7306	BoeWGS1.0_c93794.2	(AT)10	4093	4112
chr6.998	(AT)8	5889016	5889031	BoeWGS1.0_c295284.1	(AT)8	201	216	BoeWGS1.0_c163556.2	(TA)6	3687	3698
chr6.1002	(CA)7	5894041	5894054	BoeWGS1.0_c83361.1	(CA)8	730	745	BoeWGS1.0_c163556.1	(GT)7	859	872
chr6.1004	(AT)7	5921581	5921594	BoeWGS1.0_c168496.2	(AT)8	5006	5021	BoeWGS1.0_c280195.1	(AT)7	1645	1658
chr6.1029	(GAG)7	6089401	6089421	BoeWGS1.0_c107426.2	(TGG)7	3373	3393	BoeWGS1.0_c107426.1	(CTC)9	3181	3207
chr6.1057	(TG)6	6213524	6213535	BoeWGS1.0_c131267.1	(TG)6	696	707	BoeWGS1.0_c164007.1	(TG)7	885	898
chr6.1090	(TA)8	6354649	6354664	BoeWGS1.0_c162044.1	(TA)10	1439	1458	BoeWGS1.0_c163193.1	(TA)8	451	466
chr6.1094	(CAT)7	6375444	6375464	BoeWGS1.0_c1291.1	(ATG)7	985	1005	BoeWGS1.0_c1292.1	(ATG)5	983	997
chr6.1126	(TG)11	6558496	6558517	BoeWGS1.0_c50220.1	(TG)6	1152	1163	BoeWGS1.0_c278391.1	(TG)6	1152	1163
chr6.1139	(TA)6	6635358	6635369	BoeWGS1.0_c135614.1	(TA)7	202	215	BoeWGS1.0_c249248.3	(TA)7	6787	6800
chr6.1166	(AT)6	6785259	6785270	BoeWGS1.0_c216008.1	(AT)6	1369	1380	BoeWGS1.0_c210405.1	(AT)8	2483	2498
chr6.1173	(TA)11	6857576	6857597	BoeWGS1.0_c119924.1	(TA)6	4244	4255	BoeWGS1.0_c38736.1	(TA)6	10319	10330
chr6.1174	(AT)13	6870786	6870811	BoeWGS1.0_c12825.1	(AT)6	432	443	BoeWGS1.0_c1454.2	(AT)6	4806	4817
chr6.1180	(AG)8	6915100	6915115	BoeWGS1.0_c196194.1	(TC)7	2594	2607	BoeWGS1.0_c75399.1	(TC)8	778	793
chr6.1196	(AAT)6	7015523	7015540	BoeWGS1.0_c256938.1	(AAT)10	47	76	BoeWGS1.0_c287224.2	(TTA)6	2474	2491
chr6.1215	(TAT)5	7082206	7082220	BoeWGS1.0_c30490.1	(TAT)6	1997	2014	BoeWGS1.0_c51729.3	(TAT)5	6445	6459
chr6.1220	(ATT)8	7114440	7114463	BoeWGS1.0_c72930.1	(AAT)8	3396	3419	BoeWGS1.0_c72931.2	(AAT)7	3386	3406
chr6.1226	(TA)7	7151089	7151102	BoeWGS1.0_c221235.1	(TA)6	1999	2010	BoeWGS1.0_c322064.1	(AT)7	1688	1701
chr6.1236	(AT)8	7254942	7254957	BoeWGS1.0_c121424.1	(AT)11	329	350	BoeWGS1.0_c121425.1	(TA)8	329	344
chr6.1237	(AT)8	7255864	7255879	BoeWGS1.0_c121424.2	(AT)8	1202	1217	BoeWGS1.0_c121425.2	(AT)9	1243	1260
chr6.1255	(AG)7	7377321	7377334	BoeWGS1.0_c99815.1	(GA)8	6194	6209	BoeWGS1.0_c45500.1	(GA)8	654	669
chr6.1291	(ATT)6	7576099	7576116	BoeWGS1.0_c94208.1	(TAT)5	954	968	BoeWGS1.0_c94209.1	(ATT)6	925	942
chr6.1317	(TTA)5	7728427	7728441	BoeWGS1.0_c82388.1	(TTA)6	8774	8791	BoeWGS1.0_c242612.3	(AAT)6	1965	1982
chr6.1325	(ATA)6	7754769	7754786	BoeWGS1.0_c70092.2	(ATA)6	2943	2960	BoeWGS1.0_c9977.1	(ATA)7	1329	1349
chr6.1327	(TGAAG)5	7756735	7756759	BoeWGS1.0_c70092.3	(TGAAG)6	4921	4950	BoeWGS1.0_c272567.1	(TGAAG)6	854	883
chr6.1393	(AT)7	8156602	8156615	BoeWGS1.0_c8948.3	(AT)7	4033	4046	BoeWGS1.0_c304103.1	(AT)9	1347	1364
chr6.1408	(TA)7	8262303	8262316	BoeWGS1.0_c117709.2	(AT)9	4355	4372	BoeWGS1.0_c161975.1	(TA)7	60	73
chr6.1409	(TA)6	8263076	8263087	BoeWGS1.0_c161975.2	(TA)6	910	921	BoeWGS1.0_c117709.1	(TA)9	3518	3535
chr6.1420	(TA)8	8331422	8331437	BoeWGS1.0_c113671.2	(TA)6	5820	5831	BoeWGS1.0_c160091.1	(TA)8	13694	13709
chr6.1421	(TTA)12	8332343	8332378	BoeWGS1.0_c113671.1	(ATA)6	5069	5086	BoeWGS1.0_c160091.2	(TTA)6	14420	14437
chr6.1459	(GA)10	8594152	8594171	BoeWGS1.0_c256779.1	(GA)10	699	718	BoeWGS1.0_c46403.1	(GA)12	1172	1195
chr6.1518	(GT)7	8976175	8976188	BoeWGS1.0_c194479.1	(GT)7	6801	6814	BoeWGS1.0_c225738.2	(GT)9	3971	3988
chr6.1525	(AT)7	9021010	9021023	BoeWGS1.0_c41736.2	(AT)6	2007	2018	BoeWGS1.0_c68291.2	(AT)6	1167	1178
chr6.1526	(TGA)7	9021935	9021955	BoeWGS1.0_c41736.1	(TCA)6	1106	1123	BoeWGS1.0_c68291.1	(TCA)6	101	118
chr6.1532	(AC)9	9060710	9060727	BoeWGS1.0_c82451.2	(TG)8	1273	1288	BoeWGS1.0_c82450.3	(TG)9	1271	1288
chr6.1557	(TAGA)5	9175457	9175476	BoeWGS1.0_c37346.3	(ATT)6	7342	7359	BoeWGS1.0_c266908.1	(TATC)5	1238	1257
chr6.1565	(AC)6	9216720	9216731	BoeWGS1.0_c240829.1	(GT)6	1466	1477	BoeWGS1.0_c196818.1	(TG)7	1436	1449
chr6.1581	(AG)7	9335384	9335397	BoeWGS1.0_c248213.1	(TC)7	3807	3820	BoeWGS1.0_c28116.1	(AG)9	1730	1747
chr6.1641	(AG)8	10941204	10941219	BoeWGS1.0_c156138.1	(TC)9	1006	1023	BoeWGS1.0_c122369.1	(TC)9	105	122
chr6.1664	(AAT)7	11406819	11406839	BoeWGS1.0_c221306.2	(ATT)8	3702	3725	BoeWGS1.0_c221345.2	(ATT)7	1785	1805
chr6.1678	(AC)13	11470471	11470496	BoeWGS1.0_c155874.1	(AC)13	1390	1415	BoeWGS1.0_c19733.1	(AC)14	2625	2652
chr6.1679	(CA)7	11472518	11472531	BoeWGS1.0_c223104.2	(TG)7	930	943	BoeWGS1.0_c155873.1	(CA)8	424	439
chr6.1740	(TAA)8	11962187	11962210	BoeWGS1.0_c267255.1	(TAA)12	212	247	BoeWGS1.0_c267257.1	(TAA)12	1207	1242
chr6.1754	(TA)8	12079198	12079213	BoeWGS1.0_c182310.1	(TA)6	3371	3382	BoeWGS1.0_c171288.2	(AT)6	7087	7098
chr6.1774	(TA)6	12177487	12177498	BoeWGS1.0_c161638.1	(AT)7	328	341	BoeWGS1.0_c160861.1	(AT)6	315	326
chr6.1775	(AT)15	12180848	12180877	BoeWGS1.0_c104782.1	(TA)9	1108	1125	BoeWGS1.0_c196882.1	(AT)9	2245	2262
chr6.1821	(TAT)6	12568122	12568139	BoeWGS1.0_c79147.1	(AAT)10	10734	10763	BoeWGS1.0_c146370.1	(TAT)6	605	622
chr6.1829	(AT)10	12640552	12640571	BoeWGS1.0_c64059.1	(AT)10	12644	12663	BoeWGS1.0_c160877.1	(AT)9	1900	1917
chr6.1838	(AT)6	12734988	12734999	BoeWGS1.0_c124163.1	(AT)7	5090	5103	BoeWGS1.0_c211831.1	(AT)6	2115	2126
chr6.1840	(CT)7	12745528	12745541	BoeWGS1.0_c240705.1	(GA)6	270	281	BoeWGS1.0_c253435.1	(AG)7	227	240
chr6.1884	(AT)7	13068805	13068818	BoeWGS1.0_c150920.2	(AT)22	2239	2282	BoeWGS1.0_c70389.2	(AT)7	3629	3642
chr6.1899	(GT)8	13146665	13146680	BoeWGS1.0_c294873.1	(GT)19	700	737	BoeWGS1.0_c205024.1	(GT)8	885	900
chr6.1927	(CT)8	13305885	13305900	BoeWGS1.0_c151217.1	(AG)7	65	78	BoeWGS1.0_c174644.1	(CT)7	1511	1524
chr6.1934	(AAT)6	13338008	13338025	BoeWGS1.0_c110272.2	(AAT)5	5571	5585	BoeWGS1.0_c110270.1	(AAT)5	3408	3422
chr6.1991	(TTTA)5	13682726	13682745	BoeWGS1.0_c6353.2	(TTTA)5	4353	4372	BoeWGS1.0_c50728.1	(TAAA)7	3330	3357
chr6.2017	(TTAA)5	13850229	13850248	BoeWGS1.0_c21759.1	(ATTA)5	7686	7705	BoeWGS1.0_c21758.2	(ATTA)6	7793	7816
chr6.2097	(AT)36	14230406	14230477	BoeWGS1.0_c138025.2	(AT)6	1063	1074	BoeWGS1.0_c138025.1	(TA)6	905	916
chr6.2101	(ATA)9	14262162	14262188	BoeWGS1.0_c189851.1	(TTA)7	2094	2114	BoeWGS1.0_c102087.1	(ATA)7	3978	3998
chr6.2103	(TA)7	14305008	14305021	BoeWGS1.0_c144053.1	(TA)7	934	947	BoeWGS1.0_c5522.2	(TA)6	5914	5925
chr6.2112	(TA)7	14344613	14344626	BoeWGS1.0_c87662.1	(TA)7	3475	3488	BoeWGS1.0_c24368.1	(TA)8	2011	2026
chr6.2114	(ATA)6	14361949	14361966	BoeWGS1.0_c123924.1	(TAT)7	329	349	BoeWGS1.0_c123925.1	(TTAT)6	334	357
chr6.2135	(TG)6	14525593	14525604	BoeWGS1.0_c22748.3	(TG)6	1487	1498	BoeWGS1.0_c22748.2	(TTA)8	1284	1307
chr6.2143	(AG)6	14552061	14552072	BoeWGS1.0_c102573.1	(TC)14	151	178	BoeWGS1.0_c102575.1	(TC)14	496	523
chr6.2208	(AT)7	14999136	14999149	BoeWGS1.0_c177004.1	(AT)14	347	374	BoeWGS1.0_c51419.3	(AT)7	5697	5710
chr6.2252	(TAA)14	15241219	15241260	BoeWGS1.0_c238151.2	(ATT)6	3713	3730	BoeWGS1.0_c216086.1	(AAT)6	1	18
chr6.2256	(TTA)8	15256529	15256552	BoeWGS1.0_c202426.4	(ATA)6	4267	4284	BoeWGS1.0_c247585.2	(TTA)8	760	783
chr6.2261	(AC)8	15276134	15276149	BoeWGS1.0_c13937.1	(GT)6	3613	3624	BoeWGS1.0_c82446.3	(AC)8	4142	4157
chr6.2262	(TTA)13	15287723	15287761	BoeWGS1.0_c14587.1	(AAT)5	3356	3370	BoeWGS1.0_c14586.1	(AAT)5	936	950
chr6.2304	(ATT)9	15492912	15492938	BoeWGS1.0_c114238.1	(TTA)9	3159	3185	BoeWGS1.0_c251001.1	(TAT)8	1142	1165
chr6.2307	(TC)7	15515249	15515262	BoeWGS1.0_c110998.1	(TC)7	2375	2388	BoeWGS1.0_c35208.1	(TC)8	2381	2396
chr6.2352	(TC)7	15742089	15742102	BoeWGS1.0_c6099.1	(AG)11	49	70	BoeWGS1.0_c208880.1	(TC)11	902	923
chr6.2379	(TC)7	15844744	15844757	BoeWGS1.0_c173364.1	(TC)7	11	24	BoeWGS1.0_c39680.3	(AG)13	2613	2638
chr6.2415	(TA)6	16071426	16071437	BoeWGS1.0_c145788.1	(TA)8	1724	1739	BoeWGS1.0_c24496.1	(TA)8	2272	2287
chr6.2437	(TA)6	16208317	16208328	BoeWGS1.0_c63281.1	(TA)7	2709	2722	BoeWGS1.0_c66224.1	(TA)6	2129	2140
chr6.2534	(GAT)6	16746076	16746093	BoeWGS1.0_c73935.2	(ATC)5	2486	2500	BoeWGS1.0_c92309.2	(GAT)5	2149	2163
chr6.2617	(TA)6	17138484	17138495	BoeWGS1.0_c58063.1	(TA)8	1086	1101	BoeWGS1.0_c10808.1	(TA)6	1373	1384
chr6.2653	(AGA)6	17472819	17472836	BoeWGS1.0_c136214.2	(TTC)6	11604	11621	BoeWGS1.0_c20247.1	(AGA)5	2185	2199
chr6.2666	(ATA)6	17534131	17534148	BoeWGS1.0_c37110.1	(TTA)5	5131	5145	BoeWGS1.0_c40919.1	(ATA)6	1367	1384
chr6.2713	(AT)11	17828415	17828436	BoeWGS1.0_c76632.1	(AT)11	392	413	BoeWGS1.0_c21799.2	(AT)6	2060	2071
chr6.2747	(AAT)7	17951666	17951686	BoeWGS1.0_c190167.1	(ATT)6	566	583	BoeWGS1.0_c270442.1	(ATT)7	51	71
chr6.2748	(TA)7	17958612	17958625	BoeWGS1.0_c139149.1	(TA)7	3423	3436	BoeWGS1.0_c139150.1	(AT)6	4091	4102
chr6.2780	(CA)7	18176112	18176125	BoeWGS1.0_c56344.1	(CA)6	1242	1253	BoeWGS1.0_c211580.1	(GT)7	649	662
chr6.2788	(TA)11	18208392	18208413	BoeWGS1.0_c25214.1	(AT)11	1531	1552	BoeWGS1.0_c25214.2	(TA)6	1748	1759
chr6.2790	(TA)6	18210391	18210402	BoeWGS1.0_c25213.1	(TA)10	599	618	BoeWGS1.0_c169315.1	(AT)10	493	512
chr6.2798	(ATTT)7	18261491	18261518	BoeWGS1.0_c292617.1	(AAAT)6	778	801	BoeWGS1.0_c163489.3	(ATTT)6	5359	5382
chr6.2819	(TGC)6	18376908	18376925	BoeWGS1.0_c189338.1	(AGC)5	1906	1920	BoeWGS1.0_c78232.1	(TGC)6	9491	9508
chr6.2824	(TTA)7	18410376	18410396	BoeWGS1.0_c86965.3	(AAT)8	6424	6447	BoeWGS1.0_c109050.1	(AAT)8	2533	2556
chr6.2923	(AT)6	18945848	18945859	BoeWGS1.0_c81717.1	(TA)24	475	522	BoeWGS1.0_c81716.1	(TA)6	477	488
chr6.2933	(CT)11	19008658	19008679	BoeWGS1.0_c125909.1	(AG)9	1396	1413	BoeWGS1.0_c58701.1	(AG)9	1576	1593
chr6.2960	(AT)13	19131227	19131252	BoeWGS1.0_c3881.3	(AT)9	14479	14496	BoeWGS1.0_c197493.1	(TA)13	83	108
chr6.2993	(AGA)6	19323357	19323374	BoeWGS1.0_c174646.3	(CTT)6	6667	6684	BoeWGS1.0_c154786.1	(CTT)7	251	271
chr6.3028	(TAT)5	19528995	19529009	BoeWGS1.0_c53611.1	(TAT)9	4240	4266	BoeWGS1.0_c250170.1	(TAT)5	4147	4161
chr6.3043	(AC)9	19574711	19574728	BoeWGS1.0_c150456.2	(GT)8	2780	2795	BoeWGS1.0_c198850.2	(GT)8	580	595
chr6.3055	(TTG)8	19657616	19657639	BoeWGS1.0_c94679.1	(TTG)5	170	184	BoeWGS1.0_c39786.2	(TA)8	8988	9003
chr6.3056	(GT)10	19658107	19658126	BoeWGS1.0_c94679.2	(GT)8	641	656	BoeWGS1.0_c39786.3	(TG)10	9785	9804
chr6.3069	(TA)11	19745522	19745543	BoeWGS1.0_c274440.1	(TA)6	513	524	BoeWGS1.0_c224584.1	(TA)6	1393	1404
chr6.3100	(TC)10	19912062	19912081	BoeWGS1.0_c86509.3	(TC)9	8247	8264	BoeWGS1.0_c30879.1	(GA)10	10167	10186
chr6.3128	(AT)9	20059248	20059265	BoeWGS1.0_c193978.1	(AT)14	3498	3525	BoeWGS1.0_c34763.2	(TA)14	2767	2794
chr6.3132	(AAT)7	20088343	20088363	BoeWGS1.0_c64129.1	(AAT)6	7466	7483	BoeWGS1.0_c64128.1	(AAT)6	1491	1508
chr6.3141	(GA)10	20141275	20141294	BoeWGS1.0_c14404.2	(GA)10	8217	8236	BoeWGS1.0_c14405.1	(GA)9	1265	1282
chr6.3155	(AT)8	20240232	20240247	BoeWGS1.0_c223676.1	(AT)6	1789	1800	BoeWGS1.0_c142540.1	(AT)8	6745	6760
chr6.3179	(TAT)6	20326809	20326826	BoeWGS1.0_c221233.1	(TTA)6	447	464	BoeWGS1.0_c59119.1	(TAT)5	453	467
chr6.3195	(TA)8	20392514	20392529	BoeWGS1.0_c95216.1	(TA)9	5008	5025	BoeWGS1.0_c95217.1	(TA)8	1455	1470
chr6.3200	(TTTTC)5	20455660	20455684	BoeWGS1.0_c58203.3	(TTTTC)6	7177	7206	BoeWGS1.0_c214736.1	(AAAGA)6	627	656
chr6.3223	(AAT)6	20591249	20591266	BoeWGS1.0_c37530.2	(AAT)5	2600	2614	BoeWGS1.0_c196294.1	(AAT)5	1853	1867
chr6.3241	(ATT)17	20745315	20745365	BoeWGS1.0_c70602.1	(AAT)7	1859	1879	BoeWGS1.0_c90339.1	(AAT)7	42	62
chr6.3260	(CT)15	20878711	20878740	BoeWGS1.0_c194262.1	(CT)15	576	605	BoeWGS1.0_c235931.1	(AG)8	2002	2017
chr6.3285	(TAT)10	20940633	20940662	BoeWGS1.0_c51496.3	(TAT)5	5010	5024	BoeWGS1.0_c51497.3	(TAT)5	5141	5155
chr6.3287	(TA)10	20944637	20944656	BoeWGS1.0_c184519.1	(TA)9	1944	1961	BoeWGS1.0_c6156.4	(AT)9	14099	14116
chr6.3300	(AG)10	21010883	21010902	BoeWGS1.0_c241932.1	(AG)9	1	18	BoeWGS1.0_c55355.1	(TC)9	1	18
chr6.3302	(AT)10	21022061	21022080	BoeWGS1.0_c116914.1	(AT)11	5572	5593	BoeWGS1.0_c30014.1	(AT)11	1347	1368
chr6.3303	(AAT)6	21027911	21027928	BoeWGS1.0_c148155.1	(AAT)5	38	52	BoeWGS1.0_c148045.1	(AAT)5	38	52
chr6.3381	(AGA)7	21446326	21446346	BoeWGS1.0_c288737.1	(AGA)5	720	734	BoeWGS1.0_c311794.3	(TCT)5	734	748
chr6.3394	(CT)6	21491535	21491546	BoeWGS1.0_c173683.1	(CT)8	2149	2164	BoeWGS1.0_c173682.2	(CT)6	2194	2205
chr6.3400	(TTA)6	21503714	21503731	BoeWGS1.0_c108739.1	(AAT)6	1810	1827	BoeWGS1.0_c108739.3	(TAA)16	5985	6032
chr6.3432	(TTA)6	21718435	21718452	BoeWGS1.0_c193337.1	(TTA)5	400	414	BoeWGS1.0_c61507.1	(TAA)6	5790	5807
chr6.3435	(TTA)5	21736074	21736088	BoeWGS1.0_c22244.2	(ATA)7	2321	2341	BoeWGS1.0_c22244.3	(ATA)5	2465	2479
chr6.3440	(TGA)7	21755500	21755520	BoeWGS1.0_c202199.1	(TGA)5	477	491	BoeWGS1.0_c192200.1	(CAT)5	3900	3914
chr6.3456	(TA)7	21853071	21853084	BoeWGS1.0_c17695.1	(TA)6	2350	2361	BoeWGS1.0_c111766.1	(TA)6	68	79
chr6.3514	(GAA)7	22167563	22167583	BoeWGS1.0_c23191.1	(GAA)6	2450	2467	BoeWGS1.0_c23192.1	(GAA)6	1993	2010
chr6.3527	(ATG)5	22215754	22215768	BoeWGS1.0_c175330.1	(TCA)6	533	550	BoeWGS1.0_c104062.1	(ATG)5	1921	1935
chr6.3551	(GA)8	22353036	22353051	BoeWGS1.0_c190792.1	(TC)10	1521	1540	BoeWGS1.0_c241215.1	(GA)10	1589	1608
chr7.15	(TTTTC)6	88081	88110	BoeWGS1.0_c233216.1	(AGAAA)5	587	611	BoeWGS1.0_c324075.2	(TTTTC)6	782	811
chr7.34	(TCT)8	132999	133022	BoeWGS1.0_c177081.1	(TCT)7	1380	1400	BoeWGS1.0_c197756.1	(TCT)7	3322	3342
chr7.35	(TA)32	136779	136842	BoeWGS1.0_c251409.1	(TA)7	2681	2694	BoeWGS1.0_c177081.2	(TA)7	5394	5407
chr7.52	(CA)8	280671	280686	BoeWGS1.0_c109230.3	(CA)7	3928	3941	BoeWGS1.0_c138086.1	(TG)8	2924	2939
chr7.70	(AT)6	381347	381358	BoeWGS1.0_c260981.1	(TA)6	923	934	BoeWGS1.0_c260980.1	(AT)14	713	740
chr7.144	(TC)6	736810	736821	BoeWGS1.0_c189372.3	(TC)6	10786	10797	BoeWGS1.0_c243949.1	(AG)7	2366	2379
chr7.146	(AAAG)6	751560	751583	BoeWGS1.0_c135155.1	(CTTT)6	679	702	BoeWGS1.0_c48008.2	(CTTT)8	6132	6163
chr7.151	(TC)7	774159	774172	BoeWGS1.0_c185122.1	(GA)6	817	828	BoeWGS1.0_c185123.1	(GA)6	849	860
chr7.157	(TC)10	808621	808640	BoeWGS1.0_c26528.2	(GA)10	993	1012	BoeWGS1.0_c279874.2	(TC)9	2361	2378
chr7.158	(AG)7	809490	809503	BoeWGS1.0_c26528.1	(CT)7	136	149	BoeWGS1.0_c279874.3	(AG)6	3224	3235
chr7.176	(AAT)5	871843	871857	BoeWGS1.0_c21199.6	(ATT)6	15170	15187	BoeWGS1.0_c65303.1	(ATT)5	688	702
chr7.180	(TA)14	885174	885201	BoeWGS1.0_c139423.2	(TA)14	1109	1136	BoeWGS1.0_c21199.1	(AT)7	2060	2073
chr7.185	(CCT)10	899339	899368	BoeWGS1.0_c256602.1	(CCT)10	450	479	BoeWGS1.0_c76753.3	(CCT)5	4411	4425
chr7.186	(AG)7	900299	900312	BoeWGS1.0_c76753.4	(AG)8	5365	5380	BoeWGS1.0_c256602.2	(AG)8	1410	1425
chr7.187	(TA)6	900912	900923	BoeWGS1.0_c76754.1	(AT)6	44	55	BoeWGS1.0_c168985.1	(AT)10	39	58
chr7.209	(AT)8	1048144	1048159	BoeWGS1.0_c87851.2	(AT)7	2670	2683	BoeWGS1.0_c290902.1	(AT)7	1197	1210
chr7.256	(TA)9	1253742	1253759	BoeWGS1.0_c5749.1	(TA)6	658	669	BoeWGS1.0_c53930.1	(TA)6	3627	3638
chr7.282	(TTTA)5	1368293	1368312	BoeWGS1.0_c48413.1	(TTTA)5	344	363	BoeWGS1.0_c275849.1	(TTTA)6	624	647
chr7.299	(TA)6	1435962	1435973	BoeWGS1.0_c109928.2	(TA)8	508	523	BoeWGS1.0_c109928.1	(AT)6	261	272
chr7.303	(GA)8	1450765	1450780	BoeWGS1.0_c46038.3	(TC)11	3631	3652	BoeWGS1.0_c58949.3	(TC)11	3299	3320
chr7.304	(TC)9	1451788	1451805	BoeWGS1.0_c46038.2	(GA)8	2188	2203	BoeWGS1.0_c58949.2	(GA)8	1858	1873
chr7.313	(TTA)7	1497292	1497312	BoeWGS1.0_c17961.1	(TTA)7	1969	1989	BoeWGS1.0_c9122.3	(TAA)8	10281	10304
chr7.320	(TC)9	1543263	1543280	BoeWGS1.0_c61184.1	(GA)13	2110	2135	BoeWGS1.0_c61183.1	(AG)9	2517	2534
chr7.323	(TA)6	1551481	1551492	BoeWGS1.0_c200060.2	(TA)6	1275	1286	BoeWGS1.0_c132579.1	(TA)9	281	298
chr7.347	(AT)7	1672535	1672548	BoeWGS1.0_c269197.1	(AT)21	1643	1684	BoeWGS1.0_c269196.1	(AT)7	1637	1650
chr7.367	(TA)6	1769056	1769067	BoeWGS1.0_c150626.3	(AT)6	3408	3419	BoeWGS1.0_c150625.2	(AT)7	2247	2260
chr7.380	(AT)13	1891001	1891026	BoeWGS1.0_c63995.3	(AT)7	4487	4500	BoeWGS1.0_c63994.1	(AT)7	3329	3342
chr7.395	(TTA)10	1947059	1947088	BoeWGS1.0_c181036.2	(AAT)5	1736	1750	BoeWGS1.0_c147172.2	(TTA)5	1918	1932
chr7.398	(TAT)6	1968410	1968427	BoeWGS1.0_c61478.2	(ATT)5	5508	5522	BoeWGS1.0_c137508.2	(TAA)5	7652	7666
chr7.399	(AG)6	1972703	1972714	BoeWGS1.0_c137508.1	(CT)6	3484	3495	BoeWGS1.0_c61478.3	(AG)11	9748	9769
chr7.404	(AC)7	1999525	1999538	BoeWGS1.0_c262816.1	(TG)7	480	493	BoeWGS1.0_c262815.1	(TG)9	476	493
chr7.417	(TCT)8	2096741	2096764	BoeWGS1.0_c269534.1	(AAG)6	1	18	BoeWGS1.0_c269535.1	(AAG)6	4	21
chr7.484	(TC)8	2478417	2478432	BoeWGS1.0_c21002.2	(AG)6	5899	5910	BoeWGS1.0_c31687.1	(TC)8	14582	14597
chr7.540	(TA)6	2750095	2750106	BoeWGS1.0_c75145.1	(AT)8	6416	6431	BoeWGS1.0_c226285.1	(TA)6	491	502
chr7.552	(AGG)5	2826964	2826978	BoeWGS1.0_c66211.1	(GAA)5	128	142	BoeWGS1.0_c75980.1	(CTC)9	301	327
chr7.571	(AAT)6	2969515	2969532	BoeWGS1.0_c193606.3	(AAT)6	5491	5508	BoeWGS1.0_c29122.1	(ATT)10	11285	11314
chr7.596	(AT)6	3111526	3111537	BoeWGS1.0_c281847.1	(AT)8	955	970	BoeWGS1.0_c18560.1	(AT)8	806	821
chr7.641	(AAT)6	3341009	3341026	BoeWGS1.0_c25212.1	(TAA)5	2190	2204	BoeWGS1.0_c34974.2	(TAA)5	8187	8201
chr7.647	(TTA)9	3389816	3389842	BoeWGS1.0_c226193.1	(TTA)16	4650	4697	BoeWGS1.0_c30403.1	(ATA)9	635	661
chr7.648	(TTA)7	3391513	3391533	BoeWGS1.0_c225706.1	(TTA)7	495	515	BoeWGS1.0_c83430.2	(AAT)5	8465	8479
chr7.650	(TA)11	3408456	3408477	BoeWGS1.0_c150825.2	(AT)6	3384	3395	BoeWGS1.0_c180901.1	(TA)6	1535	1546
chr7.655	(GCC)5	3423758	3423772	BoeWGS1.0_c98488.1	(GCC)6	1437	1454	BoeWGS1.0_c159711.2	(CGG)5	8555	8569
chr7.656	(TTA)5	3436777	3436791	BoeWGS1.0_c56670.3	(ATA)7	3160	3180	BoeWGS1.0_c126187.2	(TTA)5	1979	1993
chr7.664	(AT)7	3467546	3467559	BoeWGS1.0_c275860.1	(AT)8	821	836	BoeWGS1.0_c208210.1	(AT)8	822	837
chr7.671	(AGA)5	3495106	3495120	BoeWGS1.0_c106246.1	(TTC)5	1559	1573	BoeWGS1.0_c217513.1	(AGA)7	361	381
chr7.684	(AAAT)5	3554085	3554104	BoeWGS1.0_c30892.2	(ATTT)6	4535	4558	BoeWGS1.0_c124429.1	(AAAT)5	6678	6697
chr7.688	(TAA)8	3580637	3580660	BoeWGS1.0_c277004.2	(ATT)6	1916	1933	BoeWGS1.0_c211422.1	(TAT)6	2128	2145
chr7.710	(CTT)6	3735610	3735627	BoeWGS1.0_c42668.2	(CTT)6	6784	6801	BoeWGS1.0_c117802.1	(AAG)7	2182	2202
chr7.720	(ATA)6	3797014	3797031	BoeWGS1.0_c20948.1	(TAT)5	834	848	BoeWGS1.0_c165975.3	(AAT)6	5316	5333
chr7.724	(TA)10	3813678	3813697	BoeWGS1.0_c63204.1	(AT)8	2092	2107	BoeWGS1.0_c63203.1	(AT)8	4565	4580
chr7.730	(GA)8	3838090	3838105	BoeWGS1.0_c89896.2	(GA)8	8359	8374	BoeWGS1.0_c421.2	(CT)7	16647	16660
chr7.737	(TTA)7	3895656	3895676	BoeWGS1.0_c85625.1	(AAT)5	1608	1622	BoeWGS1.0_c125218.1	(TTA)7	175	195
chr7.744	(GA)9	3934024	3934041	BoeWGS1.0_c54346.1	(GA)6	6901	6912	BoeWGS1.0_c11166.1	(GA)9	8328	8345
chr7.755	(TAA)6	3987127	3987144	BoeWGS1.0_c7086.5	(TAA)6	13575	13592	BoeWGS1.0_c7086.6	(AAT)5	13842	13856
chr7.762	(GAA)5	4010786	4010800	BoeWGS1.0_c246088.1	(AGA)5	582	596	BoeWGS1.0_c68029.1	(TCT)6	1056	1073
chr7.776	(ATT)6	4088925	4088942	BoeWGS1.0_c24611.2	(ATT)6	14684	14701	BoeWGS1.0_c157577.1	(ATT)7	516	536
chr7.778	(AAAT)5	4099740	4099759	BoeWGS1.0_c144722.1	(AAAT)5	6430	6449	BoeWGS1.0_c144724.1	(TG)6	4575	4586
chr7.780	(CT)8	4108543	4108558	BoeWGS1.0_c31563.1	(CT)8	4202	4217	BoeWGS1.0_c9349.6	(AG)6	6037	6048
chr7.783	(TA)7	4112339	4112352	BoeWGS1.0_c32119.3	(TA)7	3519	3532	BoeWGS1.0_c9349.3	(TA)16	2171	2202
chr7.802	(CT)14	4170853	4170880	BoeWGS1.0_c159671.1	(CT)6	1242	1253	BoeWGS1.0_c280373.1	(AG)6	160	171
chr7.809	(AAT)7	4256154	4256174	BoeWGS1.0_c217433.4	(ATT)7	4106	4126	BoeWGS1.0_c7093.3	(ATT)5	5024	5038
chr7.811	(TA)9	4259151	4259168	BoeWGS1.0_c217433.1	(TA)11	907	928	BoeWGS1.0_c7093.1	(TA)9	973	990
chr7.832	(AT)8	4416780	4416795	BoeWGS1.0_c117350.1	(AT)8	1416	1431	BoeWGS1.0_c172343.1	(AT)7	1387	1400
chr7.859	(AAAT)5	4574504	4574523	BoeWGS1.0_c317178.1	(TTAT)7	1427	1454	BoeWGS1.0_c35262.1	(AAAT)5	470	489
chr7.871	(AT)9	4627224	4627241	BoeWGS1.0_c52261.1	(AT)9	2065	2082	BoeWGS1.0_c52260.1	(AT)8	2219	2234
chr7.879	(TTA)6	4642895	4642912	BoeWGS1.0_c278392.1	(AAT)6	823	840	BoeWGS1.0_c186154.1	(TTA)7	252	272
chr7.880	(TA)12	4647755	4647778	BoeWGS1.0_c134573.1	(TA)6	4531	4542	BoeWGS1.0_c186187.1	(TA)6	2680	2691
chr7.887	(AT)13	4679976	4680001	BoeWGS1.0_c59381.1	(AAT)6	997	1014	BoeWGS1.0_c59203.1	(AT)6	4775	4786
chr7.893	(AT)6	4770564	4770575	BoeWGS1.0_c183070.1	(AT)8	3239	3254	BoeWGS1.0_c183068.1	(AT)6	587	598
chr7.913	(AAT)5	4899686	4899700	BoeWGS1.0_c293600.1	(TTA)7	1241	1261	BoeWGS1.0_c228974.1	(AAT)5	659	673
chr7.918	(TA)8	4923021	4923036	BoeWGS1.0_c210389.1	(TA)11	906	927	BoeWGS1.0_c235753.1	(AT)11	1591	1612
chr7.927	(AG)11	4968125	4968146	BoeWGS1.0_c31652.2	(CT)6	2186	2197	BoeWGS1.0_c230620.1	(AG)6	79	90
chr7.934	(AT)8	5009753	5009768	BoeWGS1.0_c288011.1	(TA)10	709	728	BoeWGS1.0_c192019.2	(AT)8	5161	5176
chr7.946	(AT)9	5051537	5051554	BoeWGS1.0_c194304.1	(AT)9	658	675	BoeWGS1.0_c688.1	(AT)8	2492	2507
chr7.965	(ATA)7	5197474	5197494	BoeWGS1.0_c218475.1	(TTA)7	1715	1735	BoeWGS1.0_c218439.1	(TTA)6	1697	1714
chr7.986	(AAG)9	5327229	5327255	BoeWGS1.0_c314931.1	(AAG)9	303	329	BoeWGS1.0_c221885.1	(AAG)5	5415	5429
chr7.989	(TA)16	5345170	5345201	BoeWGS1.0_c71658.1	(TA)8	995	1010	BoeWGS1.0_c74935.5	(TA)16	8386	8417
chr7.990	(TG)9	5346457	5346474	BoeWGS1.0_c74935.4	(CA)8	7125	7140	BoeWGS1.0_c71658.2	(TG)9	2246	2263
chr7.996	(TA)6	5354479	5354490	BoeWGS1.0_c190249.1	(TA)7	1052	1065	BoeWGS1.0_c191150.2	(TA)6	3413	3424
chr7.1013	(TA)6	5470633	5470644	BoeWGS1.0_c69456.1	(TA)7	2769	2782	BoeWGS1.0_c68912.1	(TA)6	2752	2763
chr7.1016	(AT)6	5494405	5494416	BoeWGS1.0_c167882.1	(AT)8	3563	3578	BoeWGS1.0_c70206.1	(AT)6	921	932
chr7.1169	(AT)8	6452064	6452079	BoeWGS1.0_c107386.1	(AT)17	176	209	BoeWGS1.0_c107387.3	(AT)8	4424	4439
chr7.1193	(AT)8	6512125	6512140	BoeWGS1.0_c211925.1	(TA)8	146	161	BoeWGS1.0_c211926.1	(TA)6	96	107
chr7.1195	(TCTT)6	6530018	6530041	BoeWGS1.0_c176227.1	(TCTT)5	10	29	BoeWGS1.0_c250394.1	(AAAG)5	422	441
chr7.1221	(TTA)6	6658311	6658328	BoeWGS1.0_c221965.1	(TAA)7	1441	1461	BoeWGS1.0_c212793.1	(TAA)6	1354	1371
chr7.1230	(AT)6	6699693	6699704	BoeWGS1.0_c262688.2	(AT)6	885	896	BoeWGS1.0_c262689.2	(AT)7	884	897
chr7.1252	(TAT)9	6813914	6813940	BoeWGS1.0_c59999.1	(TAT)7	1608	1628	BoeWGS1.0_c59999.8	(AAT)7	11918	11938
chr7.1271	(AG)8	6914797	6914812	BoeWGS1.0_c33359.1	(AG)8	8289	8304	BoeWGS1.0_c60451.3	(AG)7	8419	8432
chr7.1290	(CAT)6	7012997	7013014	BoeWGS1.0_c151972.2	(ATG)6	11584	11601	BoeWGS1.0_c4792.1	(ATG)9	182	208
chr7.1305	(AT)6	7119154	7119165	BoeWGS1.0_c147767.1	(AT)6	2435	2446	BoeWGS1.0_c147766.1	(AT)8	2437	2452
chr7.1318	(TCA)7	7161810	7161830	BoeWGS1.0_c75175.1	(GAT)7	5260	5280	BoeWGS1.0_c141370.1	(GAT)6	1519	1536
chr7.1360	(AT)8	7395520	7395535	BoeWGS1.0_c114407.2	(AT)6	649	660	BoeWGS1.0_c268430.2	(TA)8	827	842
chr7.1361	(AT)6	7396045	7396056	BoeWGS1.0_c268430.1	(TA)7	297	310	BoeWGS1.0_c114407.3	(AT)6	1173	1184
chr7.1390	(AAG)5	7590165	7590179	BoeWGS1.0_c110248.1	(AAG)5	1593	1607	BoeWGS1.0_c110247.1	(AAG)7	1593	1613
chr7.1392	(AT)38	7592069	7592144	BoeWGS1.0_c278735.3	(AT)7	1033	1046	BoeWGS1.0_c124310.2	(AT)7	1021	1034
chr7.1393	(AAT)7	7600614	7600634	BoeWGS1.0_c32817.1	(TTA)6	6014	6031	BoeWGS1.0_c23474.1	(AAT)7	6474	6494
chr7.1412	(ATA)5	7741577	7741591	BoeWGS1.0_c19369.3	(ATA)8	7595	7618	BoeWGS1.0_c37820.7	(TTA)5	17476	17490
chr7.1420	(AG)8	7803544	7803559	BoeWGS1.0_c116091.2	(AG)9	1262	1279	BoeWGS1.0_c189380.2	(AG)8	1236	1251
chr7.1424	(TATT)5	7809578	7809597	BoeWGS1.0_c228617.1	(AAAT)5	3671	3690	BoeWGS1.0_c50801.2	(AAAT)6	7761	7784
chr7.1474	(TA)7	8107810	8107823	BoeWGS1.0_c17769.1	(TA)18	1861	1896	BoeWGS1.0_c76117.1	(TA)7	4494	4507
chr7.1489	(AC)8	8252845	8252860	BoeWGS1.0_c33836.1	(AC)8	795	810	BoeWGS1.0_c151556.1	(TG)15	1727	1756
chr7.1498	(ATG)5	8352892	8352906	BoeWGS1.0_c215181.1	(ATG)6	1801	1818	BoeWGS1.0_c254848.1	(ATG)5	1621	1635
chr7.1508	(TG)7	8377449	8377462	BoeWGS1.0_c104780.2	(TG)6	1024	1035	BoeWGS1.0_c104779.2	(TG)6	1245	1256
chr7.1549	(TG)6	8551039	8551050	BoeWGS1.0_c160961.1	(CA)6	485	496	BoeWGS1.0_c29310.2	(CA)9	4195	4212
chr7.1572	(TAT)11	8722691	8722723	BoeWGS1.0_c195239.2	(AAT)8	2963	2986	BoeWGS1.0_c295803.1	(TAT)8	695	718
chr7.1585	(TA)6	8756698	8756709	BoeWGS1.0_c98510.2	(TA)6	749	760	BoeWGS1.0_c98511.2	(TA)18	763	798
chr7.1615	(TTA)6	8922652	8922669	BoeWGS1.0_c66649.1	(AAT)6	556	573	BoeWGS1.0_c240905.1	(TTA)5	90	104
chr7.1656	(AGA)6	9388742	9388759	BoeWGS1.0_c98108.2	(AAG)6	2026	2043	BoeWGS1.0_c98106.1	(AGA)8	1449	1472
chr7.1663	(TA)8	9413863	9413878	BoeWGS1.0_c57943.2	(TA)10	3086	3105	BoeWGS1.0_c137231.2	(TA)10	1438	1457
chr7.1849	(TAG)7	10431118	10431138	BoeWGS1.0_c69415.1	(ACT)7	39	59	BoeWGS1.0_c134867.1	(ACT)6	40	57
chr7.1862	(AAT)9	10510413	10510439	BoeWGS1.0_c140451.1	(AAT)9	1110	1136	BoeWGS1.0_c140452.1	(AAT)6	1185	1202
chr7.1883	(TA)11	10663020	10663041	BoeWGS1.0_c24899.1	(AT)12	1161	1184	BoeWGS1.0_c24900.1	(AT)12	1948	1971
chr7.1906	(TAA)10	10776787	10776816	BoeWGS1.0_c153438.1	(ATT)10	63	92	BoeWGS1.0_c26998.1	(ATT)12	773	808
chr7.1982	(TG)6	11416730	11416741	BoeWGS1.0_c14009.1	(TG)6	13577	13588	BoeWGS1.0_c212116.1	(AC)8	1479	1494
chr7.2022	(ATTT)6	11734284	11734307	BoeWGS1.0_c188636.1	(AAAT)5	1864	1883	BoeWGS1.0_c25511.3	(TTTA)5	1676	1695
chr7.2036	(TA)7	11775672	11775685	BoeWGS1.0_c55543.1	(TA)6	1	12	BoeWGS1.0_c55603.1	(TA)6	1018	1029
chr7.2075	(GA)8	12020901	12020916	BoeWGS1.0_c26973.2	(CT)7	2178	2191	BoeWGS1.0_c215313.2	(CT)7	2053	2066
chr7.2076	(TTA)7	12022125	12022145	BoeWGS1.0_c26973.1	(AAT)5	984	998	BoeWGS1.0_c215313.1	(AAT)5	829	843
chr7.2091	(TTAT)5	12092098	12092117	BoeWGS1.0_c132963.3	(TTAT)8	2908	2939	BoeWGS1.0_c126596.2	(TTAT)5	1489	1508
chr7.2093	(TA)6	12099065	12099076	BoeWGS1.0_c102673.2	(TA)7	1792	1805	BoeWGS1.0_c133493.2	(TA)7	1627	1640
chr7.2131	(CTTT)7	12323276	12323303	BoeWGS1.0_c210726.1	(CTTT)6	1411	1434	BoeWGS1.0_c277636.2	(GAAA)7	2316	2343
chr7.2132	(AT)10	12328110	12328129	BoeWGS1.0_c210726.2	(AT)8	2615	2630	BoeWGS1.0_c277636.1	(AT)8	1148	1163
chr7.2148	(TA)6	12457849	12457860	BoeWGS1.0_c134699.1	(TA)6	1378	1389	BoeWGS1.0_c297340.1	(AT)8	25	40
chr7.2230	(AAAT)6	13158346	13158369	BoeWGS1.0_c211823.1	(AAAT)5	91	110	BoeWGS1.0_c54580.1	(AAAT)5	91	110
chr7.2311	(CA)8	13977047	13977062	BoeWGS1.0_c150050.1	(CA)7	7012	7025	BoeWGS1.0_c150051.1	(CA)7	7029	7042
chr7.2322	(AT)7	14029282	14029295	BoeWGS1.0_c207037.1	(TA)7	1	14	BoeWGS1.0_c286936.1	(AT)6	591	602
chr7.2371	(CA)7	14440116	14440129	BoeWGS1.0_c103482.1	(TG)7	2151	2164	BoeWGS1.0_c103481.2	(TG)6	3870	3881
chr7.2419	(TTC)7	14751192	14751212	BoeWGS1.0_c152946.2	(AAG)7	692	712	BoeWGS1.0_c171900.1	(TTC)5	456	470
chr7.2424	(GTT)5	14817813	14817827	BoeWGS1.0_c61035.1	(GTT)5	7228	7242	BoeWGS1.0_c39968.1	(CAA)6	4336	4353
chr7.2473	(TAAT)5	15122604	15122623	BoeWGS1.0_c122493.1	(AATT)5	1591	1610	BoeWGS1.0_c160955.1	(AATT)6	1599	1622
chr7.2475	(TTA)6	15133277	15133294	BoeWGS1.0_c68082.2	(TTA)5	6213	6227	BoeWGS1.0_c68082.3	(AAT)6	6398	6415
chr7.2552	(TCTT)9	15595322	15595357	BoeWGS1.0_c57274.2	(AGAA)7	4291	4318	BoeWGS1.0_c57371.3	(AGAA)9	6256	6291
chr7.2555	(CT)11	15615692	15615713	BoeWGS1.0_c33662.3	(CT)7	1623	1636	BoeWGS1.0_c33663.1	(CT)7	1594	1607
chr7.2569	(ATA)5	15667288	15667302	BoeWGS1.0_c76784.2	(ATA)5	1880	1894	BoeWGS1.0_c76785.3	(TAT)10	1334	1363
chr7.2595	(TATG)5	15782215	15782234	BoeWGS1.0_c154807.1	(AT)14	3637	3664	BoeWGS1.0_c167376.1	(TATG)5	732	751
chr7.2596	(CAT)5	15786816	15786830	BoeWGS1.0_c251109.1	(CAT)5	1264	1278	BoeWGS1.0_c167376.2	(CAT)6	5290	5307
chr7.2615	(TA)19	15884998	15885035	BoeWGS1.0_c316720.1	(TA)6	482	493	BoeWGS1.0_c240556.1	(TA)6	1145	1156
chr7.2770	(AT)8	17154529	17154544	BoeWGS1.0_c233629.2	(AT)9	3539	3556	BoeWGS1.0_c144665.1	(AT)8	1321	1336
chr7.2781	(GA)6	17233735	17233746	BoeWGS1.0_c177078.1	(GA)7	281	294	BoeWGS1.0_c131127.3	(TC)6	1671	1682
chr7.2782	(CCT)5	17235079	17235093	BoeWGS1.0_c177078.2	(CCA)7	1619	1639	BoeWGS1.0_c131127.1	(GGT)5	329	343
chr7.2837	(TA)19	17673585	17673622	BoeWGS1.0_c54752.1	(AT)20	41	80	BoeWGS1.0_c69766.1	(TA)20	12	51
chr7.2872	(CT)6	17834809	17834820	BoeWGS1.0_c57118.5	(CT)6	11651	11662	BoeWGS1.0_c46579.1	(GA)7	4256	4269
chr7.2874	(AT)9	17857797	17857814	BoeWGS1.0_c290811.1	(AT)7	1577	1590	BoeWGS1.0_c72766.1	(AT)7	1570	1583
chr7.2909	(AT)9	18181595	18181612	BoeWGS1.0_c52416.1	(TA)6	1788	1799	BoeWGS1.0_c154441.1	(ATT)6	1795	1812
chr7.2946	(GGT)7	18432785	18432805	BoeWGS1.0_c114672.2	(CCA)7	10120	10140	BoeWGS1.0_c114671.2	(CCA)6	5861	5878
chr7.2947	(TA)6	18435135	18435146	BoeWGS1.0_c114672.1	(AT)7	8863	8876	BoeWGS1.0_c114671.1	(AT)6	4603	4614
chr7.2949	(TATT)6	18451092	18451115	BoeWGS1.0_c268561.1	(TATT)6	398	421	BoeWGS1.0_c246281.1	(AAAT)5	243	262
chr7.2950	(CT)6	18465897	18465908	BoeWGS1.0_c273713.1	(CT)7	116	129	BoeWGS1.0_c127274.1	(CT)6	115	126
chr7.2967	(AAT)10	18655525	18655554	BoeWGS1.0_c269424.1	(TAT)6	40	57	BoeWGS1.0_c228253.1	(AAT)6	510	527
chr7.2991	(GAT)6	18808329	18808346	BoeWGS1.0_c186875.1	(ATC)9	1388	1414	BoeWGS1.0_c186876.1	(ATC)6	1444	1461
chr7.3030	(AG)7	19015659	19015672	BoeWGS1.0_c193030.1	(AG)9	953	970	BoeWGS1.0_c117993.1	(AG)7	1609	1622
chr7.3082	(TG)7	19261027	19261040	BoeWGS1.0_c117831.1	(AC)7	7488	7501	BoeWGS1.0_c117830.1	(AC)10	544	563
chr7.3095	(TC)6	19308648	19308659	BoeWGS1.0_c155411.1	(GA)6	1309	1320	BoeWGS1.0_c72714.2	(TC)7	3003	3016
chr7.3124	(CT)8	19471723	19471738	BoeWGS1.0_c52721.2	(AG)9	9762	9779	BoeWGS1.0_c20940.1	(AG)9	9745	9762
chr7.3155	(AC)6	19614202	19614213	BoeWGS1.0_c118262.1	(AC)6	2408	2419	BoeWGS1.0_c80445.1	(AC)7	468	481
chr7.3160	(TA)14	19659517	19659544	BoeWGS1.0_c61212.1	(TA)7	41	54	BoeWGS1.0_c229262.1	(AT)7	1786	1799
chr7.3194	(AAG)5	19914235	19914249	BoeWGS1.0_c75713.1	(CTT)5	241	255	BoeWGS1.0_c75715.1	(CTT)7	223	243
chr7.3207	(TA)14	20102389	20102416	BoeWGS1.0_c3896.1	(TA)6	4847	4858	BoeWGS1.0_c108315.1	(TA)6	659	670
chr7.3210	(GA)12	20124212	20124235	BoeWGS1.0_c159814.1	(TC)9	887	904	BoeWGS1.0_c159815.1	(TC)9	1121	1138
chr7.3218	(TTA)5	20202749	20202763	BoeWGS1.0_c244287.2	(ATA)5	453	467	BoeWGS1.0_c244288.2	(ATA)7	462	482
chr7.3250	(ATT)8	20396431	20396454	BoeWGS1.0_c213148.1	(AAT)6	823	840	BoeWGS1.0_c181240.1	(AAT)6	811	828
chr7.3313	(TC)6	20965571	20965582	BoeWGS1.0_c174978.1	(GT)7	1443	1456	BoeWGS1.0_c174977.2	(AG)7	3171	3184
chr7.3316	(TA)8	20973612	20973627	BoeWGS1.0_c180355.1	(AT)7	1	14	BoeWGS1.0_c236845.1	(AT)7	1405	1418
chr7.3325	(AAT)5	21049640	21049654	BoeWGS1.0_c225921.1	(TTA)5	1830	1844	BoeWGS1.0_c11197.1	(AAT)6	7154	7171
chr7.3360	(AT)7	21303891	21303904	BoeWGS1.0_c109358.1	(AT)6	1969	1980	BoeWGS1.0_c279718.1	(AT)7	306	319
chr7.3361	(AT)7	21305759	21305772	BoeWGS1.0_c305557.1	(AT)7	391	404	BoeWGS1.0_c216500.1	(AT)10	292	311
chr7.3388	(GCA)7	21494209	21494229	BoeWGS1.0_c14935.1	(GCA)6	3760	3777	BoeWGS1.0_c45168.1	(GCA)7	3004	3024
chr7.3392	(TAT)5	21522724	21522738	BoeWGS1.0_c4079.3	(AAT)5	10672	10686	BoeWGS1.0_c43245.1	(TAT)16	10003	10050
chr7.3393	(TAT)5	21539315	21539329	BoeWGS1.0_c4079.3	(AAT)5	10672	10686	BoeWGS1.0_c43245.1	(TAT)16	10003	10050
chr7.3408	(TA)8	21665861	21665876	BoeWGS1.0_c126506.1	(TA)7	1	14	BoeWGS1.0_c161927.1	(AT)7	2703	2716
chr7.3418	(GGA)7	21801615	21801635	BoeWGS1.0_c212792.1	(CCT)7	4524	4544	BoeWGS1.0_c221594.1	(GGA)8	1020	1043
chr7.3422	(ATA)5	21822227	21822241	BoeWGS1.0_c135629.1	(ATT)6	1103	1120	BoeWGS1.0_c289960.1	(ATT)6	303	320
chr7.3426	(TA)10	21836062	21836081	BoeWGS1.0_c286416.1	(TA)10	1	20	BoeWGS1.0_c92252.5	(TA)8	3439	3454
chr7.3454	(TCTT)6	21946191	21946214	BoeWGS1.0_c8855.3	(TCTT)8	6032	6063	BoeWGS1.0_c8855.4	(TCTT)8	6218	6249
chr7.3473	(TG)9	22159951	22159968	BoeWGS1.0_c144983.1	(AC)11	900	921	BoeWGS1.0_c152812.1	(TG)9	533	550
chr7.3477	(ATT)5	22173693	22173707	BoeWGS1.0_c3247.1	(ATT)5	3518	3532	BoeWGS1.0_c3248.5	(ATT)6	12533	12550
chr7.3482	(AT)7	22214434	22214447	BoeWGS1.0_c4402.1	(AT)7	8478	8491	BoeWGS1.0_c172440.1	(AT)6	973	984
chr7.3508	(AAT)5	22442061	22442075	BoeWGS1.0_c233923.1	(TTA)6	366	383	BoeWGS1.0_c270558.1	(AAT)6	2604	2621
chr7.3523	(ATA)7	22555859	22555879	BoeWGS1.0_c282705.1	(AG)8	561	576	BoeWGS1.0_c104710.1	(ATA)8	29	52
chr7.3550	(TA)6	22716029	22716040	BoeWGS1.0_c188413.2	(AT)6	1808	1819	BoeWGS1.0_c41763.2	(TA)8	1919	1934
chr7.3553	(TC)6	22733312	22733323	BoeWGS1.0_c90680.2	(TC)7	962	975	BoeWGS1.0_c89315.2	(TC)7	1337	1350
chr7.3604	(AG)9	22967155	22967172	BoeWGS1.0_c129289.1	(TC)7	1270	1283	BoeWGS1.0_c129290.1	(TC)7	1013	1026
chr7.3609	(AAT)12	23015074	23015109	BoeWGS1.0_c127121.2	(TTA)15	343	387	BoeWGS1.0_c127121.1	(TTA)12	193	228
chr7.3612	(AAT)5	23029270	23029284	BoeWGS1.0_c114891.1	(AAT)6	6340	6357	BoeWGS1.0_c114891.2	(TATT)5	6626	6645
chr7.3627	(TC)8	23114796	23114811	BoeWGS1.0_c9874.1	(AG)6	9863	9874	BoeWGS1.0_c10041.1	(AG)6	1082	1093
chr7.3635	(TA)7	23154968	23154981	BoeWGS1.0_c105107.1	(AT)8	3246	3261	BoeWGS1.0_c58867.1	(TA)8	135	150
chr7.3668	(ATA)6	23348997	23349014	BoeWGS1.0_c42985.6	(TTA)7	6081	6101	BoeWGS1.0_c42984.1	(TTA)6	1463	1480
chr7.3672	(TAA)6	23354069	23354086	BoeWGS1.0_c281935.1	(TAA)9	118	144	BoeWGS1.0_c42985.1	(TTA)6	672	689
chr7.3674	(AAT)6	23360885	23360902	BoeWGS1.0_c223582.2	(AAT)7	3555	3575	BoeWGS1.0_c223584.1	(AAT)6	1001	1018
chr7.3712	(AG)6	23628370	23628381	BoeWGS1.0_c238018.2	(CT)7	1036	1049	BoeWGS1.0_c207808.1	(CT)6	2055	2066
chr7.3747	(TAA)8	23799275	23799298	BoeWGS1.0_c101870.1	(TAA)5	526	540	BoeWGS1.0_c53531.1	(TAT)5	3161	3175
chr7.3758	(GAA)8	23881049	23881072	BoeWGS1.0_c57653.1	(GAA)8	1694	1717	BoeWGS1.0_c192677.2	(GAA)5	1942	1956
chr7.3760	(AT)6	23900054	23900065	BoeWGS1.0_c54595.1	(TA)6	1459	1470	BoeWGS1.0_c233420.1	(AT)9	672	689
chr7.3762	(TAT)5	23904653	23904667	BoeWGS1.0_c129107.2	(TAT)6	715	732	BoeWGS1.0_c29011.1	(TAT)5	10	24
chr7.3805	(TCA)5	24112387	24112401	BoeWGS1.0_c95106.1	(GAA)6	445	462	BoeWGS1.0_c95105.1	(GAT)6	420	437
chr7.3824	(ATC)6	24214189	24214206	BoeWGS1.0_c147952.1	(ATT)5	37	51	BoeWGS1.0_c205999.1	(TGA)6	17	34
chr7.3828	(ATAA)5	24261699	24261718	BoeWGS1.0_c168724.1	(TTTA)7	1999	2026	BoeWGS1.0_c168725.1	(TTTA)5	623	642
chr7.3829	(AT)6	24264969	24264980	BoeWGS1.0_c138546.1	(AT)7	1925	1938	BoeWGS1.0_c138545.1	(AT)7	3135	3148
chr7.3831	(ATC)5	24277517	24277531	BoeWGS1.0_c154054.1	(ATC)5	586	600	BoeWGS1.0_c267344.2	(GAT)7	1214	1234
chr7.3839	(AATA)6	24285517	24285540	BoeWGS1.0_c112025.1	(AATA)5	504	523	BoeWGS1.0_c111976.1	(AATA)6	696	719
chr7.3842	(AT)6	24291133	24291144	BoeWGS1.0_c291509.1	(AT)6	1017	1028	BoeWGS1.0_c194156.1	(TA)10	1226	1245
chr7.3843	(CCT)5	24302529	24302543	BoeWGS1.0_c69364.1	(CCT)5	2723	2737	BoeWGS1.0_c69364.2	(CTC)9	2947	2973
chr7.3854	(TA)20	24348119	24348158	BoeWGS1.0_c61955.2	(TA)6	1497	1508	BoeWGS1.0_c156363.1	(TA)6	99	110
chr7.3868	(CT)7	24423198	24423211	BoeWGS1.0_c265752.1	(GA)6	5210	5221	BoeWGS1.0_c248482.1	(CT)7	849	862
chr7.3898	(ATA)5	24560686	24560700	BoeWGS1.0_c10242.5	(TTA)5	13045	13059	BoeWGS1.0_c160685.2	(TTA)7	1112	1132
chr7.3907	(TG)6	24595441	24595452	BoeWGS1.0_c197257.1	(TG)6	2555	2566	BoeWGS1.0_c197256.1	(TG)7	2553	2566
chr7.3918	(TTA)5	24638396	24638410	BoeWGS1.0_c90591.1	(TTA)5	63	77	BoeWGS1.0_c123825.1	(TTA)8	65	88
chr7.3924	(AT)6	24683022	24683033	BoeWGS1.0_c201571.1	(TA)6	2993	3004	BoeWGS1.0_c292493.1	(AT)24	11	58
chr7.3926	(TATT)5	24690523	24690542	BoeWGS1.0_c314927.1	(AAAT)7	158	185	BoeWGS1.0_c316617.1	(AAAT)5	158	177
chr7.3956	(AG)10	24801647	24801666	BoeWGS1.0_c80641.1	(AG)10	914	933	BoeWGS1.0_c64706.1	(AG)11	571	592
chr7.3977	(AG)6	24919233	24919244	BoeWGS1.0_c122405.1	(CT)6	3139	3150	BoeWGS1.0_c83497.2	(AG)7	3787	3800
chr7.3992	(CA)8	25049458	25049473	BoeWGS1.0_c177761.1	(TG)7	460	473	BoeWGS1.0_c141791.2	(TG)8	9230	9245
chr7.4008	(AT)8	25182220	25182235	BoeWGS1.0_c169236.1	(TA)15	152	181	BoeWGS1.0_c240838.1	(AT)8	5377	5392
chr7.4016	(GA)15	25239161	25239190	BoeWGS1.0_c54653.1	(GA)7	896	909	BoeWGS1.0_c230248.1	(GA)7	1312	1325
chr7.4040	(AG)7	25352861	25352874	BoeWGS1.0_c160085.1	(AT)6	1858	1869	BoeWGS1.0_c64106.2	(AG)7	5312	5325
chr7.4043	(AT)10	25368110	25368129	BoeWGS1.0_c34716.1	(AT)8	3816	3831	BoeWGS1.0_c52773.1	(AT)10	3254	3273
chr7.4045	(AT)11	25382625	25382646	BoeWGS1.0_c30680.1	(AT)11	3753	3774	BoeWGS1.0_c98693.1	(AT)24	1794	1841
chr7.4055	(ATT)6	25465049	25465066	BoeWGS1.0_c22164.1	(AAT)7	3434	3454	BoeWGS1.0_c86035.4	(ATT)7	6738	6758
chr7.4057	(AT)7	25485191	25485204	BoeWGS1.0_c30666.1	(TC)7	10793	10806	BoeWGS1.0_c30666.2	(TA)10	11079	11098
chr7.4060	(AT)12	25491915	25491938	BoeWGS1.0_c110830.1	(TA)9	6535	6552	BoeWGS1.0_c53976.1	(AT)12	6659	6682
chr7.4061	(AAT)6	25506731	25506748	BoeWGS1.0_c67370.1	(AAT)5	1170	1184	BoeWGS1.0_c69034.2	(AAT)6	3805	3822
chr7.4077	(ATT)7	25544939	25544959	BoeWGS1.0_c208120.1	(ATT)8	1263	1286	BoeWGS1.0_c211519.1	(AAT)7	264	284
chr7.4078	(TA)7	25549417	25549430	BoeWGS1.0_c85860.4	(TA)6	8783	8794	BoeWGS1.0_c70563.1	(TA)6	358	369
chr7.4079	(TTA)6	25551333	25551350	BoeWGS1.0_c70563.2	(TTA)7	2276	2296	BoeWGS1.0_c85860.2	(TAA)7	6860	6880
chr7.4082	(TA)7	25575710	25575723	BoeWGS1.0_c19958.1	(TA)7	2261	2274	BoeWGS1.0_c202041.2	(TA)8	851	866
chr7.4088	(AT)8	25600157	25600172	BoeWGS1.0_c207029.1	(TA)6	864	875	BoeWGS1.0_c141304.2	(TA)6	974	985
chr7.4176	(AAG)5	26003925	26003939	BoeWGS1.0_c224727.2	(TTC)5	620	634	BoeWGS1.0_c224727.1	(TA)6	313	324
chr7.4181	(TCC)6	26033976	26033993	BoeWGS1.0_c189547.1	(GAG)6	809	826	BoeWGS1.0_c136667.2	(TCC)7	3893	3913
chr7.4190	(TTA)10	26083335	26083364	BoeWGS1.0_c245495.1	(TTA)7	2827	2847	BoeWGS1.0_c251240.1	(ATA)7	379	399
chr7.4197	(AT)9	26100222	26100239	BoeWGS1.0_c57276.4	(AT)13	8250	8275	BoeWGS1.0_c97199.2	(AT)13	3188	3213
chr7.4204	(TC)7	26123026	26123039	BoeWGS1.0_c175960.1	(TC)7	519	532	BoeWGS1.0_c175961.1	(TC)6	519	530
chr7.4222	(ATT)6	26229188	26229205	BoeWGS1.0_c198727.1	(AAT)5	1744	1758	BoeWGS1.0_c94892.1	(ATT)5	1560	1574
chr7.4258	(TC)9	26470376	26470393	BoeWGS1.0_c42666.2	(GA)9	4092	4109	BoeWGS1.0_c11348.1	(TC)8	3250	3265
chr7.4274	(TA)7	26547529	26547542	BoeWGS1.0_c3563.1	(TA)6	929	940	BoeWGS1.0_c16367.1	(TA)6	1283	1294
chr7.4275	(GAG)5	26558452	26558466	BoeWGS1.0_c3563.2	(AACCCT)5	11668	11697	BoeWGS1.0_c3563.3	(GAG)6	11887	11904
chr7.4306	(GA)8	26723102	26723117	BoeWGS1.0_c13479.1	(GA)8	1631	1646	BoeWGS1.0_c13478.1	(GA)10	1628	1647
chr7.4323	(CAG)5	26770069	26770083	BoeWGS1.0_c149086.1	(TGA)6	2352	2369	BoeWGS1.0_c107188.1	(ATC)5	78	92
chr7.4340	(TAT)6	26834911	26834928	BoeWGS1.0_c130254.1	(AAT)5	4584	4598	BoeWGS1.0_c142157.1	(TAT)5	5249	5263
chr7.4355	(TA)6	26892015	26892026	BoeWGS1.0_c318614.1	(AT)9	294	311	BoeWGS1.0_c19275.6	(TA)9	7001	7018
chr7.4357	(GT)9	26899573	26899590	BoeWGS1.0_c163535.1	(TA)7	4909	4922	BoeWGS1.0_c163534.1	(GT)7	4945	4958
chr7.4359	(AAT)6	26904199	26904216	BoeWGS1.0_c222697.1	(ATT)7	1110	1130	BoeWGS1.0_c163535.3	(AAT)6	9029	9046
chr7.4366	(AT)7	26946043	26946056	BoeWGS1.0_c5626.1	(AT)6	3513	3524	BoeWGS1.0_c41692.2	(AT)6	5226	5237
chr7.4376	(ATAA)5	26983168	26983187	BoeWGS1.0_c256418.2	(ATAA)5	433	452	BoeWGS1.0_c256418.1	(TTGT)8	133	164
chr7.4377	(CT)11	26988698	26988719	BoeWGS1.0_c79617.1	(AAT)7	1752	1772	BoeWGS1.0_c110423.1	(TTA)7	5442	5462
chr7.4381	(AT)6	27012592	27012603	BoeWGS1.0_c108569.2	(TA)12	2350	2373	BoeWGS1.0_c145899.1	(AT)12	796	819
chr7.4384	(TAA)5	27034540	27034554	BoeWGS1.0_c56647.4	(TTA)6	14718	14735	BoeWGS1.0_c56603.2	(ATT)5	7449	7463
chr7.4400	(TA)7	27148045	27148058	BoeWGS1.0_c79199.1	(TA)8	579	594	BoeWGS1.0_c72967.2	(TA)7	4356	4369
chr7.4409	(AT)6	27173612	27173623	BoeWGS1.0_c212839.1	(AT)7	965	978	BoeWGS1.0_c246079.1	(AT)7	7	20
chr7.4410	(TG)8	27173949	27173964	BoeWGS1.0_c246096.1	(TG)10	336	355	BoeWGS1.0_c246079.2	(TG)8	344	359
chr7.4419	(TA)7	27265363	27265376	BoeWGS1.0_c168715.2	(AT)7	1789	1802	BoeWGS1.0_c208846.2	(AT)13	2768	2793
chr8.54	(GA)7	353251	353264	BoeWGS1.0_c203206.1	(GA)20	464	503	BoeWGS1.0_c242442.2	(CT)7	1069	1082
chr8.70	(TA)6	436541	436552	BoeWGS1.0_c81446.1	(TA)9	497	514	BoeWGS1.0_c85224.1	(TA)6	1927	1938
chr8.87	(ATT)13	515241	515279	BoeWGS1.0_c100476.3	(ATT)5	8052	8066	BoeWGS1.0_c100447.2	(ATT)13	6939	6977
chr8.116	(AT)6	684933	684944	BoeWGS1.0_c52489.1	(AT)12	1836	1859	BoeWGS1.0_c5387.2	(AT)6	3479	3490
chr8.118	(AAT)6	693376	693393	BoeWGS1.0_c202719.1	(ATT)7	1229	1249	BoeWGS1.0_c180048.1	(ATT)6	1226	1243
chr8.123	(GA)9	722647	722664	BoeWGS1.0_c148140.1	(GA)7	376	389	BoeWGS1.0_c242938.1	(GA)7	377	390
chr8.124	(ATTT)6	723519	723542	BoeWGS1.0_c148140.2	(TTTA)5	1239	1258	BoeWGS1.0_c242938.2	(TTTA)5	1234	1253
chr8.128	(AC)11	729548	729569	BoeWGS1.0_c309907.1	(GT)15	889	918	BoeWGS1.0_c134749.1	(AC)11	346	367
chr8.143	(TGA)6	821677	821694	BoeWGS1.0_c106738.1	(TGA)6	3841	3858	BoeWGS1.0_c106739.1	(TGA)7	3853	3873
chr8.160	(AG)13	906490	906515	BoeWGS1.0_c102628.2	(CT)12	4483	4506	BoeWGS1.0_c227172.1	(CT)13	1595	1620
chr8.173	(GA)16	964707	964738	BoeWGS1.0_c231946.1	(CT)22	1581	1624	BoeWGS1.0_c105609.1	(CT)16	1614	1645
chr8.179	(AG)11	1016898	1016919	BoeWGS1.0_c82128.1	(TC)14	580	607	BoeWGS1.0_c95364.1	(AG)11	7095	7116
chr8.225	(TA)6	1240299	1240310	BoeWGS1.0_c177471.4	(AT)7	2623	2636	BoeWGS1.0_c140783.2	(AT)7	2314	2327
chr8.234	(CT)7	1272056	1272069	BoeWGS1.0_c181110.2	(AG)8	1934	1949	BoeWGS1.0_c181110.1	(AG)8	1763	1778
chr8.252	(AAT)5	1366053	1366067	BoeWGS1.0_c12422.1	(AAT)5	9212	9226	BoeWGS1.0_c95122.1	(AAT)6	5119	5136
chr8.280	(AT)35	1450118	1450187	BoeWGS1.0_c15313.2	(TA)12	4428	4451	BoeWGS1.0_c101751.3	(AT)12	5848	5871
chr8.286	(TTG)5	1495220	1495234	BoeWGS1.0_c233851.1	(CAA)5	293	307	BoeWGS1.0_c285411.1	(TTG)6	267	284
chr8.287	(TA)9	1512326	1512343	BoeWGS1.0_c18626.1	(TA)7	1	14	BoeWGS1.0_c12765.1	(TA)7	3109	3122
chr8.347	(TA)23	1879551	1879596	BoeWGS1.0_c167687.1	(TA)8	3371	3386	BoeWGS1.0_c17233.6	(TA)8	11954	11969
chr8.353	(GA)9	1899585	1899602	BoeWGS1.0_c207315.1	(CT)6	11	22	BoeWGS1.0_c323296.1	(GA)6	521	532
chr8.370	(AC)8	1954869	1954884	BoeWGS1.0_c281088.1	(AC)10	32	51	BoeWGS1.0_c281098.1	(AC)8	35	50
chr8.383	(AG)8	2035339	2035354	BoeWGS1.0_c135996.2	(AG)8	2633	2648	BoeWGS1.0_c238421.2	(AG)9	2648	2665
chr8.385	(ATA)5	2039492	2039506	BoeWGS1.0_c127220.2	(TTA)5	716	730	BoeWGS1.0_c127219.2	(TTA)6	711	728
chr8.400	(AG)14	2133997	2134024	BoeWGS1.0_c222622.1	(AG)7	1255	1268	BoeWGS1.0_c238717.1	(CT)7	1613	1626
chr8.405	(AAT)13	2140781	2140819	BoeWGS1.0_c30316.2	(TTA)9	3383	3409	BoeWGS1.0_c84505.2	(AAT)9	4719	4745
chr8.436	(CA)8	2367609	2367624	BoeWGS1.0_c186011.2	(CA)8	1255	1270	BoeWGS1.0_c191952.1	(TG)6	1991	2002
chr8.441	(TG)8	2399723	2399738	BoeWGS1.0_c181230.1	(TG)8	2246	2261	BoeWGS1.0_c191480.2	(AC)7	2618	2631
chr8.442	(GT)8	2400740	2400755	BoeWGS1.0_c181230.2	(GT)10	3261	3280	BoeWGS1.0_c191480.1	(AC)8	1602	1617
chr8.477	(GAA)5	2554816	2554830	BoeWGS1.0_c13443.2	(GA)6	2479	2490	BoeWGS1.0_c13443.1	(GAA)5	2328	2342
chr8.485	(TG)10	2613037	2613056	BoeWGS1.0_c149178.1	(TG)10	794	813	BoeWGS1.0_c62640.1	(TG)12	2506	2529
chr8.532	(TA)9	2934393	2934410	BoeWGS1.0_c155689.1	(TA)9	861	878	BoeWGS1.0_c10059.1	(TA)6	2246	2257
chr8.539	(AT)9	3050429	3050446	BoeWGS1.0_c63375.1	(AT)12	346	369	BoeWGS1.0_c63374.1	(AT)12	1441	1464
chr8.584	(ATT)6	3308991	3309008	BoeWGS1.0_c2453.1	(ATT)6	1804	1821	BoeWGS1.0_c2452.1	(TAT)5	1013	1027
chr8.602	(GA)11	3392305	3392326	BoeWGS1.0_c250342.2	(CT)11	2002	2023	BoeWGS1.0_c194270.2	(CT)12	4924	4947
chr8.618	(TA)11	3510226	3510247	BoeWGS1.0_c217509.1	(TA)7	413	426	BoeWGS1.0_c131082.1	(AT)7	76	89
chr8.691	(CT)11	3902243	3902264	BoeWGS1.0_c136718.2	(CT)9	4008	4025	BoeWGS1.0_c96383.2	(AG)9	3495	3512
chr8.702	(TTC)8	3977431	3977454	BoeWGS1.0_c183280.1	(TTC)8	566	589	BoeWGS1.0_c200008.1	(TTC)6	543	560
chr8.736	(TG)7	4165268	4165281	BoeWGS1.0_c86992.1	(AC)7	1976	1989	BoeWGS1.0_c19008.1	(TG)9	5636	5653
chr8.740	(AT)6	4184672	4184683	BoeWGS1.0_c189564.1	(AT)10	1288	1307	BoeWGS1.0_c57847.1	(AT)6	1	12
chr8.742	(AT)6	4190767	4190778	BoeWGS1.0_c52677.2	(AT)7	7033	7046	BoeWGS1.0_c52677.1	(AT)6	6805	6816
chr8.746	(AT)9	4204215	4204232	BoeWGS1.0_c124012.1	(AT)10	355	374	BoeWGS1.0_c179775.1	(AT)10	1282	1301
chr8.772	(AT)15	4333674	4333703	BoeWGS1.0_c6196.1	(TA)13	1405	1430	BoeWGS1.0_c258820.1	(TA)13	1403	1428
chr8.783	(AAT)7	4376975	4376995	BoeWGS1.0_c22032.1	(AAT)7	1152	1172	BoeWGS1.0_c118148.1	(AAT)8	1154	1177
chr8.844	(AG)15	4666226	4666255	BoeWGS1.0_c62780.1	(TC)9	2260	2277	BoeWGS1.0_c157419.1	(TC)9	3036	3053
chr8.857	(AAAT)6	4754750	4754773	BoeWGS1.0_c17192.1	(AAAT)5	2259	2278	BoeWGS1.0_c132505.1	(TA)6	833	844
chr8.878	(TGTT)5	4916924	4916943	BoeWGS1.0_c23934.1	(TGTT)6	3354	3377	BoeWGS1.0_c23935.2	(TGTT)5	2165	2184
chr8.906	(AG)18	5146040	5146075	BoeWGS1.0_c268597.1	(TC)9	1035	1052	BoeWGS1.0_c16777.1	(AG)9	1873	1890
chr8.915	(AG)7	5185306	5185319	BoeWGS1.0_c213356.1	(AG)6	5104	5115	BoeWGS1.0_c44501.1	(AG)7	5163	5176
chr8.919	(TCA)6	5212761	5212778	BoeWGS1.0_c178344.1	(TCA)5	478	492	BoeWGS1.0_c183080.1	(TCA)5	451	465
chr8.957	(AT)6	5511987	5511998	BoeWGS1.0_c101147.1	(AT)7	2814	2827	BoeWGS1.0_c100974.1	(AT)7	3004	3017
chr8.1007	(TC)7	6008807	6008820	BoeWGS1.0_c274838.1	(TC)10	2862	2881	BoeWGS1.0_c70209.1	(TC)10	2859	2878
chr8.1095	(ACT)6	7242547	7242564	BoeWGS1.0_c123831.8	(ACT)5	21832	21846	BoeWGS1.0_c123830.1	(ACT)5	204	218
chr8.1127	(TA)8	7401383	7401398	BoeWGS1.0_c36971.1	(AT)6	3168	3179	BoeWGS1.0_c45485.1	(TA)6	1459	1470
chr8.1136	(AT)7	7477260	7477273	BoeWGS1.0_c61739.2	(AT)6	2748	2759	BoeWGS1.0_c61740.2	(AT)6	2750	2761
chr8.1165	(AGA)7	7641545	7641565	BoeWGS1.0_c30143.2	(TTC)6	3828	3845	BoeWGS1.0_c30142.2	(TTC)6	3932	3949
chr8.1169	(CCA)5	7652202	7652216	BoeWGS1.0_c157065.5	(CCA)7	6024	6044	BoeWGS1.0_c242262.2	(TGG)7	1446	1466
chr8.1170	(GA)8	7652993	7653008	BoeWGS1.0_c157065.6	(GA)7	6821	6834	BoeWGS1.0_c242262.1	(CT)7	653	666
chr8.1178	(CCA)6	7684969	7684986	BoeWGS1.0_c250710.1	(GTG)8	3197	3220	BoeWGS1.0_c204730.1	(GTG)6	3191	3208
chr8.1184	(CT)7	7722425	7722438	BoeWGS1.0_c116386.1	(GA)8	2563	2578	BoeWGS1.0_c44197.1	(GA)7	2576	2589
chr8.1200	(CA)6	7826772	7826783	BoeWGS1.0_c193500.1	(TG)7	2107	2120	BoeWGS1.0_c193502.2	(TG)6	1783	1794
chr8.1214	(TTA)6	7904807	7904824	BoeWGS1.0_c69450.2	(TTA)5	5754	5768	BoeWGS1.0_c2221.2	(AAT)5	2390	2404
chr8.1215	(AG)6	7909780	7909791	BoeWGS1.0_c210940.2	(CT)6	1537	1548	BoeWGS1.0_c305478.1	(CT)10	506	525
chr8.1253	(TC)6	8109922	8109933	BoeWGS1.0_c180426.2	(TC)7	581	594	BoeWGS1.0_c166306.1	(TC)6	113	124
chr8.1264	(TA)8	8211499	8211514	BoeWGS1.0_c29962.1	(TA)10	2959	2978	BoeWGS1.0_c29962.2	(AT)10	3080	3099
chr8.1330	(AT)6	8690279	8690290	BoeWGS1.0_c142276.1	(AT)10	645	664	BoeWGS1.0_c89628.2	(AT)10	1740	1759
chr8.1331	(TTTA)6	8691406	8691429	BoeWGS1.0_c218638.1	(TTTA)5	629	648	BoeWGS1.0_c89628.1	(ATAA)5	629	648
chr8.1360	(AT)18	8816652	8816687	BoeWGS1.0_c72519.1	(AT)10	769	788	BoeWGS1.0_c4102.4	(AT)10	8731	8750
chr8.1362	(AT)17	8820758	8820791	BoeWGS1.0_c3784.1	(AT)7	997	1010	BoeWGS1.0_c176941.1	(AT)7	237	250
chr8.1367	(TTA)5	8889402	8889416	BoeWGS1.0_c83212.1	(TTA)6	6875	6892	BoeWGS1.0_c83213.1	(TTA)6	188	205
chr8.1382	(AT)9	9041494	9041511	BoeWGS1.0_c52826.2	(AT)6	3576	3587	BoeWGS1.0_c115785.1	(TA)6	284	295
chr8.1385	(TA)10	9049450	9049469	BoeWGS1.0_c231556.2	(AT)6	4357	4368	BoeWGS1.0_c231556.1	(AT)10	4051	4070
chr8.1392	(AAG)6	9117684	9117701	BoeWGS1.0_c71555.1	(TCT)5	1188	1202	BoeWGS1.0_c102494.1	(TTC)6	134	151
chr8.1394	(AT)10	9175667	9175686	BoeWGS1.0_c155015.2	(TA)9	1500	1517	BoeWGS1.0_c294358.1	(AT)9	1063	1080
chr8.1431	(TA)6	9464606	9464617	BoeWGS1.0_c282889.2	(TA)10	2139	2158	BoeWGS1.0_c266220.1	(AT)6	2125	2136
chr8.1475	(AT)8	9701968	9701983	BoeWGS1.0_c67125.3	(AT)22	4333	4376	BoeWGS1.0_c146439.3	(TA)8	4357	4372
chr8.1509	(AG)10	9992378	9992397	BoeWGS1.0_c96860.1	(CT)8	6371	6386	BoeWGS1.0_c43574.1	(AG)8	1469	1484
chr8.1514	(CT)7	10020643	10020656	BoeWGS1.0_c103437.1	(GA)7	1679	1692	BoeWGS1.0_c73526.2	(AG)15	2707	2736
chr8.1536	(ATT)6	10155340	10155357	BoeWGS1.0_c60327.2	(AAT)7	21677	21697	BoeWGS1.0_c49826.2	(AAT)7	1335	1355
chr8.1541	(TG)7	10173892	10173905	BoeWGS1.0_c124299.1	(CA)6	2909	2920	BoeWGS1.0_c134633.1	(CA)7	1748	1761
chr8.1551	(ATT)6	10246579	10246596	BoeWGS1.0_c18725.1	(ATT)5	1537	1551	BoeWGS1.0_c18769.1	(ATT)5	1108	1122
chr8.1553	(ATT)7	10253447	10253467	BoeWGS1.0_c245978.1	(AAT)5	46	60	BoeWGS1.0_c245979.1	(AAT)5	44	58
chr8.1559	(CT)6	10284977	10284988	BoeWGS1.0_c74411.3	(AG)6	13651	13662	BoeWGS1.0_c81063.2	(AG)7	1218	1231
chr8.1564	(TC)10	10303685	10303704	BoeWGS1.0_c231566.1	(GA)19	2092	2129	BoeWGS1.0_c282933.1	(TC)19	202	239
chr8.1572	(AT)7	10344421	10344434	BoeWGS1.0_c30548.1	(AT)7	3681	3694	BoeWGS1.0_c30547.2	(AT)9	3548	3565
chr8.1579	(AGC)5	10385162	10385176	BoeWGS1.0_c277493.1	(AGC)7	28	48	BoeWGS1.0_c257564.1	(AGC)5	28	42
chr8.1585	(TA)6	10412440	10412451	BoeWGS1.0_c84913.1	(TA)6	341	352	BoeWGS1.0_c222286.1	(TA)7	1578	1591
chr8.1591	(AT)7	10438750	10438763	BoeWGS1.0_c65667.2	(TA)8	4877	4892	BoeWGS1.0_c65666.1	(TA)7	4977	4990
chr8.1593	(TTA)7	10448155	10448175	BoeWGS1.0_c65668.1	(AAT)11	3251	3283	BoeWGS1.0_c65669.1	(AAT)7	3077	3097
chr8.1606	(ATA)6	10469614	10469631	BoeWGS1.0_c259224.1	(TTA)5	437	451	BoeWGS1.0_c160227.1	(TTA)6	440	457
chr8.1654	(TTA)7	10633239	10633259	BoeWGS1.0_c87639.1	(ATA)7	840	860	BoeWGS1.0_c87638.1	(AAT)11	186	218
chr8.1673	(AT)9	10713082	10713099	BoeWGS1.0_c45417.2	(TA)9	11161	11178	BoeWGS1.0_c19617.3	(AT)6	3551	3562
chr8.1674	(CT)15	10715081	10715110	BoeWGS1.0_c19617.4	(CT)20	5595	5634	BoeWGS1.0_c45417.1	(AG)20	9109	9148
chr8.1686	(GTG)6	10827990	10828007	BoeWGS1.0_c2758.1	(CAC)6	1655	1672	BoeWGS1.0_c2757.1	(CAC)7	2841	2861
chr8.1695	(TA)7	10876129	10876142	BoeWGS1.0_c242079.1	(TA)8	1	16	BoeWGS1.0_c150401.2	(TA)8	1970	1985
chr8.1713	(AAT)6	10975280	10975297	BoeWGS1.0_c181418.2	(AAT)6	2374	2391	BoeWGS1.0_c227634.1	(ATT)5	3656	3670
chr8.1720	(CT)7	11034760	11034773	BoeWGS1.0_c75974.1	(CT)8	440	455	BoeWGS1.0_c75975.1	(CT)8	443	458
chr8.1722	(TA)7	11071884	11071897	BoeWGS1.0_c8517.5	(AT)12	3648	3671	BoeWGS1.0_c174692.1	(TA)7	471	484
chr8.1728	(AT)9	11078810	11078827	BoeWGS1.0_c121551.1	(AT)8	240	255	BoeWGS1.0_c10060.1	(AT)9	251	268
chr8.1743	(AT)9	11199238	11199255	BoeWGS1.0_c98994.1	(AT)12	899	922	BoeWGS1.0_c241132.1	(AT)12	6906	6929
chr8.1763	(AG)6	11332625	11332636	BoeWGS1.0_c29990.1	(CT)6	1421	1432	BoeWGS1.0_c105386.1	(CT)9	2558	2575
chr8.1789	(ATA)9	11432988	11433014	BoeWGS1.0_c42053.2	(ATA)6	7825	7842	BoeWGS1.0_c205084.2	(ATA)6	9908	9925
chr8.1790	(GT)6	11438855	11438866	BoeWGS1.0_c42053.3	(GT)7	13728	13741	BoeWGS1.0_c219907.1	(CA)7	2076	2089
chr8.1807	(AT)7	11543138	11543151	BoeWGS1.0_c31570.1	(AT)6	589	600	BoeWGS1.0_c31569.1	(AT)6	744	755
chr8.1828	(ATT)10	11643272	11643301	BoeWGS1.0_c219863.2	(ATT)9	5659	5685	BoeWGS1.0_c320183.1	(ATT)10	380	409
chr8.1881	(TAA)7	11929148	11929168	BoeWGS1.0_c210249.1	(TAT)9	1735	1761	BoeWGS1.0_c190264.2	(TAT)7	3177	3197
chr8.1903	(TA)6	12024044	12024055	BoeWGS1.0_c110520.2	(TA)15	1797	1826	BoeWGS1.0_c242862.1	(TA)6	65	76
chr8.1905	(AAT)6	12031653	12031670	BoeWGS1.0_c237655.1	(TAT)6	1703	1720	BoeWGS1.0_c290955.1	(AAT)8	680	703
chr8.1961	(AT)21	12193215	12193256	BoeWGS1.0_c89566.2	(AT)6	3556	3567	BoeWGS1.0_c95278.2	(AT)6	6175	6186
chr8.1988	(AG)7	12368663	12368676	BoeWGS1.0_c263316.2	(AG)7	2143	2156	BoeWGS1.0_c148204.1	(TC)8	716	731
chr8.2027	(TG)8	12624226	12624241	BoeWGS1.0_c179456.1	(GT)9	579	596	BoeWGS1.0_c179455.1	(TG)9	578	595
chr8.2028	(GTT)5	12624631	12624645	BoeWGS1.0_c143618.2	(TG)6	413	424	BoeWGS1.0_c143618.1	(GTT)5	146	160
chr8.2035	(CCA)6	12654765	12654782	BoeWGS1.0_c86255.1	(GGT)6	1950	1967	BoeWGS1.0_c86254.1	(TGG)5	1974	1988
chr8.2051	(ATT)6	12826549	12826566	BoeWGS1.0_c227704.1	(TAA)6	105	122	BoeWGS1.0_c209297.1	(ATT)11	178	210
chr8.2117	(ATG)5	13286394	13286408	BoeWGS1.0_c168493.1	(ATG)6	2415	2432	BoeWGS1.0_c223126.1	(ATG)6	2041	2058
chr8.2176	(TA)7	13705131	13705144	BoeWGS1.0_c120204.2	(TA)8	4848	4863	BoeWGS1.0_c120205.1	(TA)7	3035	3048
chr8.2178	(AT)10	13714450	13714469	BoeWGS1.0_c286783.1	(AT)7	522	535	BoeWGS1.0_c296703.1	(AT)7	544	557
chr8.2181	(AG)21	13727043	13727084	BoeWGS1.0_c73604.2	(GA)21	6749	6790	BoeWGS1.0_c119975.1	(GA)11	1486	1507
chr8.2183	(TA)6	13730190	13730201	BoeWGS1.0_c282256.1	(TA)19	3808	3845	BoeWGS1.0_c171485.1	(TA)6	1042	1053
chr8.2247	(TAT)6	14042081	14042098	BoeWGS1.0_c39040.4	(TAT)5	3736	3750	BoeWGS1.0_c38980.3	(TAT)6	951	968
chr8.2252	(TAT)6	14083242	14083259	BoeWGS1.0_c148567.3	(TAT)5	12101	12115	BoeWGS1.0_c95055.1	(TAT)5	3198	3212
chr8.2253	(TTA)6	14104622	14104639	BoeWGS1.0_c126009.1	(TAA)6	857	874	BoeWGS1.0_c179372.1	(TTA)5	1841	1855
chr8.2267	(TC)9	14204454	14204471	BoeWGS1.0_c143304.1	(GA)15	534	563	BoeWGS1.0_c73503.1	(GA)15	4838	4867
chr8.2290	(TG)7	14313823	14313836	BoeWGS1.0_c47657.1	(TG)9	3631	3648	BoeWGS1.0_c259241.1	(AC)7	236	249
chr8.2314	(TG)7	14442041	14442054	BoeWGS1.0_c138392.1	(AC)7	959	972	BoeWGS1.0_c234258.1	(TG)6	305	316
chr8.2322	(CT)6	14518489	14518500	BoeWGS1.0_c142768.1	(AG)6	1295	1306	BoeWGS1.0_c66161.1	(AG)7	1298	1311
chr8.2325	(AT)6	14547953	14547964	BoeWGS1.0_c78523.2	(AT)10	7372	7391	BoeWGS1.0_c78524.1	(AT)6	225	236
chr8.2363	(GA)9	14825792	14825809	BoeWGS1.0_c65629.1	(GA)8	297	312	BoeWGS1.0_c6960.1	(CT)9	2131	2148
chr8.2368	(TA)6	14880616	14880627	BoeWGS1.0_c185605.1	(AT)6	776	787	BoeWGS1.0_c185604.1	(AT)8	776	791
chr8.2390	(TA)10	15025627	15025646	BoeWGS1.0_c124792.1	(TA)6	2522	2533	BoeWGS1.0_c124791.1	(TA)6	2953	2964
chr8.2408	(AAT)5	15074811	15074825	BoeWGS1.0_c76840.1	(TA)13	4954	4979	BoeWGS1.0_c89984.1	(AAT)5	1505	1519
chr8.2434	(TA)10	15216275	15216294	BoeWGS1.0_c198753.1	(TA)12	1305	1328	BoeWGS1.0_c43104.1	(TA)12	1887	1910
chr8.2466	(AT)12	15389131	15389154	BoeWGS1.0_c250750.2	(TA)6	1256	1267	BoeWGS1.0_c106664.2	(AT)6	7265	7276
chr8.2533	(AGA)5	15718971	15718985	BoeWGS1.0_c86872.1	(AGA)6	3581	3598	BoeWGS1.0_c86870.1	(AGA)5	2654	2668
chr8.2540	(ATT)6	15787795	15787812	BoeWGS1.0_c186920.1	(AAT)8	152	175	BoeWGS1.0_c302913.1	(ATT)6	1371	1388
chr8.2587	(TG)9	16010647	16010664	BoeWGS1.0_c116668.1	(TG)8	2741	2756	BoeWGS1.0_c112016.1	(TG)8	1746	1761
chr8.2590	(ATA)6	16045597	16045614	BoeWGS1.0_c208485.2	(TTA)5	4203	4217	BoeWGS1.0_c188884.1	(ATA)6	6761	6778
chr8.2614	(TA)7	16164565	16164578	BoeWGS1.0_c189114.2	(TA)7	5021	5034	BoeWGS1.0_c255594.1	(TA)17	124	157
chr8.2640	(AG)6	16301972	16301983	BoeWGS1.0_c16490.1	(TC)6	2469	2480	BoeWGS1.0_c16491.1	(TC)8	4315	4330
chr8.2646	(GA)7	16333948	16333961	BoeWGS1.0_c126359.2	(GA)6	2509	2520	BoeWGS1.0_c126360.1	(GA)6	792	803
chr8.2655	(TGG)6	16387196	16387213	BoeWGS1.0_c149815.3	(ACC)5	3039	3053	BoeWGS1.0_c126821.4	(ACC)6	3045	3062
chr8.2658	(AAT)7	16389315	16389335	BoeWGS1.0_c149815.1	(TAT)5	886	900	BoeWGS1.0_c126821.1	(TAT)5	885	899
chr8.2660	(AT)13	16394268	16394293	BoeWGS1.0_c102856.1	(TA)8	4055	4070	BoeWGS1.0_c7324.1	(TA)8	4022	4037
chr8.2667	(TA)7	16423319	16423332	BoeWGS1.0_c199500.1	(TA)8	911	926	BoeWGS1.0_c199499.5	(TA)8	13857	13872
chr8.2681	(TA)8	16458971	16458986	BoeWGS1.0_c132428.1	(TA)8	404	419	BoeWGS1.0_c132427.1	(TA)7	1296	1309
chr8.2689	(GA)21	16496196	16496237	BoeWGS1.0_c137589.1	(TC)9	277	294	BoeWGS1.0_c161750.1	(GA)9	594	611
chr8.2697	(AAT)5	16521712	16521726	BoeWGS1.0_c39824.1	(TTA)5	2531	2545	BoeWGS1.0_c39825.1	(TTA)9	1997	2023
chr8.2706	(AT)9	16583118	16583135	BoeWGS1.0_c49874.1	(TA)8	3743	3758	BoeWGS1.0_c49872.1	(TA)9	4288	4305
chr8.2728	(GA)8	16703482	16703497	BoeWGS1.0_c140381.1	(GA)9	5121	5138	BoeWGS1.0_c251151.1	(GA)9	3906	3923
chr8.2771	(AAT)5	16941572	16941586	BoeWGS1.0_c13867.2	(TAT)7	7067	7087	BoeWGS1.0_c13866.2	(TAT)5	8395	8409
chr8.2801	(AT)13	17089953	17089978	BoeWGS1.0_c118115.1	(AT)7	3051	3064	BoeWGS1.0_c23654.2	(AT)7	5249	5262
chr8.2810	(TA)14	17138760	17138787	BoeWGS1.0_c84550.1	(AT)9	1407	1424	BoeWGS1.0_c74727.2	(TA)14	2508	2535
chr8.2831	(AG)10	17237987	17238006	BoeWGS1.0_c202093.1	(TC)9	561	578	BoeWGS1.0_c32078.1	(GA)10	1276	1295
chr8.2837	(TC)19	17261700	17261737	BoeWGS1.0_c171270.1	(GA)11	4983	5004	BoeWGS1.0_c65447.1	(GA)11	8601	8622
chr8.2862	(TA)10	17437415	17437434	BoeWGS1.0_c7202.1	(TA)19	40	77	BoeWGS1.0_c218469.1	(TA)10	2852	2871
chr8.2866	(TA)7	17457975	17457988	BoeWGS1.0_c68089.2	(AT)6	4289	4300	BoeWGS1.0_c68090.1	(TA)6	4267	4278
chr8.2899	(CAT)5	17604064	17604078	BoeWGS1.0_c32844.1	(GAT)5	1071	1085	BoeWGS1.0_c32903.1	(GAT)6	1380	1397
chr8.2901	(GA)6	17618035	17618046	BoeWGS1.0_c189337.1	(TC)7	1580	1593	BoeWGS1.0_c233427.1	(GA)6	219	230
chr8.2902	(TC)6	17627348	17627359	BoeWGS1.0_c115076.1	(GA)7	658	671	BoeWGS1.0_c153208.2	(TC)7	1470	1483
chr8.2906	(AT)16	17651339	17651370	BoeWGS1.0_c67655.1	(AT)11	2050	2071	BoeWGS1.0_c67654.1	(AT)16	1333	1364
chr8.2951	(AAT)5	17899510	17899524	BoeWGS1.0_c141586.3	(AAT)6	11347	11364	BoeWGS1.0_c141585.1	(AAT)6	3840	3857
chr8.2955	(TCCC)5	17912975	17912994	BoeWGS1.0_c195201.2	(TCCC)5	6151	6170	BoeWGS1.0_c142998.1	(GGGA)6	3259	3282
chr8.2957	(ATA)5	17933181	17933195	BoeWGS1.0_c71229.1	(TAT)5	773	787	BoeWGS1.0_c227008.1	(ATT)8	753	776
chr8.2961	(AT)10	17959000	17959019	BoeWGS1.0_c114787.1	(TA)19	4915	4952	BoeWGS1.0_c14094.1	(TA)10	2528	2547
chr8.2970	(AT)8	18038022	18038037	BoeWGS1.0_c95081.3	(AT)6	3283	3294	BoeWGS1.0_c172786.1	(AT)6	2405	2416
chr8.3065	(GA)8	18511393	18511408	BoeWGS1.0_c41326.4	(TC)10	1932	1951	BoeWGS1.0_c41325.2	(TC)10	2444	2463
chr8.3078	(TA)6	18606438	18606449	BoeWGS1.0_c210500.1	(TA)8	621	636	BoeWGS1.0_c140836.1	(TA)6	3339	3350
chr8.3087	(TA)7	18689903	18689916	BoeWGS1.0_c165087.1	(TA)6	1210	1221	BoeWGS1.0_c141077.1	(TA)6	3133	3144
chr8.3095	(AAG)5	18746690	18746704	BoeWGS1.0_c54547.1	(AAG)5	4589	4603	BoeWGS1.0_c123890.3	(TCT)6	3978	3995
chr8.3119	(TA)8	18846097	18846112	BoeWGS1.0_c211952.1	(TA)8	42	57	BoeWGS1.0_c22788.2	(TA)7	12237	12250
chr8.3129	(AT)10	18889902	18889921	BoeWGS1.0_c90177.3	(AT)11	3322	3343	BoeWGS1.0_c179433.4	(AT)11	5793	5814
chr8.3163	(ATT)5	19101679	19101693	BoeWGS1.0_c213843.1	(CAT)5	2526	2540	BoeWGS1.0_c115564.1	(ATA)7	851	871
chr8.3164	(AT)6	19104059	19104070	BoeWGS1.0_c32581.1	(AT)6	258	269	BoeWGS1.0_c32581.2	(AT)8	513	528
chr8.3200	(GA)12	19297750	19297773	BoeWGS1.0_c50609.2	(GA)12	2805	2828	BoeWGS1.0_c149490.1	(GA)14	2785	2812
chr8.3205	(AAT)8	19308518	19308541	BoeWGS1.0_c291277.1	(ATA)5	1126	1140	BoeWGS1.0_c70647.1	(TAT)5	1955	1969
chr8.3209	(ATT)5	19333702	19333716	BoeWGS1.0_c20347.2	(ATT)5	2511	2525	BoeWGS1.0_c20346.1	(ATT)7	189	209
chr8.3223	(TTA)5	19482038	19482052	BoeWGS1.0_c111731.1	(AAT)5	2344	2358	BoeWGS1.0_c79958.1	(TTA)6	395	412
chr8.3261	(GA)12	19625675	19625698	BoeWGS1.0_c65056.2	(GA)10	7911	7930	BoeWGS1.0_c65157.1	(GA)10	4187	4206
chr8.3275	(AT)7	19706281	19706294	BoeWGS1.0_c112427.1	(AT)7	92	105	BoeWGS1.0_c19618.1	(AT)6	3398	3409
chr8.3287	(AT)11	19760521	19760542	BoeWGS1.0_c150982.1	(AT)11	960	981	BoeWGS1.0_c215618.1	(AT)10	730	749
chr8.3312	(CT)6	19968482	19968493	BoeWGS1.0_c235043.1	(CT)7	175	188	BoeWGS1.0_c106713.1	(CT)6	66	77
chr8.3333	(TAT)7	20053773	20053793	BoeWGS1.0_c131944.1	(ATT)12	280	315	BoeWGS1.0_c93912.1	(TAT)12	943	978
chr8.3344	(AAT)5	20082407	20082421	BoeWGS1.0_c78231.2	(AAT)5	1886	1900	BoeWGS1.0_c220598.2	(TTA)6	695	712
chr8.3350	(ATT)6	20100062	20100079	BoeWGS1.0_c109342.1	(ATT)5	559	573	BoeWGS1.0_c206778.1	(ATT)6	1491	1508
chr8.3356	(TG)7	20123579	20123592	BoeWGS1.0_c114344.1	(AC)6	3852	3863	BoeWGS1.0_c114343.1	(AC)7	5246	5259
chr8.3357	(TG)8	20129805	20129820	BoeWGS1.0_c110522.1	(TG)10	2185	2204	BoeWGS1.0_c110523.1	(TG)8	650	665
chr8.3406	(AT)7	20381559	20381572	BoeWGS1.0_c68793.1	(AT)7	642	655	BoeWGS1.0_c68792.1	(AT)6	596	607
chr8.3418	(TTA)5	20430981	20430995	BoeWGS1.0_c268877.1	(TTA)6	4344	4361	BoeWGS1.0_c204961.3	(TTA)5	4158	4172
chr8.3433	(GTT)7	20539594	20539614	BoeWGS1.0_c120395.1	(GTT)8	1112	1135	BoeWGS1.0_c197301.4	(AAC)7	1911	1931
chr8.3497	(AT)10	20836762	20836781	BoeWGS1.0_c209576.1	(AT)10	485	504	BoeWGS1.0_c26450.1	(AT)7	3941	3954
chr8.3510	(TAT)6	20926124	20926141	BoeWGS1.0_c38433.5	(TAT)5	17846	17860	BoeWGS1.0_c38434.1	(TAT)5	516	530
chr8.3562	(GA)6	21267552	21267563	BoeWGS1.0_c297169.1	(GA)7	584	597	BoeWGS1.0_c288104.1	(GA)6	1441	1452
chr8.3589	(CT)6	21411815	21411826	BoeWGS1.0_c36232.1	(TC)8	1169	1184	BoeWGS1.0_c36233.1	(CA)6	1186	1197
chr8.3600	(AT)9	21453467	21453484	BoeWGS1.0_c90534.1	(AT)9	441	458	BoeWGS1.0_c38777.2	(AT)16	7537	7568
chr8.3618	(TC)10	21549134	21549153	BoeWGS1.0_c172038.1	(TC)8	4513	4528	BoeWGS1.0_c188119.1	(TC)8	432	447
chr8.3619	(AT)7	21551753	21551766	BoeWGS1.0_c304180.1	(TA)8	873	888	BoeWGS1.0_c188119.2	(AT)7	3029	3042
chr8.3623	(TTA)10	21579602	21579631	BoeWGS1.0_c199218.1	(TTA)5	2184	2198	BoeWGS1.0_c264564.1	(AAT)5	503	517
chr8.3680	(TA)24	21922112	21922159	BoeWGS1.0_c240338.1	(TA)9	392	409	BoeWGS1.0_c216383.1	(TA)9	948	965
chr8.3708	(CT)7	22099860	22099873	BoeWGS1.0_c24700.1	(CT)7	942	955	BoeWGS1.0_c5550.1	(AG)6	7201	7212
chr8.3717	(CTT)7	22176543	22176563	BoeWGS1.0_c128671.1	(CTT)5	1103	1117	BoeWGS1.0_c120189.1	(AAG)5	243	257
chr8.3742	(GA)6	22340571	22340582	BoeWGS1.0_c90777.1	(TC)6	3081	3092	BoeWGS1.0_c90778.1	(TC)7	2763	2776
chr8.3744	(GA)7	22373876	22373889	BoeWGS1.0_c177857.1	(GA)6	576	587	BoeWGS1.0_c177856.1	(GA)7	592	605
chr8.3770	(AG)13	22539776	22539801	BoeWGS1.0_c16035.1	(AG)12	3353	3376	BoeWGS1.0_c38184.2	(CT)12	3376	3399
chr9.45	(CAT)5	327186	327200	BoeWGS1.0_c19786.2	(CAT)6	4506	4523	BoeWGS1.0_c19785.1	(CAT)5	2447	2461
chr9.92	(AG)8	627619	627634	BoeWGS1.0_c98840.1	(AG)9	1119	1136	BoeWGS1.0_c98916.1	(AG)9	1120	1137
chr9.106	(CT)6	661967	661978	BoeWGS1.0_c7291.1	(GA)7	204	217	BoeWGS1.0_c155259.1	(GA)7	204	217
chr9.154	(TA)7	913419	913432	BoeWGS1.0_c5186.1	(TA)7	1899	1912	BoeWGS1.0_c5188.1	(TA)14	501	528
chr9.170	(TA)9	1015230	1015247	BoeWGS1.0_c5719.1	(AT)9	27	44	BoeWGS1.0_c114255.2	(TA)6	3567	3578
chr9.201	(TTA)5	1147515	1147529	BoeWGS1.0_c149203.1	(ATA)7	418	438	BoeWGS1.0_c120785.1	(ATA)7	468	488
chr9.212	(TA)13	1182290	1182315	BoeWGS1.0_c95687.3	(AT)16	2393	2424	BoeWGS1.0_c55609.1	(TA)13	362	387
chr9.250	(TA)8	1326806	1326821	BoeWGS1.0_c85218.1	(TA)10	1185	1204	BoeWGS1.0_c141808.1	(TA)8	2795	2810
chr9.273	(TA)7	1432742	1432755	BoeWGS1.0_c161839.1	(AT)6	760	771	BoeWGS1.0_c130532.1	(AT)7	1565	1578
chr9.283	(TTC)6	1490036	1490053	BoeWGS1.0_c233569.1	(TTC)6	106	123	BoeWGS1.0_c233554.1	(TTC)8	104	127
chr9.293	(GA)8	1534317	1534332	BoeWGS1.0_c11220.1	(CT)6	392	403	BoeWGS1.0_c301700.1	(GA)6	640	651
chr9.295	(CT)20	1535296	1535335	BoeWGS1.0_c87040.1	(GA)15	734	763	BoeWGS1.0_c301700.2	(CT)20	1616	1655
chr9.298	(ATA)7	1543235	1543255	BoeWGS1.0_c39241.1	(ATA)7	954	974	BoeWGS1.0_c77379.6	(ATT)6	15009	15026
chr9.306	(TCA)6	1572799	1572816	BoeWGS1.0_c127285.2	(TCA)6	4498	4515	BoeWGS1.0_c20292.3	(TCA)7	3702	3722
chr9.318	(TCA)5	1615356	1615370	BoeWGS1.0_c258487.2	(GAT)6	4484	4501	BoeWGS1.0_c17267.3	(GAT)6	4448	4465
chr9.319	(GA)16	1619179	1619210	BoeWGS1.0_c258487.1	(TC)16	580	611	BoeWGS1.0_c17267.1	(CT)8	588	603
chr9.323	(TA)7	1646608	1646621	BoeWGS1.0_c195451.1	(TA)6	1	12	BoeWGS1.0_c195450.1	(AT)7	154	167
chr9.368	(AT)7	1884739	1884752	BoeWGS1.0_c57799.1	(AT)7	227	240	BoeWGS1.0_c205323.1	(AT)8	227	242
chr9.386	(TC)7	1953213	1953226	BoeWGS1.0_c163844.1	(TC)7	1166	1179	BoeWGS1.0_c163843.1	(TC)9	1045	1062
chr9.398	(TC)6	2003355	2003366	BoeWGS1.0_c90845.1	(GA)11	406	427	BoeWGS1.0_c22828.1	(TC)6	4505	4516
chr9.429	(ACC)5	2149813	2149827	BoeWGS1.0_c33195.1	(TGG)7	1411	1431	BoeWGS1.0_c18118.3	(ACC)5	7121	7135
chr9.575	(GA)8	3029492	3029507	BoeWGS1.0_c395.3	(GA)8	6851	6866	BoeWGS1.0_c328271.1	(GA)10	645	664
chr9.582	(TTA)5	3053330	3053344	BoeWGS1.0_c171846.3	(AAT)6	1292	1309	BoeWGS1.0_c171847.3	(AAT)5	1339	1353
chr9.595	(AG)7	3105791	3105804	BoeWGS1.0_c184170.2	(AG)7	5373	5386	BoeWGS1.0_c227391.1	(AG)6	566	577
chr9.604	(TGG)7	3164581	3164601	BoeWGS1.0_c84547.1	(TGG)9	3010	3036	BoeWGS1.0_c204400.1	(CCA)7	3115	3135
chr9.615	(TG)6	3283494	3283505	BoeWGS1.0_c4988.2	(AC)7	2200	2213	BoeWGS1.0_c5201.2	(AC)7	4378	4391
chr9.621	(ATT)8	3309085	3309108	BoeWGS1.0_c34521.2	(AAT)5	2148	2162	BoeWGS1.0_c62460.5	(ATT)5	16024	16038
chr9.631	(TC)7	3385684	3385697	BoeWGS1.0_c62360.3	(GA)6	7785	7796	BoeWGS1.0_c62360.4	(GA)6	10157	10168
chr9.651	(TC)7	3450851	3450864	BoeWGS1.0_c243256.1	(AG)8	195	210	BoeWGS1.0_c104469.1	(CT)7	2119	2132
chr9.680	(GAT)7	3703174	3703194	BoeWGS1.0_c239208.1	(ATC)5	348	362	BoeWGS1.0_c239209.1	(ATC)5	348	362
chr9.697	(CT)7	3841935	3841948	BoeWGS1.0_c28217.1	(CT)6	1937	1948	BoeWGS1.0_c28218.2	(CT)6	1836	1847
chr9.703	(TAA)5	3872841	3872855	BoeWGS1.0_c208857.1	(TAT)5	407	421	BoeWGS1.0_c208894.2	(TAT)6	2765	2782
chr9.729	(TCT)5	4064269	4064283	BoeWGS1.0_c232652.1	(AGA)6	1867	1884	BoeWGS1.0_c244160.2	(TCT)5	3013	3027
chr9.737	(TC)9	4110441	4110458	BoeWGS1.0_c34950.1	(TC)11	2669	2690	BoeWGS1.0_c245112.1	(TC)11	329	350
chr9.740	(TA)7	4123772	4123785	BoeWGS1.0_c47923.1	(AT)7	1138	1151	BoeWGS1.0_c23243.1	(AT)11	1609	1630
chr9.748	(TA)11	4155951	4155972	BoeWGS1.0_c236733.1	(AT)9	94	111	BoeWGS1.0_c150262.3	(TA)9	15349	15366
chr9.750	(TA)7	4164278	4164291	BoeWGS1.0_c121878.1	(AT)6	1038	1049	BoeWGS1.0_c121879.1	(AT)6	1040	1051
chr9.758	(CTC)5	4188525	4188539	BoeWGS1.0_c1419.1	(TCC)6	1308	1325	BoeWGS1.0_c1420.1	(TCC)6	1202	1219
chr9.759	(TTTTC)5	4189578	4189602	BoeWGS1.0_c1419.2	(TTTTC)6	2229	2258	BoeWGS1.0_c1420.2	(TTTTC)5	2126	2150
chr9.777	(AAG)6	4311195	4311212	BoeWGS1.0_c107644.1	(TCT)6	2275	2292	BoeWGS1.0_c93400.1	(AAG)5	1110	1124
chr9.794	(AT)6	4397095	4397106	BoeWGS1.0_c60022.1	(AT)15	1449	1478	BoeWGS1.0_c60023.1	(AT)6	1389	1400
chr9.795	(TC)14	4406683	4406710	BoeWGS1.0_c6352.1	(TC)10	2038	2057	BoeWGS1.0_c6351.1	(TC)10	3000	3019
chr9.805	(AAT)5	4445515	4445529	BoeWGS1.0_c254827.1	(TAA)6	2444	2461	BoeWGS1.0_c54689.1	(ATT)6	1283	1300
chr9.868	(TAA)6	4846321	4846338	BoeWGS1.0_c300535.1	(TAT)6	289	306	BoeWGS1.0_c300534.1	(TAT)5	289	303
chr9.889	(TCT)7	4965540	4965560	BoeWGS1.0_c87636.1	(AGA)7	2282	2302	BoeWGS1.0_c119970.1	(AGA)6	320	337
chr9.905	(AT)14	5074190	5074217	BoeWGS1.0_c230141.1	(AT)17	181	214	BoeWGS1.0_c230703.1	(TA)17	1973	2006
chr9.941	(AATA)6	5292540	5292563	BoeWGS1.0_c318624.1	(TTAT)5	119	138	BoeWGS1.0_c311686.2	(TTAT)5	1180	1199
chr9.1023	(AC)12	5815496	5815519	BoeWGS1.0_c89137.2	(AC)9	6661	6678	BoeWGS1.0_c89136.1	(AC)9	1426	1443
chr9.1036	(ATT)5	5872430	5872444	BoeWGS1.0_c151042.2	(ATT)5	1959	1973	BoeWGS1.0_c151041.1	(TAT)6	931	948
chr9.1054	(TC)6	5969368	5969379	BoeWGS1.0_c33084.1	(TC)8	26	41	BoeWGS1.0_c139638.1	(TC)6	1158	1169
chr9.1093	(AAT)6	6234583	6234600	BoeWGS1.0_c28565.1	(AAT)6	1649	1666	BoeWGS1.0_c195771.1	(AAT)7	639	659
chr9.1108	(CTT)8	6289536	6289559	BoeWGS1.0_c76324.6	(CTT)8	18125	18148	BoeWGS1.0_c134021.1	(AATA)5	3190	3209
chr9.1123	(TA)13	6365765	6365790	BoeWGS1.0_c177150.1	(AT)6	815	826	BoeWGS1.0_c69388.1	(AT)6	815	826
chr9.1135	(AG)6	6438818	6438829	BoeWGS1.0_c41298.2	(TC)15	3541	3570	BoeWGS1.0_c41299.1	(TC)6	2218	2229
chr9.1151	(AT)10	6554610	6554629	BoeWGS1.0_c100886.1	(AAAT)6	2951	2974	BoeWGS1.0_c100926.1	(AT)6	2117	2128
chr9.1166	(AC)6	6637598	6637609	BoeWGS1.0_c300462.1	(TG)6	772	783	BoeWGS1.0_c324575.1	(AC)7	172	185
chr9.1168	(AG)7	6658793	6658806	BoeWGS1.0_c321577.1	(AG)9	341	358	BoeWGS1.0_c270217.1	(AG)9	341	358
chr9.1199	(TTA)5	6846735	6846749	BoeWGS1.0_c118133.1	(ATA)5	147	161	BoeWGS1.0_c68208.2	(ATA)6	5276	5293
chr9.1206	(AG)9	6869050	6869067	BoeWGS1.0_c39123.5	(TC)7	16145	16158	BoeWGS1.0_c13025.1	(TC)9	2654	2671
chr9.1218	(TTA)6	6921396	6921413	BoeWGS1.0_c25418.2	(TTA)5	5889	5903	BoeWGS1.0_c94160.2	(TAA)5	1735	1749
chr9.1244	(AT)9	7064565	7064582	BoeWGS1.0_c237678.1	(AT)6	2149	2160	BoeWGS1.0_c271645.1	(AT)6	1624	1635
chr9.1248	(TTA)6	7080587	7080604	BoeWGS1.0_c130124.1	(TTA)5	1290	1304	BoeWGS1.0_c300892.1	(TAA)5	1569	1583
chr9.1514	(TA)8	8574706	8574721	BoeWGS1.0_c76787.1	(AT)8	3466	3481	BoeWGS1.0_c136349.2	(TA)12	507	530
chr9.1636	(TTA)7	9266468	9266488	BoeWGS1.0_c172778.1	(TTA)5	2	16	BoeWGS1.0_c132480.1	(TAT)5	775	789
chr9.1659	(CT)12	9432629	9432652	BoeWGS1.0_c256180.1	(AG)8	250	265	BoeWGS1.0_c111943.3	(AG)12	4542	4565
chr9.1704	(CT)6	9686319	9686330	BoeWGS1.0_c291056.1	(AG)7	237	250	BoeWGS1.0_c322287.1	(AG)6	469	480
chr9.1931	(AT)7	10834591	10834604	BoeWGS1.0_c53079.1	(AT)7	827	840	BoeWGS1.0_c53080.1	(TTA)5	1092	1106
chr9.2079	(AT)9	11710403	11710420	BoeWGS1.0_c40118.1	(AT)10	359	378	BoeWGS1.0_c184471.2	(AT)10	1224	1243
chr9.2109	(TC)6	11920112	11920123	BoeWGS1.0_c14741.1	(AG)7	4247	4260	BoeWGS1.0_c156390.1	(TC)7	1724	1737
chr9.2118	(AT)8	11969760	11969775	BoeWGS1.0_c127380.1	(TA)8	726	741	BoeWGS1.0_c101538.1	(TA)10	1403	1422
chr9.2136	(TA)9	12240653	12240670	BoeWGS1.0_c25196.2	(TA)9	2173	2190	BoeWGS1.0_c91181.1	(TA)13	1029	1054
chr9.2144	(ATA)5	12336793	12336807	BoeWGS1.0_c48318.2	(ATA)5	5576	5590	BoeWGS1.0_c209106.1	(TAT)6	5983	6000
chr9.2165	(AT)14	12475814	12475841	BoeWGS1.0_c179327.1	(AT)11	343	364	BoeWGS1.0_c179325.1	(AT)11	343	364
chr9.2312	(TA)6	13327322	13327333	BoeWGS1.0_c202409.1	(TA)6	716	727	BoeWGS1.0_c159847.1	(AT)11	881	902
chr9.2341	(CAT)7	13412803	13412823	BoeWGS1.0_c277835.1	(GAT)7	1396	1416	BoeWGS1.0_c46389.2	(CAT)6	8939	8956
chr9.2388	(CAC)7	13698543	13698563	BoeWGS1.0_c56965.1	(CAC)6	152	169	BoeWGS1.0_c222800.1	(ACC)6	1	18
chr9.2393	(AT)6	13724795	13724806	BoeWGS1.0_c4740.1	(TA)9	664	681	BoeWGS1.0_c32083.1	(AT)6	635	646
chr9.2449	(TA)8	14118970	14118985	BoeWGS1.0_c74388.1	(TA)7	3290	3303	BoeWGS1.0_c89269.2	(TA)8	3244	3259
chr9.2652	(AAT)7	16089484	16089504	BoeWGS1.0_c147125.1	(AAT)6	139	156	BoeWGS1.0_c107709.2	(AAT)6	3120	3137
chr9.2658	(AAT)5	16171139	16171153	BoeWGS1.0_c2875.1	(ATT)6	4048	4065	BoeWGS1.0_c55824.2	(ATT)6	3793	3810
chr9.2684	(TC)8	16387339	16387354	BoeWGS1.0_c164734.1	(AG)6	326	337	BoeWGS1.0_c93882.1	(AG)6	188	199
chr9.2698	(AAAAG)5	16515854	16515878	BoeWGS1.0_c8565.2	(TA)8	7442	7457	BoeWGS1.0_c117044.1	(TTTTC)5	3421	3445
chr9.2700	(TAAT)6	16533089	16533112	BoeWGS1.0_c188809.2	(TTAA)5	1093	1112	BoeWGS1.0_c218345.1	(TTAA)5	159	178
chr9.2703	(TA)6	16541584	16541595	BoeWGS1.0_c135370.1	(TA)7	1091	1104	BoeWGS1.0_c145081.1	(TA)6	630	641
chr9.2720	(TC)7	16716581	16716594	BoeWGS1.0_c2751.1	(TC)7	2071	2084	BoeWGS1.0_c22072.1	(GA)11	861	882
chr9.2750	(TAT)6	16881877	16881894	BoeWGS1.0_c145466.1	(AAT)5	623	637	BoeWGS1.0_c145468.1	(AAT)5	324	338
chr9.2778	(TTTA)6	17116987	17117010	BoeWGS1.0_c19641.1	(AAAT)5	2283	2302	BoeWGS1.0_c31311.1	(TTTA)5	108	127
chr9.2850	(TA)10	17485758	17485777	BoeWGS1.0_c280844.1	(TA)6	58	69	BoeWGS1.0_c238420.1	(TA)6	58	69
chr9.2858	(AAAT)5	17517047	17517066	BoeWGS1.0_c109215.1	(ATT)6	595	612	BoeWGS1.0_c124894.1	(ATT)6	902	919
chr9.2954	(AGC)9	18035619	18035645	BoeWGS1.0_c118177.1	(AGC)7	452	472	BoeWGS1.0_c118178.1	(AGC)9	271	297
chr9.2961	(TA)13	18075814	18075839	BoeWGS1.0_c39189.2	(AT)6	9728	9739	BoeWGS1.0_c77042.2	(AT)6	4867	4878
chr9.2962	(ATA)10	18084425	18084454	BoeWGS1.0_c157280.1	(ATA)5	1298	1312	BoeWGS1.0_c39189.1	(TTA)10	1101	1130
chr9.2991	(AGG)7	18224453	18224473	BoeWGS1.0_c228330.1	(AGG)7	1700	1720	BoeWGS1.0_c43672.3	(CTC)5	4650	4664
chr9.3095	(TA)9	18861223	18861240	BoeWGS1.0_c55826.1	(ATA)14	110	151	BoeWGS1.0_c220199.1	(ATA)14	939	980
chr9.3124	(ATT)7	19007015	19007035	BoeWGS1.0_c1458.1	(TAA)12	677	712	BoeWGS1.0_c148628.1	(TAA)12	624	659
chr9.3203	(AT)7	19393451	19393464	BoeWGS1.0_c34868.1	(TAT)6	1267	1284	BoeWGS1.0_c291932.1	(AAT)6	148	165
chr9.3238	(ATT)5	19562569	19562583	BoeWGS1.0_c258756.1	(ATT)6	2623	2640	BoeWGS1.0_c31439.3	(AAT)5	5000	5014
chr9.3256	(AAT)5	19644380	19644394	BoeWGS1.0_c156180.2	(AAT)7	801	821	BoeWGS1.0_c26542.3	(ATT)7	4101	4121
chr9.3265	(AT)8	19668809	19668824	BoeWGS1.0_c224769.1	(AT)8	413	428	BoeWGS1.0_c313206.1	(TA)20	1367	1406
chr9.3289	(AT)12	19846706	19846729	BoeWGS1.0_c22845.1	(AT)12	472	495	BoeWGS1.0_c64143.1	(AT)11	1248	1269
chr9.3290	(ATTT)5	19848366	19848385	BoeWGS1.0_c31186.1	(ATTT)6	102	125	BoeWGS1.0_c22845.2	(ATTT)5	2140	2159
chr9.3295	(GAA)5	19856465	19856479	BoeWGS1.0_c252007.1	(TCT)6	548	565	BoeWGS1.0_c22845.6	(AAAT)5	10503	10522
chr9.3299	(AT)11	19880984	19881005	BoeWGS1.0_c292283.1	(AT)6	44	55	BoeWGS1.0_c238987.1	(TA)6	428	439
chr9.3421	(AAT)5	20584628	20584642	BoeWGS1.0_c172326.1	(AAAT)5	677	696	BoeWGS1.0_c9961.1	(TTA)8	510	533
chr9.3488	(TA)7	20985348	20985361	BoeWGS1.0_c258248.1	(TA)7	1373	1386	BoeWGS1.0_c258247.1	(AT)18	1364	1399
chr9.3498	(AAT)13	21069951	21069989	BoeWGS1.0_c230721.1	(AAT)5	317	331	BoeWGS1.0_c196092.1	(TTA)5	3339	3353
chr9.3509	(TTA)5	21113650	21113664	BoeWGS1.0_c137707.2	(AAT)5	507	521	BoeWGS1.0_c242126.1	(TA)9	919	936
chr9.3523	(TA)9	21154743	21154760	BoeWGS1.0_c13377.3	(AT)8	2342	2357	BoeWGS1.0_c72089.2	(TA)9	1674	1691
chr9.3524	(CAA)6	21155368	21155385	BoeWGS1.0_c13377.4	(CAA)6	2999	3016	BoeWGS1.0_c72089.3	(CAA)5	2308	2322
chr9.3618	(TA)7	21516393	21516406	BoeWGS1.0_c60686.6	(TA)7	10582	10595	BoeWGS1.0_c60686.7	(TAT)5	10878	10892
chr9.3641	(TC)16	21651539	21651570	BoeWGS1.0_c118205.2	(TC)10	1625	1644	BoeWGS1.0_c261699.2	(TC)10	3485	3504
chr9.3644	(GCA)5	21653639	21653653	BoeWGS1.0_c195489.1	(GCT)6	1027	1044	BoeWGS1.0_c118204.1	(GCA)5	934	948
chr9.3681	(TTA)6	21822366	21822383	BoeWGS1.0_c132352.1	(TTA)5	4774	4788	BoeWGS1.0_c132293.2	(TTA)5	3743	3757
chr9.3702	(AT)7	21920294	21920307	BoeWGS1.0_c250819.1	(AT)6	1026	1037	BoeWGS1.0_c261765.1	(AT)7	1031	1044
chr9.3705	(TA)10	21928372	21928391	BoeWGS1.0_c50513.1	(TA)6	96	107	BoeWGS1.0_c50514.1	(TA)6	1	12
chr9.3770	(AT)7	22353862	22353875	BoeWGS1.0_c158064.1	(AT)7	1794	1807	BoeWGS1.0_c200914.1	(AT)9	1759	1776
chr9.3801	(AT)19	22592627	22592664	BoeWGS1.0_c266097.1	(AT)7	1483	1496	BoeWGS1.0_c266096.1	(AT)7	720	733
chr10.18	(TA)6	166905	166916	BoeWGS1.0_c124963.1	(AT)8	1047	1062	BoeWGS1.0_c115375.1	(AT)6	1362	1373
chr10.61	(TC)10	481295	481314	BoeWGS1.0_c294482.1	(TC)10	489	508	BoeWGS1.0_c109134.1	(TC)9	1448	1465
chr10.93	(AAT)8	773855	773878	BoeWGS1.0_c1851.1	(TTA)7	1794	1814	BoeWGS1.0_c1850.1	(ATT)7	1787	1807
chr10.105	(TA)7	811057	811070	BoeWGS1.0_c137135.1	(TA)10	1805	1824	BoeWGS1.0_c138050.2	(AT)10	5012	5031
chr10.112	(AAG)9	838110	838136	BoeWGS1.0_c218410.1	(TTC)6	280	297	BoeWGS1.0_c192046.1	(TTC)9	280	306
chr10.120	(TC)14	872744	872771	BoeWGS1.0_c121078.1	(AG)13	922	947	BoeWGS1.0_c121079.1	(GA)14	387	414
chr10.143	(TC)8	998954	998969	BoeWGS1.0_c198811.1	(TC)13	949	974	BoeWGS1.0_c44248.1	(TC)8	5978	5993
chr10.206	(TA)22	1348952	1348995	BoeWGS1.0_c171130.3	(AT)22	2443	2486	BoeWGS1.0_c271585.1	(AT)10	66	85
chr10.214	(AT)6	1379373	1379384	BoeWGS1.0_c308881.1	(AT)6	365	376	BoeWGS1.0_c102019.1	(AT)8	2678	2693
chr10.215	(AT)12	1390009	1390032	BoeWGS1.0_c73049.2	(AT)7	5235	5248	BoeWGS1.0_c227252.1	(TA)12	1138	1161
chr10.299	(TA)6	1902116	1902127	BoeWGS1.0_c82312.1	(TA)7	2871	2884	BoeWGS1.0_c129748.2	(TA)7	2023	2036
chr10.363	(AT)10	2228556	2228575	BoeWGS1.0_c182359.1	(AT)13	6027	6052	BoeWGS1.0_c81962.1	(AT)13	60	85
chr10.374	(CAT)7	2281815	2281835	BoeWGS1.0_c132551.1	(TGA)6	1538	1555	BoeWGS1.0_c205312.1	(CAT)6	2692	2709
chr10.381	(GA)6	2347860	2347871	BoeWGS1.0_c200786.2	(GA)7	6642	6655	BoeWGS1.0_c211585.1	(GA)6	285	296
chr10.469	(TCC)5	2659662	2659676	BoeWGS1.0_c122698.2	(GAG)6	7393	7410	BoeWGS1.0_c53631.2	(GAG)6	1026	1043
chr10.506	(AGA)7	2870036	2870056	BoeWGS1.0_c88596.1	(AGA)6	3644	3661	BoeWGS1.0_c245169.1	(AGA)7	1809	1829
chr10.544	(CCA)7	3064759	3064779	BoeWGS1.0_c203605.1	(TGG)8	213	236	BoeWGS1.0_c19213.3	(TGG)7	6905	6925
chr10.546	(TCT)5	3077150	3077164	BoeWGS1.0_c50463.1	(TCT)6	1365	1382	BoeWGS1.0_c50464.1	(TCT)6	2514	2531
chr10.549	(CT)9	3079878	3079895	BoeWGS1.0_c50463.4	(CT)9	4074	4091	BoeWGS1.0_c50464.4	(CT)10	5247	5266
chr10.593	(TA)6	3449840	3449851	BoeWGS1.0_c51927.2	(AT)6	1239	1250	BoeWGS1.0_c215863.1	(TA)7	955	968
chr10.680	(TC)6	3981245	3981256	BoeWGS1.0_c153466.1	(TC)6	3590	3601	BoeWGS1.0_c235587.1	(TC)7	371	384
chr10.681	(TA)14	3982705	3982732	BoeWGS1.0_c153466.2	(TA)7	4988	5001	BoeWGS1.0_c100206.5	(AT)7	5733	5746
chr10.696	(AT)6	4018235	4018246	BoeWGS1.0_c218392.1	(AT)6	877	888	BoeWGS1.0_c111025.1	(TA)8	428	443
chr10.703	(GAA)5	4050662	4050676	BoeWGS1.0_c177926.1	(TA)8	1184	1199	BoeWGS1.0_c311166.1	(GAA)5	872	886
chr10.717	(GA)7	4118795	4118808	BoeWGS1.0_c9910.3	(CT)8	9134	9149	BoeWGS1.0_c264629.3	(AG)7	3139	3152
chr10.772	(AT)6	4471230	4471241	BoeWGS1.0_c246808.1	(AT)6	1	12	BoeWGS1.0_c267932.1	(AT)19	1393	1430
chr10.795	(AG)8	4651613	4651628	BoeWGS1.0_c164548.1	(AG)8	966	981	BoeWGS1.0_c257901.1	(AG)7	964	977
chr10.812	(CT)10	4788035	4788054	BoeWGS1.0_c49741.1	(GA)11	377	398	BoeWGS1.0_c49742.1	(GA)10	378	397
chr10.824	(AG)7	4896400	4896413	BoeWGS1.0_c177748.1	(AG)7	411	424	BoeWGS1.0_c177749.1	(AG)6	3993	4004
chr10.826	(AT)6	4899894	4899905	BoeWGS1.0_c84028.2	(TA)6	6449	6460	BoeWGS1.0_c295993.1	(TA)10	992	1011
chr10.834	(CT)7	4988680	4988693	BoeWGS1.0_c92114.1	(CT)6	2877	2888	BoeWGS1.0_c92113.1	(CT)7	2871	2884
chr10.841	(TA)6	5020923	5020934	BoeWGS1.0_c96483.1	(TA)11	910	931	BoeWGS1.0_c15181.1	(TA)6	341	352
chr10.863	(TTA)5	5153350	5153364	BoeWGS1.0_c164970.2	(TTA)5	1857	1871	BoeWGS1.0_c116574.1	(AAT)8	5592	5615
chr10.872	(AT)6	5219115	5219126	BoeWGS1.0_c62606.1	(AT)6	1871	1882	BoeWGS1.0_c55981.2	(AT)12	1910	1933
chr10.878	(CGT)6	5251652	5251669	BoeWGS1.0_c182728.1	(GTC)7	121	141	BoeWGS1.0_c16606.1	(GAC)7	2088	2108
chr10.915	(AAC)6	5482344	5482361	BoeWGS1.0_c234711.2	(AAC)6	1022	1039	BoeWGS1.0_c313953.1	(GTT)5	1	15
chr10.920	(GA)6	5557239	5557250	BoeWGS1.0_c56547.1	(TC)6	3610	3621	BoeWGS1.0_c78304.1	(TC)10	1030	1049
chr10.958	(GA)6	5900960	5900971	BoeWGS1.0_c283907.1	(TC)6	834	845	BoeWGS1.0_c125600.1	(TC)14	2518	2545
chr10.962	(TA)11	5934706	5934727	BoeWGS1.0_c253.1	(GA)7	1614	1627	BoeWGS1.0_c252.1	(AG)7	5604	5617
chr10.967	(TTAA)12	5972439	5972486	BoeWGS1.0_c240190.3	(TAA)5	1021	1035	BoeWGS1.0_c240190.4	(TAAT)5	1146	1165
chr10.985	(GA)7	6037389	6037402	BoeWGS1.0_c69507.7	(GA)7	20087	20100	BoeWGS1.0_c122103.1	(CT)8	2294	2309
chr10.988	(GT)6	6045886	6045897	BoeWGS1.0_c141881.2	(AC)6	5006	5017	BoeWGS1.0_c81044.1	(TG)8	2659	2674
chr10.994	(TC)6	6075131	6075142	BoeWGS1.0_c97680.1	(GA)6	1913	1924	BoeWGS1.0_c57565.1	(GA)8	4624	4639
chr10.996	(CT)7	6087901	6087914	BoeWGS1.0_c57566.3	(GA)6	1366	1377	BoeWGS1.0_c267417.1	(CT)6	840	851
chr10.997	(AT)7	6088770	6088783	BoeWGS1.0_c57566.1	(AT)7	499	512	BoeWGS1.0_c57566.2	(AAT)6	669	686
chr10.1012	(AT)10	6171632	6171651	BoeWGS1.0_c62061.2	(CAT)5	4971	4985	BoeWGS1.0_c177648.1	(CAT)5	702	716
chr10.1014	(TA)14	6173852	6173879	BoeWGS1.0_c62061.3	(TA)6	6971	6982	BoeWGS1.0_c177648.3	(TA)6	2699	2710
chr10.1042	(AAT)5	6292589	6292603	BoeWGS1.0_c87189.1	(TTA)5	447	461	BoeWGS1.0_c102895.1	(AAT)7	9068	9088
chr10.1063	(TC)7	6353088	6353101	BoeWGS1.0_c92420.1	(GA)9	2162	2179	BoeWGS1.0_c92421.1	(GA)7	3513	3526
chr10.1065	(TTA)6	6367013	6367030	BoeWGS1.0_c61162.1	(TAA)6	1468	1485	BoeWGS1.0_c61161.1	(TAA)13	5456	5494
chr10.1076	(TA)8	6463731	6463746	BoeWGS1.0_c66419.1	(TA)9	6203	6220	BoeWGS1.0_c66420.2	(AT)9	6927	6944
chr10.1077	(AT)12	6464131	6464154	BoeWGS1.0_c66419.1	(TA)9	6203	6220	BoeWGS1.0_c66420.1	(TA)9	6552	6569
chr10.1123	(AG)7	6755768	6755781	BoeWGS1.0_c125425.2	(AG)11	5469	5490	BoeWGS1.0_c125426.4	(AG)7	5538	5551
chr10.1128	(TAT)8	6772994	6773017	BoeWGS1.0_c299213.1	(TAT)15	1726	1770	BoeWGS1.0_c142751.2	(AAT)8	2346	2369
chr10.1134	(TC)19	6821975	6822012	BoeWGS1.0_c14050.1	(AG)11	1199	1220	BoeWGS1.0_c125232.1	(AG)11	4994	5015
chr10.1183	(AT)14	7101217	7101244	BoeWGS1.0_c19094.1	(TA)7	1057	1070	BoeWGS1.0_c244071.1	(TA)7	416	429
chr10.1190	(CT)6	7127684	7127695	BoeWGS1.0_c3143.1	(CT)7	808	821	BoeWGS1.0_c68832.1	(GA)6	1407	1418
chr10.1211	(TTA)7	7256046	7256066	BoeWGS1.0_c84823.1	(TTA)5	5152	5166	BoeWGS1.0_c84824.1	(TTA)5	5118	5132
chr10.1264	(CT)10	7615519	7615538	BoeWGS1.0_c178798.1	(AG)12	4809	4832	BoeWGS1.0_c246895.1	(TC)12	728	751
chr10.1280	(AAAG)5	7659834	7659853	BoeWGS1.0_c83161.1	(TTTC)5	3626	3645	BoeWGS1.0_c178796.1	(TTTC)7	34	61
chr10.1418	(TTTA)7	8324639	8324666	BoeWGS1.0_c78459.1	(TAAA)5	684	703	BoeWGS1.0_c26774.1	(TTTA)5	425	444
chr10.1419	(AT)26	8336527	8336578	BoeWGS1.0_c26774.3	(AT)8	4818	4833	BoeWGS1.0_c26775.1	(AT)8	1327	1342
chr10.1435	(GA)6	8436676	8436687	BoeWGS1.0_c282713.1	(GA)12	1058	1081	BoeWGS1.0_c116767.1	(AG)6	1574	1585
chr10.1441	(GAA)10	8455339	8455368	BoeWGS1.0_c71096.4	(TTC)8	3961	3984	BoeWGS1.0_c177506.4	(GAA)10	3343	3372
chr10.1446	(TC)8	8479955	8479970	BoeWGS1.0_c126999.1	(GA)8	1220	1235	BoeWGS1.0_c126998.1	(GA)9	1097	1114
chr10.1489	(AAT)10	8764798	8764827	BoeWGS1.0_c2974.1	(AAT)6	1964	1981	BoeWGS1.0_c2973.1	(AAT)6	1960	1977
chr10.1490	(AAT)7	8765136	8765156	BoeWGS1.0_c2973.2	(AAT)7	2288	2308	BoeWGS1.0_c2974.2	(AAT)9	2293	2319
chr10.1501	(AT)7	8850616	8850629	BoeWGS1.0_c39614.1	(AT)13	904	929	BoeWGS1.0_c25241.1	(TA)7	1763	1776
chr10.1509	(ATT)5	8870815	8870829	BoeWGS1.0_c100328.1	(AAT)8	104	127	BoeWGS1.0_c74657.2	(ATT)5	3014	3028
chr10.1525	(GAG)5	9000831	9000845	BoeWGS1.0_c44909.4	(GAG)8	18928	18951	BoeWGS1.0_c317292.1	(CTC)8	445	468
chr10.1531	(TC)8	9010766	9010781	BoeWGS1.0_c209886.1	(AG)9	389	406	BoeWGS1.0_c209885.1	(AG)8	373	388
chr10.1532	(ATA)6	9013520	9013537	BoeWGS1.0_c200968.1	(ATA)8	503	526	BoeWGS1.0_c260599.1	(TAT)6	1257	1274
chr10.1538	(ATA)5	9035202	9035216	BoeWGS1.0_c68642.4	(TAA)5	6298	6312	BoeWGS1.0_c130687.3	(TAA)6	5203	5220
chr10.1547	(AT)7	9081780	9081793	BoeWGS1.0_c233939.1	(TA)9	576	593	BoeWGS1.0_c99214.1	(TA)7	576	589
chr10.1548	(TAT)6	9082145	9082162	BoeWGS1.0_c233939.2	(TAT)5	943	957	BoeWGS1.0_c99214.2	(TAT)6	941	958
chr10.1568	(AT)7	9181478	9181491	BoeWGS1.0_c153608.1	(TA)7	2149	2162	BoeWGS1.0_c229642.1	(AT)11	1107	1128
chr10.1575	(AG)8	9229697	9229712	BoeWGS1.0_c227549.1	(TC)15	96	125	BoeWGS1.0_c155353.1	(TC)15	809	838
chr10.1597	(GA)6	9340313	9340324	BoeWGS1.0_c130490.1	(GA)9	1522	1539	BoeWGS1.0_c130429.1	(GA)6	1548	1559
chr10.1618	(CT)10	9424384	9424403	BoeWGS1.0_c173603.1	(AG)20	1871	1910	BoeWGS1.0_c64768.1	(CT)20	2248	2287
chr10.1687	(TA)6	9750297	9750308	BoeWGS1.0_c263224.1	(TA)10	2349	2368	BoeWGS1.0_c261359.2	(TA)6	488	499
chr10.1715	(TC)7	9938378	9938391	BoeWGS1.0_c301564.1	(GA)8	824	839	BoeWGS1.0_c41722.2	(TC)8	4812	4827
chr10.1761	(AG)10	10271566	10271585	BoeWGS1.0_c38464.1	(AG)7	497	510	BoeWGS1.0_c32286.2	(AG)7	504	517
chr10.1775	(TA)7	10331914	10331927	BoeWGS1.0_c43188.5	(AT)13	4909	4934	BoeWGS1.0_c94242.1	(TA)13	324	349
chr10.1792	(ATT)7	10407220	10407240	BoeWGS1.0_c51979.2	(ATT)6	12317	12334	BoeWGS1.0_c34908.1	(AAT)6	1220	1237
chr10.1794	(TC)9	10416167	10416184	BoeWGS1.0_c229217.1	(TC)10	1738	1757	BoeWGS1.0_c19794.1	(GA)9	210	227
chr10.1810	(TAA)7	10496361	10496381	BoeWGS1.0_c165187.2	(TTA)5	917	931	BoeWGS1.0_c106373.2	(TTA)7	4598	4618
chr10.1814	(TA)6	10503073	10503084	BoeWGS1.0_c165999.1	(TA)10	1614	1633	BoeWGS1.0_c165998.1	(TA)10	1	20
chr10.1816	(CT)7	10512076	10512089	BoeWGS1.0_c88348.1	(CT)8	1845	1860	BoeWGS1.0_c93409.3	(CT)7	7549	7562
chr10.1818	(AG)10	10518059	10518078	BoeWGS1.0_c249747.1	(TC)9	519	536	BoeWGS1.0_c301812.1	(AG)10	50	69
chr10.1819	(TAA)7	10522375	10522395	BoeWGS1.0_c36847.6	(TAT)5	17670	17684	BoeWGS1.0_c310710.1	(TTTC)5	408	427
chr10.1840	(AT)7	10614004	10614017	BoeWGS1.0_c48460.2	(AT)9	5584	5601	BoeWGS1.0_c243122.1	(AT)7	651	664
chr10.1915	(TAT)14	10896985	10897026	BoeWGS1.0_c242164.1	(TAT)5	941	955	BoeWGS1.0_c27758.1	(TAT)14	83	124
chr10.1917	(AT)8	10908352	10908367	BoeWGS1.0_c205540.1	(AT)8	1	16	BoeWGS1.0_c125781.1	(AT)12	492	515
chr10.1952	(TGG)5	11117983	11117997	BoeWGS1.0_c269326.1	(TGG)6	315	332	BoeWGS1.0_c123600.1	(CAC)6	2149	2166
chr10.1986	(ATT)6	11404477	11404494	BoeWGS1.0_c199366.1	(ATT)6	2224	2241	BoeWGS1.0_c199367.1	(ATT)5	1125	1139
chr10.1995	(CT)13	11443318	11443343	BoeWGS1.0_c210529.2	(AG)13	2118	2143	BoeWGS1.0_c181136.2	(AG)9	2083	2100
chr10.2004	(TAT)6	11476357	11476374	BoeWGS1.0_c151868.1	(TAT)6	3331	3348	BoeWGS1.0_c84957.1	(TAT)5	3583	3597
chr10.2029	(CT)7	11640338	11640351	BoeWGS1.0_c242987.1	(CT)6	1088	1099	BoeWGS1.0_c120017.1	(AG)7	405	418
chr10.2071	(TG)6	11954880	11954891	BoeWGS1.0_c93566.1	(AC)6	976	987	BoeWGS1.0_c137611.1	(TG)18	3030	3065
chr10.2141	(ATT)10	12404104	12404133	BoeWGS1.0_c1614.1	(AAT)6	599	616	BoeWGS1.0_c83291.2	(AAT)6	7866	7883
chr10.2144	(CTT)5	12419114	12419128	BoeWGS1.0_c128643.1	(AAG)6	2984	3001	BoeWGS1.0_c93583.1	(AAG)5	12265	12279
chr10.2156	(AT)8	12526593	12526608	BoeWGS1.0_c38163.2	(TA)6	4860	4871	BoeWGS1.0_c38164.1	(TA)8	5595	5610
chr10.2259	(TA)7	13310035	13310048	BoeWGS1.0_c289298.1	(TA)8	539	554	BoeWGS1.0_c37793.2	(TA)7	8826	8839
chr10.2275	(GAA)6	13428735	13428752	BoeWGS1.0_c7579.6	(GAA)7	13348	13368	BoeWGS1.0_c115798.1	(CTT)6	1439	1456
chr10.2317	(CT)7	13697400	13697413	BoeWGS1.0_c68766.1	(AG)6	225	236	BoeWGS1.0_c260513.1	(AG)7	226	239
chr10.2344	(ATT)6	14029337	14029354	BoeWGS1.0_c96777.1	(ATT)5	4511	4525	BoeWGS1.0_c87548.1	(ATT)5	2925	2939
chr10.2371	(AT)6	14174364	14174375	BoeWGS1.0_c231817.1	(AT)7	701	714	BoeWGS1.0_c192162.2	(AT)7	4107	4120
chr10.2437	(AT)17	14518519	14518552	BoeWGS1.0_c126164.2	(AT)6	2663	2674	BoeWGS1.0_c54479.1	(AT)6	1203	1214
chr10.2506	(AAT)5	14814768	14814782	BoeWGS1.0_c85104.1	(TTA)6	1350	1367	BoeWGS1.0_c223218.1	(ATT)5	943	957
chr10.2509	(GA)14	14856458	14856485	BoeWGS1.0_c168582.1	(GA)17	2542	2575	BoeWGS1.0_c103088.1	(GA)14	2541	2568
chr10.2512	(AAT)7	14894819	14894839	BoeWGS1.0_c141698.1	(AAT)7	52	72	BoeWGS1.0_c141697.1	(AAT)6	997	1014
chr10.2513	(ATA)6	14897467	14897484	BoeWGS1.0_c272724.1	(TAT)5	83	97	BoeWGS1.0_c141697.4	(AAT)6	3718	3735
chr10.2545	(TA)6	15099784	15099795	BoeWGS1.0_c321412.1	(AT)22	132	175	BoeWGS1.0_c220073.1	(AT)6	941	952
chr10.2568	(TATT)5	15265658	15265677	BoeWGS1.0_c227039.1	(AATA)6	150	173	BoeWGS1.0_c32474.1	(AATA)6	150	173
chr10.2652	(ATA)5	15885484	15885498	BoeWGS1.0_c226696.1	(ATA)5	449	463	BoeWGS1.0_c103797.1	(ATA)9	978	1004
chr10.2686	(TAAT)5	16162663	16162682	BoeWGS1.0_c106534.1	(TAAT)5	1758	1777	BoeWGS1.0_c68948.1	(TAAT)8	2988	3019
chr10.2728	(TTA)5	16627942	16627956	BoeWGS1.0_c116012.1	(AAT)5	3391	3405	BoeWGS1.0_c116012.2	(AG)6	3591	3602
chr10.2774	(TG)6	16993214	16993225	BoeWGS1.0_c172874.1	(TG)8	1713	1728	BoeWGS1.0_c96185.1	(AC)6	3369	3380
chr10.2775	(GAA)5	17020987	17021001	BoeWGS1.0_c41700.1	(GAA)6	3865	3882	BoeWGS1.0_c41699.1	(GAA)6	5304	5321
chr10.2788	(TA)8	17098594	17098609	BoeWGS1.0_c137548.1	(TA)6	467	478	BoeWGS1.0_c293084.1	(AT)6	959	970
chr10.2815	(AG)6	17367520	17367531	BoeWGS1.0_c100973.1	(AG)7	1112	1125	BoeWGS1.0_c30358.1	(TC)7	1363	1376
chr10.2934	(AC)7	18822878	18822891	BoeWGS1.0_c122291.1	(AC)6	3452	3463	BoeWGS1.0_c20429.1	(AC)6	76	87
chr10.3060	(TC)9	19431235	19431252	BoeWGS1.0_c200602.1	(TC)6	1379	1390	BoeWGS1.0_c62806.1	(AG)9	7063	7080
chr10.3182	(AT)7	20477269	20477282	BoeWGS1.0_c11648.2	(AT)6	1224	1235	BoeWGS1.0_c29472.1	(AT)6	150	161
chr10.3185	(TA)7	20493369	20493382	BoeWGS1.0_c3542.1	(TA)9	1	18	BoeWGS1.0_c3541.1	(AT)9	1665	1682
chr10.3193	(TTA)15	20553456	20553500	BoeWGS1.0_c441.2	(ATA)15	1212	1256	BoeWGS1.0_c441.1	(ATT)17	1037	1087
chr10.3289	(AAT)5	21099509	21099523	BoeWGS1.0_c136994.1	(ATT)5	507	521	BoeWGS1.0_c256003.1	(ATT)6	675	692
chr10.3294	(CA)6	21143071	21143082	BoeWGS1.0_c19562.1	(TG)10	4555	4574	BoeWGS1.0_c19563.1	(GT)6	4216	4227
chr10.3298	(TA)6	21151677	21151688	BoeWGS1.0_c46783.1	(TA)6	30	41	BoeWGS1.0_c146424.1	(AT)9	2017	2034
chr10.3301	(TA)25	21159100	21159149	BoeWGS1.0_c91927.2	(TA)6	1621	1632	BoeWGS1.0_c101103.1	(TA)6	1525	1536
chr10.3457	(AG)6	21979161	21979172	BoeWGS1.0_c77250.1	(TC)6	2557	2568	BoeWGS1.0_c36330.1	(AG)7	2754	2767
chr10.3568	(TTC)8	22848913	22848936	BoeWGS1.0_c211280.1	(TTC)7	756	776	BoeWGS1.0_c257979.1	(AAG)7	713	733
chr10.3600	(GA)8	23080956	23080971	BoeWGS1.0_c62524.1	(TC)11	3122	3143	BoeWGS1.0_c219887.1	(AG)8	850	865
chr10.3621	(CT)13	23213880	23213905	BoeWGS1.0_c155033.1	(AG)6	1440	1451	BoeWGS1.0_c122662.1	(AG)6	1459	1470
chr10.3635	(TC)7	23303512	23303525	BoeWGS1.0_c239192.2	(AG)6	830	841	BoeWGS1.0_c101323.1	(TC)6	1137	1148
chr10.3644	(GAT)5	23356171	23356185	BoeWGS1.0_c275055.1	(ATC)6	948	965	BoeWGS1.0_c145242.1	(ATC)6	998	1015
chr11.6	(AG)8	50031	50046	BoeWGS1.0_c49336.1	(TC)9	2079	2096	BoeWGS1.0_c172682.1	(AG)8	1080	1095
chr11.54	(GA)16	405971	406002	BoeWGS1.0_c139452.2	(CT)12	2009	2032	BoeWGS1.0_c139383.1	(CT)12	328	351
chr11.65	(AT)10	439329	439348	BoeWGS1.0_c101356.2	(AT)13	3289	3314	BoeWGS1.0_c101357.1	(AT)13	1073	1098
chr11.67	(TA)7	459836	459849	BoeWGS1.0_c246200.1	(AT)7	821	834	BoeWGS1.0_c246199.1	(AT)16	130	161
chr11.72	(AAG)7	501649	501669	BoeWGS1.0_c212817.1	(AAG)7	309	329	BoeWGS1.0_c212816.1	(AAG)8	283	306
chr11.83	(AAT)6	569790	569807	BoeWGS1.0_c110546.1	(AAT)9	5287	5313	BoeWGS1.0_c145099.1	(AAT)6	2669	2686
chr11.91	(AG)8	604231	604246	BoeWGS1.0_c172252.1	(GA)14	3155	3182	BoeWGS1.0_c280667.1	(TC)8	267	282
chr11.124	(TG)7	895145	895158	BoeWGS1.0_c31508.1	(TG)6	417	428	BoeWGS1.0_c7814.1	(TG)7	401	414
chr11.134	(AT)9	951097	951114	BoeWGS1.0_c281850.1	(AT)8	47	62	BoeWGS1.0_c148652.2	(AT)8	7988	8003
chr11.168	(AAT)7	1099950	1099970	BoeWGS1.0_c18533.2	(TAT)5	2770	2784	BoeWGS1.0_c18534.2	(TAT)5	4764	4778
chr11.180	(CGT)8	1155476	1155499	BoeWGS1.0_c102081.1	(GAC)7	240	260	BoeWGS1.0_c294574.1	(CGT)7	260	280
chr11.196	(ATA)5	1242039	1242053	BoeWGS1.0_c198117.1	(TTA)12	1144	1179	BoeWGS1.0_c85388.1	(ATA)5	3347	3361
chr11.226	(AT)8	1475806	1475821	BoeWGS1.0_c26743.1	(AT)6	900	911	BoeWGS1.0_c26817.1	(AT)8	899	914
chr11.236	(AT)8	1503387	1503402	BoeWGS1.0_c307108.1	(AT)13	197	222	BoeWGS1.0_c61103.3	(AT)8	3506	3521
chr11.237	(GA)7	1504181	1504194	BoeWGS1.0_c157952.1	(TC)11	246	267	BoeWGS1.0_c61103.2	(TC)11	2675	2696
chr11.244	(TA)6	1548799	1548810	BoeWGS1.0_c174782.1	(TA)9	887	904	BoeWGS1.0_c68541.1	(TA)6	888	899
chr11.246	(CT)6	1559081	1559092	BoeWGS1.0_c229977.1	(GA)7	1626	1639	BoeWGS1.0_c229979.1	(GA)6	315	326
chr11.254	(TA)6	1603381	1603392	BoeWGS1.0_c4439.1	(AT)8	1259	1274	BoeWGS1.0_c100939.1	(AT)8	535	550
chr11.264	(TG)8	1692688	1692703	BoeWGS1.0_c186291.1	(AC)7	1768	1781	BoeWGS1.0_c211562.2	(TG)7	4909	4922
chr11.265	(GAAAA)5	1705167	1705191	BoeWGS1.0_c200421.1	(TTTTC)6	2475	2504	BoeWGS1.0_c200422.1	(TTTTC)6	2449	2478
chr11.278	(TTC)5	1775574	1775588	BoeWGS1.0_c202070.2	(AAG)7	1275	1295	BoeWGS1.0_c107050.3	(TTC)5	7204	7218
chr11.290	(GT)6	1813409	1813420	BoeWGS1.0_c40727.2	(CA)7	2908	2921	BoeWGS1.0_c189394.1	(TG)7	255	268
chr11.296	(AAT)5	1899108	1899122	BoeWGS1.0_c209671.2	(ATT)6	5934	5951	BoeWGS1.0_c209604.1	(ATT)5	2443	2457
chr11.325	(TTA)9	2036614	2036640	BoeWGS1.0_c103344.1	(ATA)8	2331	2354	BoeWGS1.0_c55931.5	(TTA)8	5390	5413
chr11.331	(TTC)5	2078100	2078114	BoeWGS1.0_c82281.2	(AGA)5	7107	7121	BoeWGS1.0_c79913.1	(AGA)6	3755	3772
chr11.335	(GT)8	2113380	2113395	BoeWGS1.0_c256040.2	(AC)8	2905	2920	BoeWGS1.0_c126792.3	(GT)9	2961	2978
chr11.341	(TA)6	2150911	2150922	BoeWGS1.0_c46092.3	(TA)6	2681	2692	BoeWGS1.0_c46092.2	(CTTTC)5	2481	2505
chr11.360	(TTA)5	2222001	2222015	BoeWGS1.0_c217020.2	(TTA)5	12175	12189	BoeWGS1.0_c156923.1	(AAT)6	957	974
chr11.386	(AG)8	2375241	2375256	BoeWGS1.0_c51873.1	(AG)9	1493	1510	BoeWGS1.0_c51947.1	(AG)9	4271	4288
chr11.391	(TC)7	2395337	2395350	BoeWGS1.0_c107518.1	(TC)7	482	495	BoeWGS1.0_c84894.1	(TC)10	479	498
chr11.394	(TC)10	2413035	2413054	BoeWGS1.0_c299809.1	(TC)11	753	774	BoeWGS1.0_c115473.1	(TC)10	2275	2294
chr11.396	(AG)8	2430824	2430839	BoeWGS1.0_c83501.2	(AG)9	2748	2765	BoeWGS1.0_c225348.1	(AG)8	348	363
chr11.400	(CT)7	2441626	2441639	BoeWGS1.0_c311539.2	(AG)6	585	596	BoeWGS1.0_c311533.2	(AG)6	590	601
chr11.408	(TC)7	2471615	2471628	BoeWGS1.0_c156408.4	(TC)7	9748	9761	BoeWGS1.0_c235483.1	(TC)8	658	673
chr11.411	(TA)6	2503416	2503427	BoeWGS1.0_c3272.1	(TA)6	4158	4169	BoeWGS1.0_c3460.1	(TA)8	247	262
chr11.425	(CAC)7	2579477	2579497	BoeWGS1.0_c11742.1	(CAC)5	2590	2604	BoeWGS1.0_c18768.3	(GGT)5	3364	3378
chr11.426	(TTA)6	2579809	2579826	BoeWGS1.0_c11742.2	(TTA)6	2963	2980	BoeWGS1.0_c18768.2	(AAT)10	3002	3031
chr11.478	(TA)11	2823097	2823118	BoeWGS1.0_c119266.1	(AT)7	5961	5974	BoeWGS1.0_c119267.1	(AT)11	127	148
chr11.481	(TA)6	2845835	2845846	BoeWGS1.0_c263713.1	(TA)6	103	114	BoeWGS1.0_c263712.1	(TA)16	103	134
chr11.490	(AAT)5	2886866	2886880	BoeWGS1.0_c119624.1	(AAT)5	1	15	BoeWGS1.0_c13229.3	(AAT)7	2476	2496
chr11.510	(AT)6	3018602	3018613	BoeWGS1.0_c177256.1	(TA)7	1951	1964	BoeWGS1.0_c111360.3	(AT)6	3738	3749
chr11.521	(GA)9	3069226	3069243	BoeWGS1.0_c37615.1	(AG)8	514	529	BoeWGS1.0_c37616.1	(AG)9	2211	2228
chr11.527	(GCA)5	3171710	3171724	BoeWGS1.0_c46180.1	(GCA)7	3159	3179	BoeWGS1.0_c69184.3	(CTG)7	1388	1408
chr11.528	(CT)6	3172414	3172425	BoeWGS1.0_c46180.2	(CT)7	3899	3912	BoeWGS1.0_c69184.2	(GA)7	685	698
chr11.555	(TC)8	3308442	3308457	BoeWGS1.0_c277822.1	(AG)8	819	834	BoeWGS1.0_c277821.1	(AG)10	839	858
chr11.568	(TA)7	3405981	3405994	BoeWGS1.0_c297392.1	(TAT)5	85	99	BoeWGS1.0_c58866.1	(TA)7	546	559
chr11.586	(AG)6	3492029	3492040	BoeWGS1.0_c281652.1	(AG)6	566	577	BoeWGS1.0_c281651.1	(AG)7	567	580
[truncated: 1,429 more rows]
